# Supplementary material for: The putative endo-1,4-β-D-glucanase GLU3 regulates cellulose biosynthesis in barley roots
Source: Plant Physiol. 2025 Jul 17;198(3):kiaf311. doi: 10.1093/plphys/kiaf311 (PMC12311300; doi:10.1093/plphys/kiaf311)
Supplement: kiaf311_Supplementary_Data [file kiaf311_supplementary_data.zip]

Archive with 6 entries (6 files):
- PLPHYS-2025-0279R1_Supplementary Data.pdf
- Table S1.xlsx
- Table S2.xlsx
- Table S3.xlsx
- Table S4.xlsx
- Table S5.xlsx
