# Supplementary material for: The putative endo-1,4-β-D-glucanase GLU3 regulates cellulose biosynthesis in barley roots
Source: Plant Physiol. 2025 Jul 17;198(3):kiaf311. doi: 10.1093/plphys/kiaf311 (PMC12311300; doi:10.1093/plphys/kiaf311)
Supplement: kiaf311_Supplementary_Data [file kiaf311_supplementary_data.zip › Table S1.xlsx]

## Sheet: logFC
Supplementary Table S1. Overview of the genes differentially expressed in the root tissues of hvglu3-1 compared to wild type.
tissue	ID	logFC	adj.P.Val	description
E_Ep	HORVU.MOREX.r3.7HG0727980.1	-8.92606	4.73e-15	ENTH/ANTH/VHS superfamily protein
E_Ep	HORVU.MOREX.r3.6HG0545340.1	-7.31274	4.73e-15	Concanavalin A-like lectin protein kinase family protein
E_Ep	HORVU.MOREX.r3.1HG0073010.1	-9.35157	9.68e-14	Kinase family protein
E_Ep	HORVU.MOREX.r3.4HG0394870.1	-7.22499	9.68e-14	Formin-like protein
E_Ep	HORVU.MOREX.r3.6HG0590970.1	-4.31707	1.1e-12	Beta-1,4-mannosyl-glycoprotein 4-beta-N-acetylglucosaminyltransferase
E_Ep	HORVU.MOREX.r3.4HG0379660.1	-8.27878	3.52e-13	Transcription repressor OFP17
E_Ep	HORVU.MOREX.r3.3HG0264640.1	-5.35689	2.08e-13	Retrotransposon protein, putative, unclassified
E_Ep	HORVU.MOREX.r3.6HG0629180.1	-8.22969	4.81e-13	Disease resistance protein RPM1
E_Ep	HORVU.MOREX.r3.7HG0736840.1	7.18099	3.69e-13	MYB transcription factor-like
E_Ep	HORVU.MOREX.r3.3HG0230530.1	8.21477	5.5e-13	Mitochondrial transcription termination factor-like
E_Ep	HORVU.MOREX.r3.2HG0098890.1	10.2983	8.33e-13	Kinase family protein
E_Ep	HORVU.MOREX.r3.7HG0751340.1	-9.50303	8.77e-13	Core-2/I-branching beta-1,6-N-acetylglucosaminyltransferase family protein
E_Ep	HORVU.MOREX.r3.3HG0285780.1	-10.1017	1.1e-12	Protein kinase, putative
E_Ep	HORVU.MOREX.r3.1HG0000670.1	9.79373	1.1e-12	translocase subunit seca
E_Ep	HORVU.MOREX.r3.2HG0203270.1	9.37994	1.13e-12	Leucine-rich repeat protein kinase family protein
E_Ep	HORVU.MOREX.r3.6HG0631600.1	-11.0298	1.64e-12	Rop guanine nucleotide exchange factor, putative
E_Ep	HORVU.MOREX.r3.1HG0010790.1	-9.4558	1.88e-12	Kinase interacting (KIP1-like) family protein
E_Ep	HORVU.MOREX.r3.3HG0294960.1	-6.54571	1.17e-12	Eukaryotic translation initiation factor 3 subunit H
E_Ep	HORVU.MOREX.r3.2HG0132270.1	-9.13178	2.66e-12	carboxyl-terminal peptidase, putative (DUF239)
E_Ep	HORVU.MOREX.r3.6HG0608550.1	6.38821	1.81e-12	DNA-directed RNA polymerase subunit beta
E_Ep	HORVU.MOREX.r3.1HG0004310.1	7.52634	2.66e-12	Chymotrypsin inhibitor
E_Ep	HORVU.MOREX.r3.3HG0275330.1	8.96405	5.31e-12	Tat pathway signal sequence family protein
E_Ep	HORVU.MOREX.r3.7HG0642520.1	-9.6557	1.99e-11	Peroxidase
E_Ep	HORVU.MOREX.r3.1HG0059450.1	9.81382	1.98e-11	Peptide chain release factor, putative
E_Ep	HORVU.MOREX.r3.4HG0400000.1	10.7364	2.15e-11	Auxin-induced in root cultures protein 12
E_Ep	HORVU.MOREX.r3.3HG0301890.1	-7.2273	2.15e-11	RING/FYVE/PHD zinc finger superfamily protein
E_Ep	HORVU.MOREX.r3.7HG0664300.1	8.51607	2.11e-11	Laccase
E_Ep	HORVU.MOREX.r3.2HG0144760.1	-9.23053	2.39e-11	tRNA 5-methylaminomethyl-2-thiouridine biosynthesis bifunctional protein MnmC
E_Ep	HORVU.MOREX.r3.3HG0257840.1	-9.70437	2.75e-11	S-acyltransferase
E_Ep	HORVU.MOREX.r3.7HG0713530.1	10.3642	2.64e-11	DUF4228 domain protein
E_Ep	HORVU.MOREX.r3.3HG0224820.1	12.507	3.07e-11	Basic 7S globulin 2
E_Ep	HORVU.MOREX.r3.2HG0201420.1	8.59744	2.54e-11	Protein kinase
E_Ep	HORVU.MOREX.r3.2HG0122550.1	7.80425	2.54e-11	Chymotrypsin inhibitor
E_Ep	HORVU.MOREX.r3.4HG0338800.1	-3.18261	5.68e-11	Tubulin alpha chain
E_Ep	HORVU.MOREX.r3.3HG0286310.1	7.26083	2.54e-11	UDP-2,3-diacylglucosamine hydrolase
E_Ep	HORVU.MOREX.r3.2HG0178660.1	11.295	3.8e-11	Cysteine desulfurase
E_Ep	HORVU.MOREX.r3.3HG0225300.1	10.4036	3.77e-11	Disease resistance protein RGA2
E_Ep	HORVU.MOREX.r3.2HG0214750.1	9.66227	3.77e-11	Cytochrome P450 family protein, expressed
E_Ep	HORVU.MOREX.r3.1HG0025660.1	8.91054	3.72e-11	Basic helix-loop-helix transcription factor
E_Ep	HORVU.MOREX.r3.4HG0417960.1	8.22536	3.48e-11	Leucine-rich repeat receptor-like protein kinase family protein
E_Ep	HORVU.MOREX.r3.3HG0299690.1	9.10494	3.8e-11	Late embryogenesis abundant (LEA) hydroxyproline-rich glycoprotein family
E_Ep	HORVU.MOREX.r3.3HG0311650.1	13.2397	5.4e-11	Glutathione S-transferase
E_Ep	HORVU.MOREX.r3.1HG0046170.1	5.84702	2.39e-11	Alpha-galactosidase
E_Ep	HORVU.MOREX.r3.7HG0709150.1	-10.8235	5.72e-11	GDSL esterase/lipase
E_Ep	HORVU.MOREX.r3.7HG0680410.1	-7.74867	5.73e-11	Leucine-rich repeat (LRR) family protein
E_Ep	HORVU.MOREX.r3.6HG0633200.1	-12.3792	6.75e-11	3-ketoacyl-CoA synthase
E_Ep	HORVU.MOREX.r3.5HG0497490.1	-6.88652	5.68e-11	SPX domain-like protein
E_Ep	HORVU.MOREX.r3.4HG0389440.1	9.07522	6.75e-11	neuronal PAS domain protein
E_Ep	HORVU.MOREX.r3.7HG0736710.1	8.05748	6.75e-11	Ring finger protein, putative
E_Ep	HORVU.MOREX.r3.3HG0318720.1	8.68277	8.22e-11	Cytokinin oxidase/dehydrogenase
E_Ep	HORVU.MOREX.r3.5HG0524140.1	9.80795	9.24e-11	7-cyano-7-deazaguanine synthase
E_Ep	HORVU.MOREX.r3.7HG0643750.1	14.0012	1.09e-10	Protein DWARF 53
E_Ep	HORVU.MOREX.r3.2HG0165200.1	-11.9524	1.16e-10	Short-chain dehydrogenase/reductase protein
E_Ep	HORVU.MOREX.r3.2HG0192100.1	-9.8474	1.09e-10	Serine/threonine-protein kinase
E_Ep	HORVU.MOREX.r3.3HG0307360.1	9.54393	1.07e-10	F-box family protein
E_Ep	HORVU.MOREX.r3.5HG0485130.1	12.2885	1.24e-10	Transmembrane protein 45B
E_Ep	HORVU.MOREX.r3.3HG0285110.1	11.3925	1.4e-10	Choline kinase
E_Ep	HORVU.MOREX.r3.5HG0499590.1	8.5075	1.24e-10	DUF1442 family protein
E_Ep	HORVU.MOREX.r3.5HG0496870.1	9.09606	1.4e-10	Glycosyltransferase
E_Ep	HORVU.MOREX.r3.6HG0575410.1	11.7829	1.61e-10	Glycosyltransferase
E_Ep	HORVU.MOREX.r3.6HG0608530.1	7.17943	1.08e-10	Ulp1 protease family, C-terminal catalytic domain containing protein, expressed
E_Ep	HORVU.MOREX.r3.1HG0031380.1	-5.60494	2.74e-10	GDSL esterase/lipase
E_Ep	HORVU.MOREX.r3.5HG0482710.1	9.67792	1.61e-10	Hydroxycinnamoyl-CoA shikimate/quinate hydroxycinnamoyltransferase
E_Ep	HORVU.MOREX.r3.2HG0201150.1	-4.20871	2.8e-10	IQ domain-containing protein
E_Ep	HORVU.MOREX.r3.2HG0211930.1	10.9738	1.88e-10	Cytochrome P450 family protein, expressed
E_Ep	HORVU.MOREX.r3.1HG0012730.1	4.13795	2.77e-10	Adenine/guanine permease
E_Ep	HORVU.MOREX.r3.3HG0237390.1	-3.28912	2.77e-10	3'-N-debenzoyl-2'-deoxytaxol N-benzoyltransferase
E_Ep	HORVU.MOREX.r3.5HG0514680.1	8.11456	1.61e-10	Phenylalanine--tRNA ligase alpha subunit
E_Ep	HORVU.MOREX.r3.6HG0609900.1	-5.86356	2.97e-10	Rho GDP-dissociation inhibitor 1
E_Ep	HORVU.MOREX.r3.5HG0523970.1	8.64635	1.99e-10	Glycosyltransferase
E_Ep	HORVU.MOREX.r3.4HG0398550.1	-5.01758	3.41e-10	Calcium-transporting ATPase
E_Ep	HORVU.MOREX.r3.4HG0382100.1	6.43799	1.42e-10	ATP-dependent Clp protease proteolytic subunit
E_Ep	HORVU.MOREX.r3.2HG0198920.1	10.6946	2.4e-10	Phosphatidylinositol-4-phosphate 5-kinase, putative
E_Ep	HORVU.MOREX.r3.7HG0742570.1	9.98457	2.4e-10	Protein kinase
E_Ep	HORVU.MOREX.r3.2HG0141400.1	-2.05243	3.41e-10	Calcium-dependent protein kinase
E_Ep	HORVU.MOREX.r3.3HG0252960.1	-7.1519	2.16e-10	Calmodulin-binding protein
E_Ep	HORVU.MOREX.r3.6HG0554980.1	-10.0514	2.71e-10	Chloride channel protein
E_Ep	HORVU.MOREX.r3.5HG0531450.1	-7.22152	2.25e-10	Speckle-type POZ protein-like protein
E_Ep	HORVU.MOREX.r3.3HG0225230.1	7.04619	1.88e-10	Protein kinase
E_Ep	HORVU.MOREX.r3.1HG0069160.1	8.3793	2.33e-10	4-diphosphocytidyl-2-C-methyl-D-erythritol kinase
E_Ep	HORVU.MOREX.r3.5HG0486200.1	10.2953	2.74e-10	Mitochondrial carrier family
E_Ep	HORVU.MOREX.r3.4HG0333380.1	-5.10455	4.25e-10	Tubulin beta chain
E_Ep	HORVU.MOREX.r3.7HG0728810.1	8.75519	2.74e-10	Xyloglucan endotransglucosylase/hydrolase
E_Ep	HORVU.MOREX.r3.1HG0003160.1	-7.09775	2.69e-10	Phosphoinositide phosphatase family protein
E_Ep	HORVU.MOREX.r3.4HG0382610.1	-7.71223	2.97e-10	cytochrome P450, family 705, subfamily A, polypeptide 21
E_Ep	HORVU.MOREX.r3.3HG0245590.1	11.84	3.09e-10	Ring finger protein, putative
E_Ep	HORVU.MOREX.r3.2HG0203120.1	9.80121	2.97e-10	ERECTA-like 2
E_Ep	HORVU.MOREX.r3.1HG0070770.1	-8.67197	2.97e-10	Receptor-like kinase
E_Ep	HORVU.MOREX.r3.4HG0331520.1	-7.4075	2.77e-10	Protein UPSTREAM OF FLC
E_Ep	HORVU.MOREX.r3.5HG0502680.1	-6.75447	2.77e-10	DUF630 family protein, putative (DUF630 and DUF632)
E_Ep	HORVU.MOREX.r3.4HG0389890.1	7.34453	2.69e-10	Strictosidine synthase family protein
E_Ep	HORVU.MOREX.r3.2HG0112190.1	-8.92834	3.14e-10	Transcription repressor ofp17
E_Ep	HORVU.MOREX.r3.3HG0329120.1	7.71603	2.74e-10	Ankyrin repeat-containing protein
E_Ep	HORVU.MOREX.r3.1HG0067260.1	9.61628	3.09e-10	NB-ARC domain-containing disease resistance protein
E_Ep	HORVU.MOREX.r3.4HG0404850.1	11.0622	3.41e-10	Kinase-like protein
E_Ep	HORVU.MOREX.r3.5HG0424470.1	9.29355	3.22e-10	Leucine-rich repeat receptor-like protein kinase family protein
E_Ep	HORVU.MOREX.r3.2HG0205380.1	10.1844	3.59e-10	Clustered mitochondria protein
E_Ep	HORVU.MOREX.r3.2HG0213090.1	9.87966	3.51e-10	Blue copper protein
E_Ep	HORVU.MOREX.r3.7HG0748520.1	7.5054	2.96e-10	2-oxoglutarate (2OG) and Fe(II)-dependent oxygenase superfamily protein
E_Ep	HORVU.MOREX.r3.4HG0412570.1	7.13183	2.96e-10	Kinase family protein
E_Ep	HORVU.MOREX.r3.7HG0673330.1	-7.69723	3.52e-10	Embryogenesis transmembrane protein-like
E_Ep	HORVU.MOREX.r3.5HG0517760.1	-5.73689	2.97e-10	Zinc finger A20 and AN1 domain-containing stress-associated protein
E_Ep	HORVU.MOREX.r3.2HG0157450.1	-11.2092	4.52e-10	Peroxidase
E_Ep	HORVU.MOREX.r3.1HG0074980.1	-2.98745	7.27e-10	Kinase
E_Ep	HORVU.MOREX.r3.4HG0361660.1	6.23594	4.82e-10	Aminotransferase-related family protein
E_Ep	HORVU.MOREX.r3.5HG0480040.1	3.84529	7.43e-10	MTD1
E_Ep	HORVU.MOREX.r3.5HG0479850.1	-5.42494	3.29e-10	Homeobox leucine-zipper protein
E_Ep	HORVU.MOREX.r3.5HG0535620.1	7.60297	3.55e-10	dual specificity kinase 1
E_Ep	HORVU.MOREX.r3.5HG0465640.1	8.88447	4.17e-10	MYB-like transcription factor family protein
E_Ep	HORVU.MOREX.r3.7HG0683960.1	7.82299	3.68e-10	Serine/threonine-protein kinase RIO1
E_Ep	HORVU.MOREX.r3.6HG0558330.1	6.38194	7.83e-10	Calcium-dependent lipid-binding domain protein
E_Ep	HORVU.MOREX.r3.2HG0167410.1	8.38779	4.45e-10	Protein IDA
E_Ep	HORVU.MOREX.r3.7HG0716360.1	-9.81536	5.05e-10	Antitoxin VapB4
E_Ep	HORVU.MOREX.r3.6HG0588520.1	-10.4499	5.28e-10	Rop guanine nucleotide exchange factor
E_Ep	HORVU.MOREX.r3.2HG0192540.1	-4.72301	8.46e-10	Ubiquitin-specific protease family C19-related protein
E_Ep	HORVU.MOREX.r3.2HG0214020.1	-2.68222	8.57e-10	Kinase family protein
E_Ep	HORVU.MOREX.r3.2HG0122600.1	13.3661	7.17e-10	Chymotrypsin inhibitor
E_Ep	HORVU.MOREX.r3.7HG0736790.1	7.97622	5.75e-10	Homeodomain-like superfamily protein
E_Ep	HORVU.MOREX.r3.2HG0112670.1	-11.7329	7.63e-10	Peroxidase
E_Ep	HORVU.MOREX.r3.7HG0642030.1	10.0964	7.17e-10	Receptor-kinase, putative
E_Ep	HORVU.MOREX.r3.5HG0480560.1	-3.5924	1.19e-09	Exocyst complex component, putative
E_Ep	HORVU.MOREX.r3.3HG0290000.1	7.3116	6.44e-10	Dof zinc finger protein
E_Ep	HORVU.MOREX.r3.6HG0600160.1	10.304	8.67e-10	Ethylene-responsive transcription factor
E_Ep	HORVU.MOREX.r3.7HG0736590.1	8.11722	7.63e-10	Potassium transporter
E_Ep	HORVU.MOREX.r3.6HG0598520.1	6.51971	6.04e-10	Lectin receptor kinase
E_Ep	HORVU.MOREX.r3.1HG0083980.1	5.47267	8.46e-10	Thymidine kinase
E_Ep	HORVU.MOREX.r3.2HG0208300.1	8.36432	8.52e-10	Serine/threonine-protein kinase
E_Ep	HORVU.MOREX.r3.5HG0470680.1	-9.02613	9.92e-10	Heavy metal transport/detoxification protein
E_Ep	HORVU.MOREX.r3.2HG0213080.1	7.99323	8.93e-10	Blue copper protein
E_Ep	HORVU.MOREX.r3.5HG0465530.1	9.3133	1.06e-09	Ferritin
E_Ep	HORVU.MOREX.r3.4HG0382030.1	8.06439	8.93e-10	Cell surface antigen I/II
E_Ep	HORVU.MOREX.r3.2HG0100750.1	-11.7262	1.2e-09	Dirigent protein
E_Ep	HORVU.MOREX.r3.5HG0471150.1	-7.57846	1.12e-09	Cobyric acid synthase
E_Ep	HORVU.MOREX.r3.2HG0184450.1	10.1191	1.13e-09	Acid beta-fructofuranosidase
E_Ep	HORVU.MOREX.r3.4HG0392230.1	-7.04012	1.06e-09	RNA-binding family protein, putative
E_Ep	HORVU.MOREX.r3.2HG0203250.1	8.94035	1.11e-09	quiescin-sulfhydryl oxidase 1
E_Ep	HORVU.MOREX.r3.5HG0491610.1	7.69653	9.89e-10	Protein Iojap/ribosomal silencing factor RsfS
E_Ep	HORVU.MOREX.r3.6HG0548800.1	9.87913	1.2e-09	transcription factor IIIA
E_Ep	HORVU.MOREX.r3.6HG0575340.1	7.6452	1.11e-09	Subtilisin-like protease
E_Ep	HORVU.MOREX.r3.7HG0721690.1	-9.64569	1.33e-09	Endoglucanase
E_Ep	HORVU.MOREX.r3.3HG0321640.1	8.50326	1.29e-09	Calcium-dependent lipid-binding domain-containing protein
E_Ep	HORVU.MOREX.r3.1HG0070890.1	7.71149	1.28e-09	WRKY family transcription factor
E_Ep	HORVU.MOREX.r3.4HG0335170.1	-9.66303	1.51e-09	Core-2/I-branching beta-1,6-N-acetylglucosaminyltransferase family protein
E_Ep	HORVU.MOREX.r3.5HG0449980.1	-6.59349	1.39e-09	Translation initiation factor IF-2
E_Ep	HORVU.MOREX.r3.5HG0522100.1	10.9598	1.62e-09	Germin-like protein
E_Ep	HORVU.MOREX.r3.2HG0178670.1	7.4996	1.28e-09	Photosystem II reaction center PsbP family protein
E_Ep	HORVU.MOREX.r3.7HG0686750.1	10.5	1.65e-09	Molybdenum cofactor sulfurase
E_Ep	HORVU.MOREX.r3.4HG0338600.1	10.3413	1.65e-09	Sec14p-like phosphatidylinositol transfer family protein
E_Ep	HORVU.MOREX.r3.7HG0664770.1	5.82831	1.12e-09	LMBR1 domain-containing 2
E_Ep	HORVU.MOREX.r3.3HG0234670.1	6.93681	1.25e-09	Mini-chromosome maintenance complex-binding protein
E_Ep	HORVU.MOREX.r3.1HG0050330.1	10.2729	1.68e-09	Cystathionine gamma-lyase
E_Ep	HORVU.MOREX.r3.4HG0399990.1	11.1658	1.77e-09	Auxin-induced in root cultures 12-like protein
E_Ep	HORVU.MOREX.r3.6HG0558220.1	7.03886	1.31e-09	Receptor-kinase, putative
E_Ep	HORVU.MOREX.r3.2HG0154590.1	-7.59753	1.65e-09	electron transporter, putative (Protein of unknown function, DUF547)
E_Ep	HORVU.MOREX.r3.5HG0498000.1	8.59331	1.65e-09	UDP-glucose 4-epimerase
E_Ep	HORVU.MOREX.r3.1HG0067890.1	6.33705	1.44e-09	Allyl alcohol dehydrogenase-like protein
E_Ep	HORVU.MOREX.r3.3HG0308640.1	-2.9827	2.47e-09	lysine ketoglutarate reductase trans-splicing protein (DUF707)
E_Ep	HORVU.MOREX.r3.2HG0175630.1	-2.32316	2.56e-09	3-isopropylmalate dehydrogenase
E_Ep	HORVU.MOREX.r3.4HG0403620.1	-8.10188	1.77e-09	Sucrose transporter
E_Ep	HORVU.MOREX.r3.2HG0178250.1	5.69039	1.29e-09	Histone H2A deubiquitinase (DUF3755)
E_Ep	HORVU.MOREX.r3.4HG0416460.1	6.98208	1.74e-09	Palmitoyl protein thioesterase containing protein, expressed
E_Ep	HORVU.MOREX.r3.4HG0403430.1	11.2904	2.04e-09	Patatin
E_Ep	HORVU.MOREX.r3.7HG0712360.1	8.44142	1.81e-09	Protein reticulata-related 1, chloroplastic
E_Ep	HORVU.MOREX.r3.5HG0524920.1	10.9311	2.05e-09	RING/U-box superfamily protein
E_Ep	HORVU.MOREX.r3.4HG0417250.1	7.38641	1.65e-09	Heavy metal transport/detoxification superfamily protein
E_Ep	HORVU.MOREX.r3.5HG0528610.1	12.5298	2.17e-09	Protein PLANT CADMIUM RESISTANCE 2
E_Ep	HORVU.MOREX.r3.2HG0211090.1	5.20885	2.58e-09	Pathogenesis-related protein PR-4
E_Ep	HORVU.MOREX.r3.2HG0183330.1	-9.14186	2.15e-09	Sulfotransferase
E_Ep	HORVU.MOREX.r3.6HG0539430.1	8.81341	1.97e-09	Protein kinase, putative
E_Ep	HORVU.MOREX.r3.7HG0709350.1	9.59663	2.05e-09	RING/U-box superfamily protein
E_Ep	HORVU.MOREX.r3.1HG0058900.1	6.92247	1.62e-09	Protein lateral root primordium 1
E_Ep	HORVU.MOREX.r3.6HG0619520.1	8.49451	1.99e-09	Lipase
E_Ep	HORVU.MOREX.r3.6HG0558150.1	7.27508	1.73e-09	Cytochrome P450 family protein, expressed
E_Ep	HORVU.MOREX.r3.4HG0405890.1	-9.01038	2.15e-09	Metal transporter, putative
E_Ep	HORVU.MOREX.r3.1HG0063980.1	13.1428	2.27e-09	CASP-like protein
E_Ep	HORVU.MOREX.r3.5HG0481720.1	8.60522	2.21e-09	Glutamate receptor
E_Ep	HORVU.MOREX.r3.5HG0535540.1	8.82133	2.05e-09	Cysteine/Histidine-rich C1 domain family protein
E_Ep	HORVU.MOREX.r3.7HG0748530.1	11.0858	2.26e-09	Dirigent protein
E_Ep	HORVU.MOREX.r3.2HG0172400.1	8.88873	2.17e-09	Glycosyltransferase
E_Ep	HORVU.MOREX.r3.7HG0725070.1	9.0996	2.12e-09	Eukaryotic aspartyl protease family protein, putative
E_Ep	HORVU.MOREX.r3.3HG0302160.1	9.35852	2.18e-09	ABC subfamily C transporter
E_Ep	HORVU.MOREX.r3.4HG0357360.1	-3.47488	2.9e-09	Methylsterol monooxygenase 2-1
E_Ep	HORVU.MOREX.r3.7HG0722260.1	-5.3078	1.61e-09	RPM1-interacting protein 4
E_Ep	HORVU.MOREX.r3.5HG0503530.1	-10.0489	2.27e-09	transmembrane protein, putative (DUF594)
E_Ep	HORVU.MOREX.r3.4HG0391560.1	-2.43446	2.9e-09	V-type proton ATPase subunit a
E_Ep	HORVU.MOREX.r3.2HG0157410.1	-10.1702	2.49e-09	Peroxidase
E_Ep	HORVU.MOREX.r3.3HG0243170.1	9.29473	2.21e-09	Fatty acid oxidation complex subunit alpha
E_Ep	HORVU.MOREX.r3.3HG0322970.1	9.70716	2.26e-09	UDP-glycosyltransferase
E_Ep	HORVU.MOREX.r3.7HG0746380.1	5.64058	1.63e-09	UPF0047 protein YjbQ
E_Ep	HORVU.MOREX.r3.6HG0580480.1	6.37655	1.66e-09	RING/FYVE/PHD zinc finger superfamily protein
E_Ep	HORVU.MOREX.r3.5HG0478950.1	7.15608	2.65e-09	Centromere protein V
E_Ep	HORVU.MOREX.r3.6HG0574850.1	5.29133	3.26e-09	Amino acid transporter-like protein
E_Ep	HORVU.MOREX.r3.5HG0508410.1	-4.16646	3.45e-09	BTB/POZ domain-containing protein
E_Ep	HORVU.MOREX.r3.4HG0409590.1	10.1559	2.59e-09	Kinase, putative
E_Ep	HORVU.MOREX.r3.2HG0113410.1	2.56423	3.45e-09	Protein AIG1
E_Ep	HORVU.MOREX.r3.2HG0100720.1	9.17253	2.53e-09	Receptor lectin kinase
E_Ep	HORVU.MOREX.r3.1HG0017370.1	-7.13417	3.45e-09	Peroxidase
E_Ep	HORVU.MOREX.r3.3HG0323580.1	7.48804	2.26e-09	Disease resistance protein (TIR-NBS-LRR class) family
E_Ep	HORVU.MOREX.r3.7HG0742800.1	8.6425	2.55e-09	Chaperone protein dnaJ
E_Ep	HORVU.MOREX.r3.5HG0423100.1	9.97441	2.78e-09	Pathogenesis-related thaumatin family protein
E_Ep	HORVU.MOREX.r3.5HG0448210.1	-8.67179	2.91e-09	Heptahelical transmembrane protein 4
E_Ep	HORVU.MOREX.r3.4HG0335320.1	3.05096	3.71e-09	transmembrane protein, putative (Protein of unknown function, DUF538)
E_Ep	HORVU.MOREX.r3.3HG0304610.1	8.68483	2.92e-09	LOB domain-containing protein, putative
E_Ep	HORVU.MOREX.r3.5HG0425520.1	-5.9371	2.24e-09	Kinase, putative
E_Ep	HORVU.MOREX.r3.7HG0645900.1	8.97397	2.88e-09	NADH dehydrogenase [ubiquinone] iron-sulfur protein 7, mitochondrial
E_Ep	HORVU.MOREX.r3.6HG0627080.1	7.0901	3.17e-09	Alcohol dehydrogenase, putative
E_Ep	HORVU.MOREX.r3.4HG0416170.1	-6.46469	3.05e-09	Methionyl-tRNA formyltransferase
E_Ep	HORVU.MOREX.r3.7HG0708120.1	9.52797	3.14e-09	High mobility group family
E_Ep	HORVU.MOREX.r3.4HG0398960.1	6.71797	2.68e-09	Bifunctional protein HldE
E_Ep	HORVU.MOREX.r3.5HG0497110.1	9.26437	3.18e-09	Small heat shock protein HspA
E_Ep	HORVU.MOREX.r3.3HG0314380.1	10.4107	3.31e-09	Glutathione S-transferase
E_Ep	HORVU.MOREX.r3.5HG0425330.1	-8.72297	3.42e-09	Disease resistance protein RPH8A
E_Ep	HORVU.MOREX.r3.1HG0052110.1	6.49319	3.18e-09	Glutamyl-tRNA reductase
E_Ep	HORVU.MOREX.r3.1HG0059810.1	-4.04708	4.49e-09	RNA binding protein
E_Ep	HORVU.MOREX.r3.6HG0557950.1	7.87545	2.99e-09	Galactokinase
E_Ep	HORVU.MOREX.r3.2HG0211990.1	9.13924	3.28e-09	RING/U-box superfamily protein
E_Ep	HORVU.MOREX.r3.7HG0731220.1	11.1709	3.55e-09	2-oxoglutarate (2OG) and Fe(II)-dependent oxygenase superfamily protein, putative
E_Ep	HORVU.MOREX.r3.3HG0310330.1	-7.9318	3.57e-09	Glycosyltransferase
E_Ep	HORVU.MOREX.r3.6HG0604640.1	9.94103	3.62e-09	Germin-like protein
E_Ep	HORVU.MOREX.r3.6HG0573240.1	6.56394	3.28e-09	Chaperone protein dnaJ, putative
E_Ep	HORVU.MOREX.r3.6HG0617010.1	11.4137	3.71e-09	Protein EXORDIUM-like 1
E_Ep	HORVU.MOREX.r3.7HG0655850.1	9.07161	3.53e-09	F-box family protein-like
E_Ep	HORVU.MOREX.r3.2HG0187680.1	7.01862	2.88e-09	Glutathione S-transferase
E_Ep	HORVU.MOREX.r3.2HG0111960.1	7.72795	3.18e-09	WRKY transcription factor
E_Ep	HORVU.MOREX.r3.4HG0396170.1	7.64874	3.18e-09	RNA/RNP complex-1-interacting phosphatase, putative
E_Ep	HORVU.MOREX.r3.2HG0122470.1	3.40002	4.84e-09	Lipase/lipooxygenase, PLAT/LH2
E_Ep	HORVU.MOREX.r3.3HG0275460.1	10.7193	3.76e-09	Translation initiation factor IF-1, chloroplastic
E_Ep	HORVU.MOREX.r3.1HG0075620.1	3.92328	4.89e-09	Subtilisin-like protease
E_Ep	HORVU.MOREX.r3.2HG0138280.1	3.76062	4.84e-09	Histone H2A
E_Ep	HORVU.MOREX.r3.3HG0294950.1	-8.32093	3.84e-09	Deubiquitinase SseL
E_Ep	HORVU.MOREX.r3.6HG0592540.1	8.57601	3.63e-09	Ergosterol biosynthetic protein 28
E_Ep	HORVU.MOREX.r3.4HG0389850.1	-3.53325	5.11e-09	Calcium-binding EF hand family protein, putative, expressed
E_Ep	HORVU.MOREX.r3.3HG0291380.1	8.26634	3.71e-09	Peptidoglycan-recognition protein SB2
E_Ep	HORVU.MOREX.r3.3HG0282910.1	10.1222	4.02e-09	Single-stranded nucleic acid binding R3H protein
E_Ep	HORVU.MOREX.r3.3HG0220900.1	-8.73174	4.07e-09	Cellulose synthase-like protein
E_Ep	HORVU.MOREX.r3.2HG0173600.1	-8.56304	4.18e-09	Receptor-like kinase
E_Ep	HORVU.MOREX.r3.4HG0392870.1	6.11842	3.27e-09	Cell cycle checkpoint protein RAD17, putative
E_Ep	HORVU.MOREX.r3.7HG0732120.1	10.8118	4.49e-09	Glycosyltransferase
E_Ep	HORVU.MOREX.r3.3HG0222780.1	-1.73069	5.17e-09	WD repeat-containing protein 1
E_Ep	HORVU.MOREX.r3.3HG0315360.1	8.12274	4.03e-09	Receptor protein kinase, putative
E_Ep	HORVU.MOREX.r3.6HG0545150.1	-7.4444	4.13e-09	HXXXD-type acyl-transferase family protein
E_Ep	HORVU.MOREX.r3.4HG0386900.1	7.07368	3.76e-09	Plant protein 1589 of Uncharacterized protein function
E_Ep	HORVU.MOREX.r3.1HG0091240.1	-7.09818	4.68e-09	Mitogen-activated protein kinase
E_Ep	HORVU.MOREX.r3.7HG0726150.1	8.28783	4.42e-09	Leucine-rich repeat receptor-like protein kinase
E_Ep	HORVU.MOREX.r3.1HG0082120.1	8.13636	4.4e-09	Chaperone DnaJ
E_Ep	HORVU.MOREX.r3.5HG0491490.1	9.19229	4.81e-09	DUF4228 domain protein
E_Ep	HORVU.MOREX.r3.1HG0002040.1	8.88897	4.76e-09	Glutathione S-transferase
E_Ep	HORVU.MOREX.r3.3HG0298540.1	-7.2809	6.52e-09	Phosphatidylinositol transfer protein
E_Ep	HORVU.MOREX.r3.7HG0727840.1	7.17609	4.13e-09	BZIP transcription factor
E_Ep	HORVU.MOREX.r3.3HG0255580.1	-6.67547	5.03e-09	Respiratory burst oxidase, putative
E_Ep	HORVU.MOREX.r3.2HG0109410.1	-6.33133	4.28e-09	Protein COBRA, putative
E_Ep	HORVU.MOREX.r3.1HG0058340.1	8.68842	4.84e-09	Metalloendoproteinase 1, putative
E_Ep	HORVU.MOREX.r3.7HG0656800.1	7.85089	4.83e-09	Alpha-glucosidase like protein
E_Ep	HORVU.MOREX.r3.3HG0314250.1	6.91478	4.42e-09	Spermatogenesis-associated protein 20
E_Ep	HORVU.MOREX.r3.1HG0087250.1	9.64426	5.11e-09	Calcium binding
E_Ep	HORVU.MOREX.r3.6HG0540120.1	9.3037	5.11e-09	Senescence-associated protein DIN1
E_Ep	HORVU.MOREX.r3.3HG0284290.1	7.31557	4.9e-09	Mitochondrial processing peptidase
E_Ep	HORVU.MOREX.r3.3HG0326320.1	6.06993	4.76e-09	Small nuclear ribonucleoprotein-like protein
E_Ep	HORVU.MOREX.r3.2HG0139110.1	-8.3574	5.43e-09	Eukaryotic aspartyl protease family protein
E_Ep	HORVU.MOREX.r3.2HG0120560.1	-10.0072	5.91e-09	Peroxidase
E_Ep	HORVU.MOREX.r3.7HG0745790.1	8.73477	5.58e-09	Ubiquitin system component Cue protein
E_Ep	HORVU.MOREX.r3.2HG0122620.1	14.2024	6.36e-09	Chymotrypsin inhibitor
E_Ep	HORVU.MOREX.r3.6HG0545640.1	6.66709	4.5e-09	Zinc finger protein, putative
E_Ep	HORVU.MOREX.r3.3HG0282880.1	7.34624	4.95e-09	Protein kinase-like
E_Ep	HORVU.MOREX.r3.3HG0232070.1	7.7167	5.14e-09	Protein O-linked-mannose beta-1,4-N-acetylglucosaminyltransferase 2
E_Ep	HORVU.MOREX.r3.2HG0115340.1	-7.42389	5.7e-09	Short-chain dehydrogenase/reductase
E_Ep	HORVU.MOREX.r3.3HG0294630.1	8.13555	5.7e-09	DUF4228 domain protein
E_Ep	HORVU.MOREX.r3.7HG0732130.1	9.68315	6.39e-09	Cytochrome P450
E_Ep	HORVU.MOREX.r3.6HG0626030.1	-9.13335	6.39e-09	Peroxidase
E_Ep	HORVU.MOREX.r3.6HG0608560.1	5.38477	4.18e-09	ABC-type Mn/Zn transport system, periplasmic Mn/Zn-binding protein
E_Ep	HORVU.MOREX.r3.6HG0627010.1	6.23674	5.11e-09	Proliferating cell nuclear antigen
E_Ep	HORVU.MOREX.r3.2HG0159270.1	7.14816	6.97e-09	Ribose-5-phosphate isomerase A
E_Ep	HORVU.MOREX.r3.6HG0631090.1	-3.35139	7.39e-09	Na(+)/H(+) antiporter NhaB
E_Ep	HORVU.MOREX.r3.2HG0119760.1	11.0512	6.82e-09	GDSL esterase/lipase
E_Ep	HORVU.MOREX.r3.3HG0231420.1	10.0178	6.49e-09	NAC domain protein
E_Ep	HORVU.MOREX.r3.4HG0416550.1	-3.11023	7.39e-09	Early nodulin-like protein 1
E_Ep	HORVU.MOREX.r3.1HG0040790.1	10.6484	6.9e-09	Plant/T7N9-9 protein
E_Ep	HORVU.MOREX.r3.5HG0496380.1	-2.50747	6.89e-09	GDP-mannose-3',5'-epimerase
E_Ep	HORVU.MOREX.r3.6HG0554230.1	3.79886	8.38e-09	F-box family protein
E_Ep	HORVU.MOREX.r3.6HG0549810.1	-5.66795	6.1e-09	Rac-like GTP binding protein
E_Ep	HORVU.MOREX.r3.2HG0174760.1	-9.19845	7.53e-09	Glycerophosphodiester phosphodiesterase
E_Ep	HORVU.MOREX.r3.6HG0561150.1	9.48278	7e-09	Leucine-rich repeat receptor-like protein kinase family protein
E_Ep	HORVU.MOREX.r3.7HG0647290.1	6.47466	6.06e-09	ATP-dependent Clp protease proteolytic subunit
E_Ep	HORVU.MOREX.r3.1HG0070750.1	-6.26499	7.73e-09	Transposon protein CACTA, En/Spm sub-class
E_Ep	HORVU.MOREX.r3.7HG0641540.1	7.89165	6.39e-09	2-oxoglutarate (2OG) and Fe(II)-dependent oxygenase superfamily protein
E_Ep	HORVU.MOREX.r3.7HG0707830.1	5.86207	5.9e-09	Vacuolar protein sorting-associated protein 72-like protein
E_Ep	HORVU.MOREX.r3.7HG0720340.1	6.83239	5.85e-09	FBD-associated F-box protein
E_Ep	HORVU.MOREX.r3.1HG0067140.1	13.4162	7.73e-09	Wound-induced protease inhibitor
E_Ep	HORVU.MOREX.r3.5HG0444610.1	11.4751	7.62e-09	Universal stress family protein
E_Ep	HORVU.MOREX.r3.4HG0384450.1	-5.30552	6.49e-09	Trihelix transcription factor
E_Ep	HORVU.MOREX.r3.1HG0055720.1	8.52187	7e-09	U-box domain-containing family protein
E_Ep	HORVU.MOREX.r3.2HG0139080.1	7.88719	7.1e-09	Aspartic proteinase nepenthesin-1
E_Ep	HORVU.MOREX.r3.2HG0213580.1	-7.48184	7.39e-09	ATP-binding ABC transporter
E_Ep	HORVU.MOREX.r3.7HG0751300.1	-7.79953	7.23e-09	Phosphatidylinositol N-acetyglucosaminlytransferase subunit P-like protein
E_Ep	HORVU.MOREX.r3.1HG0080180.1	-7.58532	7.18e-09	Jacalin lectin family protein
E_Ep	HORVU.MOREX.r3.2HG0203620.1	7.78045	6.89e-09	Nuclease S1
E_Ep	HORVU.MOREX.r3.1HG0087350.1	8.46288	7.18e-09	Cytochrome P450 family protein, expressed
E_Ep	HORVU.MOREX.r3.6HG0543810.1	7.32869	6.66e-09	F-box like protein
E_Ep	HORVU.MOREX.r3.2HG0193030.1	8.29382	7.73e-09	Leucine-rich repeat protein kinase family protein
E_Ep	HORVU.MOREX.r3.7HG0715260.1	10.792	8.06e-09	Cysteine/histidine-rich C1 domain protein
E_Ep	HORVU.MOREX.r3.3HG0296440.1	7.31023	7.04e-09	Cysteine synthase
E_Ep	HORVU.MOREX.r3.7HG0648470.1	9.15883	8.38e-09	Lectin receptor kinase
E_Ep	HORVU.MOREX.r3.2HG0213120.1	8.86008	8.43e-09	Blue copper protein
E_Ep	HORVU.MOREX.r3.3HG0237880.1	10.4387	8.39e-09	Alkaline alpha-galactosidase seed imbibition protein
E_Ep	HORVU.MOREX.r3.2HG0196710.1	7.64062	7.39e-09	Ribosome biogenesis protein BRX1-like protein
E_Ep	HORVU.MOREX.r3.5HG0491360.1	-3.11061	9.82e-09	3-hydroxy-3-methylglutaryl coenzyme A reductase
E_Ep	HORVU.MOREX.r3.4HG0379920.1	10.0915	8.43e-09	RING/U-box superfamily protein
E_Ep	HORVU.MOREX.r3.7HG0711910.1	-5.49446	8.73e-09	Protein ABIL1
E_Ep	HORVU.MOREX.r3.2HG0096820.1	7.90009	7.73e-09	alpha/beta-Hydrolases superfamily protein
E_Ep	HORVU.MOREX.r3.7HG0674270.1	-6.66823	7.73e-09	Dehydrogenase/reductase SDR family protein
E_Ep	HORVU.MOREX.r3.4HG0412790.1	-5.62607	8.49e-09	Remorin
E_Ep	HORVU.MOREX.r3.2HG0209340.1	4.48263	7.94e-09	Clathrin light chain
E_Ep	HORVU.MOREX.r3.5HG0532580.1	-2.59463	9.26e-09	Late embryogenesis abundant protein Lea14
E_Ep	HORVU.MOREX.r3.6HG0573350.1	7.63163	8.36e-09	transcription factor-like protein
E_Ep	HORVU.MOREX.r3.3HG0256960.1	6.57393	7.58e-09	60S ribosomal protein L30
E_Ep	HORVU.MOREX.r3.4HG0338070.1	-7.2636	1.03e-08	Kinase family protein
E_Ep	HORVU.MOREX.r3.2HG0107270.1	6.80429	7.53e-09	Cytochrome P450 family protein, expressed
E_Ep	HORVU.MOREX.r3.4HG0349460.1	-8.16941	9.82e-09	Exocyst complex component, putative
E_Ep	HORVU.MOREX.r3.2HG0164020.1	-6.86408	8.46e-09	E3 ubiquitin protein ligase drip2
E_Ep	HORVU.MOREX.r3.5HG0492800.1	-5.90895	7.73e-09	Protein transport protein Sec61 subunit alpha
E_Ep	HORVU.MOREX.r3.5HG0524150.1	7.10124	7.94e-09	Elongation factor-like GTPase 1
E_Ep	HORVU.MOREX.r3.4HG0405900.1	7.37432	8.38e-09	Carotenoid cleavage dioxygenase
E_Ep	HORVU.MOREX.r3.7HG0643110.1	7.72367	8.49e-09	Tryptophan decarboxylase
E_Ep	HORVU.MOREX.r3.1HG0081690.1	10.0959	9.93e-09	NBS-LRR-like resistance protein
E_Ep	HORVU.MOREX.r3.4HG0340200.1	6.80394	8.84e-09	RING finger and CHY zinc finger protein
E_Ep	HORVU.MOREX.r3.5HG0508270.1	4.17791	1.23e-08	Aminotransferase
E_Ep	HORVU.MOREX.r3.3HG0315590.1	16.4675	1.1e-08	L-gulonolactone oxidase
E_Ep	HORVU.MOREX.r3.2HG0208020.1	10.1743	1.03e-08	Serine/threonine-protein kinase
E_Ep	HORVU.MOREX.r3.2HG0139160.1	-10.2471	1.08e-08	Aspartic proteinase nepenthesin-1
E_Ep	HORVU.MOREX.r3.3HG0224500.1	11.2186	1.07e-08	Chalcone synthase
E_Ep	HORVU.MOREX.r3.3HG0224540.1	13.1498	1.1e-08	GDSL esterase/lipase
E_Ep	HORVU.MOREX.r3.6HG0632650.1	-7.78352	1.03e-08	Disease resistance protein RPM1
E_Ep	HORVU.MOREX.r3.4HG0405160.1	6.98595	9.6e-09	Glutathione S-transferase
E_Ep	HORVU.MOREX.r3.4HG0357310.1	2.19557	1.29e-08	Mitochondrial carrier protein, expressed
E_Ep	HORVU.MOREX.r3.1HG0013820.1	-3.32031	1.21e-08	Protein IQ-DOMAIN 1
E_Ep	HORVU.MOREX.r3.6HG0632000.1	-5.55929	1.26e-08	Xyloglucan endotransglucosylase/hydrolase
E_Ep	HORVU.MOREX.r3.4HG0337850.1	-4.04099	1.05e-08	Actin
E_Ep	HORVU.MOREX.r3.3HG0314450.1	7.98337	9.89e-09	Receptor protein kinase, putative
E_Ep	HORVU.MOREX.r3.3HG0312240.1	9.29693	1.09e-08	3'-N-debenzoyl-2'-deoxytaxol N-benzoyltransferase
E_Ep	HORVU.MOREX.r3.2HG0113880.1	-7.5547	1.07e-08	Heavy metal transport/detoxification superfamily protein, putative
E_Ep	HORVU.MOREX.r3.7HG0657100.1	10.2062	1.14e-08	Pheophorbide a oxygenase, chloroplastic
E_Ep	HORVU.MOREX.r3.4HG0338300.1	-2.95156	1.41e-08	Adenylyl cyclase-associated protein
E_Ep	HORVU.MOREX.r3.7HG0744800.1	9.66223	1.13e-08	Transmembrane protein
E_Ep	HORVU.MOREX.r3.7HG0636800.1	7.6441	1.02e-08	Glutathione S-transferase
E_Ep	HORVU.MOREX.r3.7HG0749470.1	6.23002	1.15e-08	transmembrane protein, putative (DUF679)
E_Ep	HORVU.MOREX.r3.6HG0557610.1	9.58577	1.15e-08	Subtilisin-like protease
E_Ep	HORVU.MOREX.r3.2HG0154550.1	7.08981	9.82e-09	P-loop containing nucleoside triphosphate hydrolases superfamily protein
E_Ep	HORVU.MOREX.r3.5HG0528890.1	5.09358	1.05e-08	GATA transcription factor, putative
E_Ep	HORVU.MOREX.r3.1HG0021770.1	8.43879	1.1e-08	Elongator complex protein 2
E_Ep	HORVU.MOREX.r3.7HG0736780.1	8.82654	1.14e-08	Homeodomain-like superfamily protein
E_Ep	HORVU.MOREX.r3.5HG0514670.1	6.72881	9.62e-09	Calmodulin-binding protein, putative, expressed
E_Ep	HORVU.MOREX.r3.5HG0419610.1	3.98864	1.29e-08	Protein yippee-like
E_Ep	HORVU.MOREX.r3.2HG0200240.1	5.90051	8.72e-09	Ribosomal RNA small subunit methyltransferase C
E_Ep	HORVU.MOREX.r3.5HG0519130.1	8.46329	1.14e-08	Inositol 1,4,5-trisphosphate receptor-interacting protein
E_Ep	HORVU.MOREX.r3.5HG0420320.1	4.84714	7.99e-09	Kinase, putative
E_Ep	HORVU.MOREX.r3.5HG0530130.1	2.34404	1.44e-08	Electron transfer flavoprotein subunit alpha, mitochondrial
E_Ep	HORVU.MOREX.r3.6HG0567160.1	-4.45774	1.24e-08	Tubulin beta chain
E_Ep	HORVU.MOREX.r3.6HG0607960.1	-2.9127	1.38e-08	Protein KINESIN LIGHT CHAIN-RELATED 3
E_Ep	HORVU.MOREX.r3.1HG0052930.1	4.72262	1.33e-08	60S ribosomal export protein NMD3
E_Ep	HORVU.MOREX.r3.5HG0519420.1	1.80462	1.53e-08	Basic-leucine zipper (BZIP) transcription factor family
E_Ep	HORVU.MOREX.r3.7HG0637100.1	9.60473	1.29e-08	Glutathione S-transferase
E_Ep	HORVU.MOREX.r3.3HG0245380.1	11.0096	1.36e-08	GDSL esterase/lipase
E_Ep	HORVU.MOREX.r3.7HG0715390.1	9.5268	1.37e-08	Tetratricopeptide repeat protein 16
E_Ep	HORVU.MOREX.r3.2HG0212170.1	2.87777	1.46e-08	Cysteine proteinase
E_Ep	HORVU.MOREX.r3.1HG0008790.1	11.5769	1.44e-08	Laccase
E_Ep	HORVU.MOREX.r3.5HG0527400.1	6.45159	1.15e-08	Nucleobase ascorbate transporter
E_Ep	HORVU.MOREX.r3.5HG0513680.1	6.47947	1.1e-08	Cytochrome P450, putative
E_Ep	HORVU.MOREX.r3.3HG0299560.1	10.3817	1.43e-08	Peroxidase
E_Ep	HORVU.MOREX.r3.5HG0441110.1	6.15134	1.13e-08	DNA repair protein Rad50
E_Ep	HORVU.MOREX.r3.4HG0394330.1	-6.9212	1.29e-08	Kinase family protein
E_Ep	HORVU.MOREX.r3.1HG0079930.1	6.07306	1.15e-08	Pectin lyase-like superfamily protein
E_Ep	HORVU.MOREX.r3.6HG0601510.1	9.72524	1.47e-08	Cysteine synthase
E_Ep	HORVU.MOREX.r3.7HG0742500.1	5.76208	1.38e-08	RNA-directed DNA polymerase (reverse transcriptase)-related family protein
E_Ep	HORVU.MOREX.r3.2HG0111920.1	7.60814	1.35e-08	WRKY transcription factor
E_Ep	HORVU.MOREX.r3.6HG0621180.1	7.92238	1.38e-08	RRP12-like protein
E_Ep	HORVU.MOREX.r3.2HG0198780.1	7.32698	1.33e-08	Beta-glucosidase
E_Ep	HORVU.MOREX.r3.6HG0546160.1	-6.94713	1.4e-08	Acylamino-acid-releasing enzyme
E_Ep	HORVU.MOREX.r3.1HG0086260.1	10.8234	1.65e-08	NAD(P)-binding Rossmann-fold superfamily protein
E_Ep	HORVU.MOREX.r3.3HG0309730.1	9.40475	1.53e-08	SHR5-receptor-like kinase
E_Ep	HORVU.MOREX.r3.6HG0632210.1	2.79422	1.89e-08	Electron transfer flavoprotein beta-subunit
E_Ep	HORVU.MOREX.r3.5HG0425730.1	-6.86258	1.48e-08	Receptor-like kinase
E_Ep	HORVU.MOREX.r3.7HG0663270.1	8.65699	1.48e-08	RNA ligase/cyclic nucleotide phosphodiesterase family protein
E_Ep	HORVU.MOREX.r3.1HG0086250.1	8.31857	1.47e-08	Ribosomal protein
E_Ep	HORVU.MOREX.r3.6HG0605640.1	6.15202	1.48e-08	Ubiquitin carboxyl-terminal hydrolase-like protein
E_Ep	HORVU.MOREX.r3.7HG0708450.1	10.9683	1.72e-08	Lectin receptor kinase
E_Ep	HORVU.MOREX.r3.5HG0502280.1	10.5733	1.73e-08	Calmodulin-like protein
E_Ep	HORVU.MOREX.r3.4HG0415490.1	-8.85209	1.71e-08	14 kDa proline-rich protein DC2.15
E_Ep	HORVU.MOREX.r3.2HG0152180.1	6.51416	1.45e-08	GCK domain-containing protein
E_Ep	HORVU.MOREX.r3.1HG0003710.1	6.20792	1.44e-08	cDNA clone:J013058P10, full insert sequence
E_Ep	HORVU.MOREX.r3.5HG0518000.1	7.36204	1.47e-08	Glutathione S-transferase
E_Ep	HORVU.MOREX.r3.5HG0438880.1	10.4856	1.75e-08	Zinc finger protein, putative
E_Ep	HORVU.MOREX.r3.6HG0579370.1	3.00702	2.1e-08	Aminopeptidase
E_Ep	HORVU.MOREX.r3.4HG0365450.1	3.35376	1.97e-08	Thiol:disulfide interchange protein txlA
E_Ep	HORVU.MOREX.r3.7HG0655990.1	6.50556	1.48e-08	Ethylene-responsive transcription factor
E_Ep	HORVU.MOREX.r3.7HG0715370.1	8.73451	1.75e-08	Receptor-kinase, putative
E_Ep	HORVU.MOREX.r3.4HG0405240.1	8.48669	1.83e-08	Jasmonate ZIM domain protein
E_Ep	HORVU.MOREX.r3.4HG0382760.1	3.82788	2.07e-08	CoA ligase
E_Ep	HORVU.MOREX.r3.1HG0002960.1	-5.01243	1.36e-08	NBS-LRR disease resistance protein, putative, expressed
E_Ep	HORVU.MOREX.r3.7HG0737520.1	11.0008	1.84e-08	Kinase-like protein
E_Ep	HORVU.MOREX.r3.6HG0628050.1	6.46723	1.41e-08	Cytosine-specific methyltransferase
E_Ep	HORVU.MOREX.r3.1HG0092910.1	7.62401	2.03e-08	FAD-binding Berberine family protein
E_Ep	HORVU.MOREX.r3.1HG0085920.1	-4.14291	2.13e-08	Eukaryotic aspartyl protease family protein
E_Ep	HORVU.MOREX.r3.4HG0388470.1	6.6379	1.63e-08	Rotundifolia-like protein
E_Ep	HORVU.MOREX.r3.7HG0658720.1	9.23204	1.8e-08	DUF868 family protein
E_Ep	HORVU.MOREX.r3.5HG0424600.1	-8.91051	1.84e-08	Cation calcium exchanger
E_Ep	HORVU.MOREX.r3.3HG0327190.1	-2.68735	2.16e-08	Villin
E_Ep	HORVU.MOREX.r3.7HG0663570.1	7.84922	1.71e-08	2-oxoglutarate (2OG) and Fe(II)-dependent oxygenase superfamily protein, putative
E_Ep	HORVU.MOREX.r3.1HG0064000.1	5.70064	1.73e-08	Protein translocase secy subunit, putative
E_Ep	HORVU.MOREX.r3.5HG0502780.1	-8.70797	1.89e-08	Flavin-containing monooxygenase
E_Ep	HORVU.MOREX.r3.5HG0524170.1	6.63658	1.52e-08	Kinase family protein
E_Ep	HORVU.MOREX.r3.7HG0699980.1	8.01821	1.88e-08	myb domain protein 66
E_Ep	HORVU.MOREX.r3.7HG0637080.1	12.4682	2.02e-08	Laccase
E_Ep	HORVU.MOREX.r3.7HG0656360.1	8.71036	1.83e-08	Ribonucleoside-diphosphate reductase
E_Ep	HORVU.MOREX.r3.3HG0298980.1	-8.15307	1.98e-08	Protein NRT1/ PTR FAMILY 5.5
E_Ep	HORVU.MOREX.r3.5HG0490240.1	4.86209	2.12e-08	Lipid-binding serum glycoprotein
E_Ep	HORVU.MOREX.r3.4HG0352900.1	10.1344	2.01e-08	Methyl esterase 17
E_Ep	HORVU.MOREX.r3.4HG0373190.1	-6.68351	1.81e-08	Transposon protein, putative, Mutator sub-class
E_Ep	HORVU.MOREX.r3.2HG0123540.1	8.93657	1.96e-08	Glycosyltransferase
E_Ep	HORVU.MOREX.r3.6HG0595760.1	7.3722	1.8e-08	SAUR-like auxin-responsive protein family
E_Ep	HORVU.MOREX.r3.2HG0200690.1	10.371	2.1e-08	Agmatine coumaroyltransferase-2
E_Ep	HORVU.MOREX.r3.3HG0302040.1	-6.71834	1.88e-08	Bel1-like homeodomain protein 1
E_Ep	HORVU.MOREX.r3.1HG0025620.1	2.20846	2.44e-08	Acyl-CoA dehydrogenase, putative
E_Ep	HORVU.MOREX.r3.2HG0216780.1	8.55889	2.01e-08	Receptor-kinase, putative
E_Ep	HORVU.MOREX.r3.2HG0194700.1	-2.6991	2.58e-08	Aminomethyltransferase
E_Ep	HORVU.MOREX.r3.6HG0564690.1	-3.6701	2.61e-08	Regulator of Vps4 activity in the MVB pathway protein, putative
E_Ep	HORVU.MOREX.r3.7HG0725990.1	2.0576	2.5e-08	Zinc finger family protein
E_Ep	HORVU.MOREX.r3.2HG0197260.1	-3.47393	2.51e-08	WEB family protein, chloroplastic
E_Ep	HORVU.MOREX.r3.4HG0364820.1	-5.25296	2.16e-08	Aberrant pollen transmission 1, putative, expressed
E_Ep	HORVU.MOREX.r3.6HG0560930.1	-3.69697	2.64e-08	ternary complex factor MIP1 leucine-zipper protein (Protein of unknown function, DUF547)
E_Ep	HORVU.MOREX.r3.4HG0339960.1	11.2119	2.3e-08	serine-type endopeptidase inhibitor
E_Ep	HORVU.MOREX.r3.6HG0561260.1	9.26702	2.19e-08	Receptor kinase
E_Ep	HORVU.MOREX.r3.7HG0739120.1	-7.19429	2.1e-08	Receptor-like protein kinase
E_Ep	HORVU.MOREX.r3.7HG0643780.1	12.2685	2.39e-08	Microfibril-associated glycoprotein 3
E_Ep	HORVU.MOREX.r3.1HG0010770.1	-4.37499	2.74e-08	WEB family protein, chloroplastic
E_Ep	HORVU.MOREX.r3.7HG0643810.1	5.0236	2.23e-08	Nudix hydrolase
E_Ep	HORVU.MOREX.r3.4HG0354080.1	4.56079	2.02e-08	Serine/threonine-protein phosphatase 4 regulatory subunit 3
E_Ep	HORVU.MOREX.r3.7HG0637540.1	10.1521	2.46e-08	Sulfotransferase
E_Ep	HORVU.MOREX.r3.1HG0051750.1	11.3119	2.52e-08	Glutathione S-transferase
E_Ep	HORVU.MOREX.r3.5HG0425160.1	-7.1043	2.49e-08	Disease resistance protein RPH8A
E_Ep	HORVU.MOREX.r3.7HG0742210.1	-6.17371	2.39e-08	Low temperature and salt responsive protein
E_Ep	HORVU.MOREX.r3.1HG0052730.1	2.39963	2.82e-08	AMMECR1-like protein
E_Ep	HORVU.MOREX.r3.5HG0520790.1	8.42059	2.39e-08	RNA-binding family protein, putative
E_Ep	HORVU.MOREX.r3.3HG0247530.1	-6.95238	2.37e-08	Glutathione transport system permease protein gsiD
E_Ep	HORVU.MOREX.r3.3HG0302310.1	7.14139	2.39e-08	Pumilio-like protein
E_Ep	HORVU.MOREX.r3.6HG0629820.1	-2.23231	2.82e-08	Potassium channel beta subunit
E_Ep	HORVU.MOREX.r3.7HG0712420.1	6.13988	2.3e-08	Peptide methionine sulfoxide reductase msrB
E_Ep	HORVU.MOREX.r3.7HG0649340.1	8.06375	2.52e-08	Kinase family protein
E_Ep	HORVU.MOREX.r3.5HG0427050.1	6.66399	2.28e-08	60S ribosomal protein L24
E_Ep	HORVU.MOREX.r3.7HG0710820.1	4.87507	3.02e-08	N-(5'-phosphoribosyl)anthranilate isomerase
E_Ep	HORVU.MOREX.r3.3HG0250400.1	-3.21697	3.2e-08	Receptor kinase
E_Ep	HORVU.MOREX.r3.2HG0130710.1	-8.89693	2.84e-08	Cytochrome b561 and DOMON domain-containing protein
E_Ep	HORVU.MOREX.r3.6HG0574110.1	11.1148	2.84e-08	U-box domain-containing family protein
E_Ep	HORVU.MOREX.r3.4HG0357220.1	5.61028	2.72e-08	GDSL esterase/lipase family
E_Ep	HORVU.MOREX.r3.3HG0233700.1	7.08809	2.39e-08	Pentatricopeptide repeat-containing protein
E_Ep	HORVU.MOREX.r3.5HG0421570.1	8.13231	2.73e-08	Deoxyuridine 5'-triphosphate nucleotidohydrolase
E_Ep	HORVU.MOREX.r3.7HG0648480.1	10.3669	2.9e-08	Lectin receptor kinase
E_Ep	HORVU.MOREX.r3.4HG0405780.1	-2.34478	3.02e-08	Receptor-like protein kinase
E_Ep	HORVU.MOREX.r3.4HG0395580.1	-3.5816	2.93e-08	Receptor-like kinase
E_Ep	HORVU.MOREX.r3.3HG0226460.1	8.51285	2.74e-08	Receptor-like kinase
E_Ep	HORVU.MOREX.r3.1HG0000090.1	7.6534	2.59e-08	Endoribonuclease E-like protein
E_Ep	HORVU.MOREX.r3.6HG0628340.1	6.9782	2.48e-08	U-box domain-containing family protein
E_Ep	HORVU.MOREX.r3.1HG0091090.1	8.87429	2.84e-08	F-box family protein
E_Ep	HORVU.MOREX.r3.1HG0074710.1	9.86057	2.96e-08	Zinc finger protein
E_Ep	HORVU.MOREX.r3.7HG0724610.1	6.75566	2.64e-08	Ribose-phosphate pyrophosphokinase
E_Ep	HORVU.MOREX.r3.3HG0296500.1	4.57333	3.2e-08	Ribosomal protein L34e superfamily protein
E_Ep	HORVU.MOREX.r3.3HG0221440.1	-5.08344	3.5e-08	Glycosyltransferase
E_Ep	HORVU.MOREX.r3.7HG0720970.1	9.99069	3.02e-08	TRAM, LAG1 and CLN8 (TLC) lipid-sensing domain containing protein
E_Ep	HORVU.MOREX.r3.5HG0511710.1	9.28441	3.01e-08	UDP-glycosyltransferase
E_Ep	HORVU.MOREX.r3.2HG0138530.1	2.94152	3.5e-08	BHLH transcription factor
E_Ep	HORVU.MOREX.r3.6HG0610430.1	6.52944	2.51e-08	cDNA clone:J013058P10, full insert sequence
E_Ep	HORVU.MOREX.r3.7HG0640580.1	4.27467	2.91e-08	Phosphoglucan, water dikinase
E_Ep	HORVU.MOREX.r3.1HG0018050.1	6.20503	2.48e-08	3-N-debenzoyl-2-deoxytaxol N-benzoyltransferase
E_Ep	HORVU.MOREX.r3.2HG0172890.1	8.43048	3.01e-08	Chlorophyll a-b binding protein, chloroplastic
E_Ep	HORVU.MOREX.r3.1HG0082050.1	-3.17849	2.2e-08	Tubulin alpha chain
E_Ep	HORVU.MOREX.r3.4HG0403100.1	11.413	3.27e-08	DUF1997 family protein
E_Ep	HORVU.MOREX.r3.7HG0739820.1	8.17548	3.01e-08	transmembrane protein, putative (DUF679)
E_Ep	HORVU.MOREX.r3.4HG0412330.1	6.17383	2.51e-08	Homeobox protein BEL1-like protein
E_Ep	HORVU.MOREX.r3.7HG0649730.1	6.36445	2.64e-08	Peroxidase
E_Ep	HORVU.MOREX.r3.4HG0394780.1	6.25997	3.06e-08	GTP-binding protein
E_Ep	HORVU.MOREX.r3.5HG0511110.1	-2.73665	3.02e-08	Potassium channel
E_Ep	HORVU.MOREX.r3.5HG0509860.1	7.51862	3e-08	F-box family protein
E_Ep	HORVU.MOREX.r3.3HG0229170.1	7.50597	2.95e-08	Cytochrome P450
E_Ep	HORVU.MOREX.r3.6HG0616450.1	-8.12494	3.27e-08	Na(+)/H(+) exchange regulatory cofactor NHE-RF3
E_Ep	HORVU.MOREX.r3.5HG0528600.1	10.5251	3.5e-08	Protein PLANT CADMIUM RESISTANCE 2
E_Ep	HORVU.MOREX.r3.5HG0527660.1	7.37657	3.01e-08	Cycloeucalenol cycloisomerase
E_Ep	HORVU.MOREX.r3.4HG0418790.1	6.12727	2.68e-08	tRNA/rRNA methyltransferase family protein
E_Ep	HORVU.MOREX.r3.6HG0633960.1	-10.2035	3.53e-08	Monosaccharide-sensing protein 2
E_Ep	HORVU.MOREX.r3.5HG0495950.1	7.24988	3.17e-08	ATP-dependent zinc metalloprotease FtsH
E_Ep	HORVU.MOREX.r3.1HG0059220.1	6.85043	3.11e-08	Arf GTPase activating protein
E_Ep	HORVU.MOREX.r3.3HG0218120.1	7.17514	3.01e-08	Protein kinase family protein
E_Ep	HORVU.MOREX.r3.1HG0067180.1	11.4052	3.58e-08	Wound-induced protease inhibitor
E_Ep	HORVU.MOREX.r3.3HG0230090.1	-12.9395	3.68e-08	Cysteine protease, putative
E_Ep	HORVU.MOREX.r3.7HG0643120.1	8.19454	3.2e-08	Tryptophan decarboxylase
E_Ep	HORVU.MOREX.r3.7HG0689040.1	6.12418	2.79e-08	RNA-binding protein
E_Ep	HORVU.MOREX.r3.5HG0488780.1	8.34785	3.29e-08	Fasciclin-like arabinogalactan protein
E_Ep	HORVU.MOREX.r3.2HG0160550.1	9.80009	3.51e-08	At4g33800-like protein
E_Ep	HORVU.MOREX.r3.1HG0073100.1	7.14181	3.09e-08	membrane-associated kinase regulator
E_Ep	HORVU.MOREX.r3.4HG0376860.1	6.62284	3.2e-08	[FeFe] hydrogenase maturase subunit HydE
E_Ep	HORVU.MOREX.r3.2HG0196990.1	9.58078	3.8e-08	Methyl esterase
E_Ep	HORVU.MOREX.r3.2HG0111350.1	9.3831	3.69e-08	NAC domain-containing protein
E_Ep	HORVU.MOREX.r3.4HG0401530.1	3.74924	4.03e-08	evolutionarily conserved C-terminal region 2
E_Ep	HORVU.MOREX.r3.3HG0235770.1	7.02812	3.14e-08	Lectin receptor kinase
E_Ep	HORVU.MOREX.r3.4HG0339620.1	6.27813	3.34e-08	Serine carboxypeptidase family protein, expressed
E_Ep	HORVU.MOREX.r3.5HG0504040.1	10.4786	3.74e-08	11S globulin seed storage protein 2
E_Ep	HORVU.MOREX.r3.7HG0675390.1	4.74686	3.93e-08	Thioredoxin-like family protein
E_Ep	HORVU.MOREX.r3.5HG0437470.1	7.6104	3.31e-08	Envelope glycoprotein gp160
E_Ep	HORVU.MOREX.r3.4HG0387290.1	6.60315	3.05e-08	RNA binding protein
E_Ep	HORVU.MOREX.r3.3HG0312250.1	6.79419	3.23e-08	Heavy metal transport/detoxification superfamily protein, putative
E_Ep	HORVU.MOREX.r3.6HG0561180.1	7.25174	3.32e-08	Receptor kinase
E_Ep	HORVU.MOREX.r3.3HG0286530.1	-5.35587	3.45e-08	Transposon protein, putative, mutator sub-class
E_Ep	HORVU.MOREX.r3.6HG0627780.1	-3.5902	3.74e-08	TBC1 domain family member
E_Ep	HORVU.MOREX.r3.5HG0524370.1	2.3285	4.45e-08	RNA binding protein
E_Ep	HORVU.MOREX.r3.5HG0492590.1	8.35333	3.77e-08	Peroxidase
E_Ep	HORVU.MOREX.r3.2HG0205770.1	-1.65636	3.78e-08	V-type ATP synthase subunit D
E_Ep	HORVU.MOREX.r3.3HG0220830.1	8.13006	3.8e-08	Receptor-like kinase
E_Ep	HORVU.MOREX.r3.7HG0740480.1	-8.00899	3.8e-08	D-3-phosphoglycerate dehydrogenase
E_Ep	HORVU.MOREX.r3.5HG0514990.1	-4.19119	3.87e-08	Tubulin beta chain
E_Ep	HORVU.MOREX.r3.5HG0519230.1	8.86084	3.81e-08	U3 small nucleolar RNA-associated protein 18-like protein
E_Ep	HORVU.MOREX.r3.7HG0729760.1	7.579	3.77e-08	Receptor protein kinase-like
E_Ep	HORVU.MOREX.r3.7HG0746540.1	8.58745	3.9e-08	Dirigent protein
E_Ep	HORVU.MOREX.r3.1HG0091020.1	9.02251	3.9e-08	histone deacetylase-like protein
E_Ep	HORVU.MOREX.r3.2HG0213140.1	8.9857	3.97e-08	Blue copper protein
E_Ep	HORVU.MOREX.r3.5HG0509800.1	1.8058	4.02e-08	Histone H2A
E_Ep	HORVU.MOREX.r3.3HG0224760.1	4.19983	3.81e-08	Alanine--tRNA ligase
E_Ep	HORVU.MOREX.r3.5HG0530200.1	-2.82186	3.2e-08	Actin
E_Ep	HORVU.MOREX.r3.2HG0186230.1	6.33829	3.81e-08	E2 ubiquitin-conjugating-like enzyme
E_Ep	HORVU.MOREX.r3.4HG0412120.1	10.2414	4.42e-08	Zinc finger (C3HC4-type RING finger) family protein
E_Ep	HORVU.MOREX.r3.6HG0548360.1	-6.96107	4.21e-08	F-box family protein
E_Ep	HORVU.MOREX.r3.5HG0427440.1	8.56176	4.17e-08	Receptor-like protein kinase
E_Ep	HORVU.MOREX.r3.1HG0080310.1	6.68804	3.68e-08	Cytokinin riboside 5'-monophosphate phosphoribohydrolase
E_Ep	HORVU.MOREX.r3.5HG0535930.1	-2.89172	4.61e-08	ADP-ribosylation factor GTPase-activating protein
E_Ep	HORVU.MOREX.r3.2HG0192410.1	-9.49705	4.48e-08	Peroxidase
E_Ep	HORVU.MOREX.r3.1HG0056920.1	6.33629	3.6e-08	Dynamin, putative
E_Ep	HORVU.MOREX.r3.2HG0122170.1	5.77924	3.67e-08	Transmembrane protein, putative
E_Ep	HORVU.MOREX.r3.5HG0432950.1	-3.77871	5.03e-08	L-galactose dehydrogenase
E_Ep	HORVU.MOREX.r3.4HG0404920.1	8.23335	4.31e-08	LURP-one-like protein
E_Ep	HORVU.MOREX.r3.3HG0228290.1	12.9345	4.91e-08	GDSL esterase/lipase
E_Ep	HORVU.MOREX.r3.4HG0332530.1	-5.18105	4.54e-08	Aldo-keto reductase/ oxidoreductase
E_Ep	HORVU.MOREX.r3.6HG0585670.1	4.87687	4.31e-08	E2F transcription factor
E_Ep	HORVU.MOREX.r3.4HG0381080.1	3.18253	5.41e-08	Fe/S biogenesis protein nfuA
E_Ep	HORVU.MOREX.r3.7HG0732780.1	-5.91874	4.22e-08	Mitochondrial import inner membrane translocase subunit TIM14-1
E_Ep	HORVU.MOREX.r3.1HG0050190.1	-4.52778	3.9e-08	Beta-1,3-N-acetylglucosaminyltransferase lunatic fringe
E_Ep	HORVU.MOREX.r3.1HG0072060.1	7.56633	4.29e-08	Phosphatidylethanolamine-binding protein
E_Ep	HORVU.MOREX.r3.5HG0434270.1	9.3855	4.92e-08	WRKY transcription factor
E_Ep	HORVU.MOREX.r3.2HG0162520.1	6.6227	4.73e-08	Chaperone protein dnaJ-related
E_Ep	HORVU.MOREX.r3.4HG0347020.1	5.89865	4.06e-08	Protein translocase subunit SecA
E_Ep	HORVU.MOREX.r3.7HG0736060.1	9.03652	4.73e-08	LIGHT-DEPENDENT SHORT HYPOCOTYLS-like protein (DUF640)
E_Ep	HORVU.MOREX.r3.7HG0730650.1	-7.2595	4.62e-08	Disease resistance protein (NBS-LRR class) family
E_Ep	HORVU.MOREX.r3.6HG0619990.1	-6.62637	4.73e-08	tRNA-2-methylthio-N(6)-dimethylallyladenosine synthase
E_Ep	HORVU.MOREX.r3.4HG0333250.1	5.74014	4.56e-08	Lactoylglutathione lyase
E_Ep	HORVU.MOREX.r3.3HG0221300.1	-8.0946	5.17e-08	Glutamate decarboxylase
E_Ep	HORVU.MOREX.r3.6HG0577220.1	8.60798	4.92e-08	Glycosyltransferase
E_Ep	HORVU.MOREX.r3.3HG0301850.1	9.11702	4.91e-08	Laccase
E_Ep	HORVU.MOREX.r3.1HG0063050.1	2.44018	5.51e-08	Peptide methionine sulfoxide reductase msrB
E_Ep	HORVU.MOREX.r3.2HG0194510.1	6.02609	4.92e-08	UV-B-induced protein, chloroplastic
E_Ep	HORVU.MOREX.r3.3HG0263410.1	6.81203	4.73e-08	Bromo-adjacent-like (BAH) domain protein
E_Ep	HORVU.MOREX.r3.7HG0651280.1	9.00809	5.17e-08	Cinnamoyl CoA reductase
E_Ep	HORVU.MOREX.r3.7HG0640980.1	8.51547	4.92e-08	Histone-lysine N-methyltransferase, H3 lysine-36 specific
E_Ep	HORVU.MOREX.r3.5HG0498290.1	3.98462	5.41e-08	30S ribosomal protein S31
E_Ep	HORVU.MOREX.r3.7HG0702530.1	6.56085	4.76e-08	RNA exonuclease 4
E_Ep	HORVU.MOREX.r3.3HG0311790.1	8.07996	4.92e-08	Kinase family protein
E_Ep	HORVU.MOREX.r3.3HG0222380.1	12.431	5.51e-08	Trypsin inhibitor
E_Ep	HORVU.MOREX.r3.3HG0301720.1	7.2896	4.74e-08	Receptor protein kinase, putative,expressed
E_Ep	HORVU.MOREX.r3.2HG0160870.1	7.09827	5.23e-08	Protein DETOXIFICATION
E_Ep	HORVU.MOREX.r3.2HG0186780.1	-6.80796	5.9e-08	Xyloglucan galactosyltransferase KATAMARI1, putative
E_Ep	HORVU.MOREX.r3.3HG0220160.1	7.20327	5.1e-08	Germin-like protein
E_Ep	HORVU.MOREX.r3.3HG0321990.1	7.85605	5.1e-08	Protein lateral root primordium 1
E_Ep	HORVU.MOREX.r3.2HG0139310.1	6.02139	6.2e-08	Glutathione S-transferase
E_Ep	HORVU.MOREX.r3.6HG0560520.1	9.81186	5.38e-08	Ring finger protein, putative
E_Ep	HORVU.MOREX.r3.4HG0391590.1	-2.86599	5.67e-08	HVA22-like protein
E_Ep	HORVU.MOREX.r3.5HG0512600.1	12.4999	5.65e-08	Peroxidase
E_Ep	HORVU.MOREX.r3.5HG0513330.1	-8.11965	5.33e-08	Cytochrome c biogenesis protein
E_Ep	HORVU.MOREX.r3.5HG0420850.1	8.03309	5.15e-08	transmembrane protein, putative (DUF707)
E_Ep	HORVU.MOREX.r3.4HG0383280.1	-8.56368	5.71e-08	Kinesin-related protein
E_Ep	HORVU.MOREX.r3.3HG0311010.1	7.24544	4.92e-08	Mitochondrial import inner membrane translocase subunit TIM14
E_Ep	HORVU.MOREX.r3.2HG0195390.1	9.89479	5.65e-08	NAC domain-containing protein
E_Ep	HORVU.MOREX.r3.3HG0282140.1	2.19258	6.39e-08	Transcriptional regulator MraZ
E_Ep	HORVU.MOREX.r3.4HG0402120.1	7.1464	5.17e-08	Neurogenic locus notch homolog protein 1
E_Ep	HORVU.MOREX.r3.5HG0499610.1	6.10386	5.33e-08	DUF1442 family protein
E_Ep	HORVU.MOREX.r3.2HG0117860.1	6.35585	4.7e-08	GDSL esterase/lipase
E_Ep	HORVU.MOREX.r3.7HG0728380.1	3.81401	6.16e-08	Leucine-rich repeat receptor-like protein kinase family
E_Ep	HORVU.MOREX.r3.7HG0734200.1	7.9615	5.66e-08	Serine/threonine-protein kinase
E_Ep	HORVU.MOREX.r3.3HG0226580.1	7.31249	5.46e-08	GMP synthase [glutamine-hydrolyzing]
E_Ep	HORVU.MOREX.r3.3HG0285860.1	8.80621	5.82e-08	Malic enzyme
E_Ep	HORVU.MOREX.r3.4HG0338170.1	-6.83327	6.01e-08	vacuolar protein sorting-associated protein (DUF946)
E_Ep	HORVU.MOREX.r3.6HG0611940.1	5.0982	4.56e-08	Glyceraldehyde-3-phosphate dehydrogenase
E_Ep	HORVU.MOREX.r3.7HG0680850.1	10.3383	6.08e-08	Receptor-like kinase
E_Ep	HORVU.MOREX.r3.3HG0271570.1	-2.8298	5.89e-08	3'-N-debenzoyl-2'-deoxytaxol N-benzoyltransferase
E_Ep	HORVU.MOREX.r3.2HG0101950.1	-5.71304	5.17e-08	Defensin
E_Ep	HORVU.MOREX.r3.2HG0209950.1	12.1235	6.4e-08	Late embryogenesis abundant (LEA) hydroxyproline-rich glycoprotein
E_Ep	HORVU.MOREX.r3.6HG0569370.1	-5.94904	5.69e-08	Target of Myb protein 1
E_Ep	HORVU.MOREX.r3.7HG0674790.1	6.66045	6.28e-08	Microtubule associated family protein
E_Ep	HORVU.MOREX.r3.7HG0644010.1	6.13162	5.38e-08	Seed maturation protein
E_Ep	HORVU.MOREX.r3.4HG0337220.1	5.19229	6.03e-08	IGR motif protein
E_Ep	HORVU.MOREX.r3.3HG0234040.1	7.98996	7.21e-08	Inhibitor protein
E_Ep	HORVU.MOREX.r3.2HG0201840.1	5.59815	5.03e-08	Protein UXT-like protein
E_Ep	HORVU.MOREX.r3.5HG0451540.1	3.0407	7.25e-08	Chaperone DnaK
E_Ep	HORVU.MOREX.r3.5HG0517230.1	9.1843	6.2e-08	VQ motif family protein, expressed
E_Ep	HORVU.MOREX.r3.6HG0600660.1	-6.97836	6.16e-08	Receptor-like kinase
E_Ep	HORVU.MOREX.r3.1HG0061220.1	5.27601	5.27e-08	DNA primase
E_Ep	HORVU.MOREX.r3.7HG0714510.1	7.68435	5.87e-08	Protein phosphatase 2C
E_Ep	HORVU.MOREX.r3.6HG0546200.1	2.17306	7.36e-08	DNA-directed RNA polymerase II subunit rpb4
E_Ep	HORVU.MOREX.r3.4HG0354110.1	5.9167	5.41e-08	ATP-dependent RNA helicase DeaD
E_Ep	HORVU.MOREX.r3.1HG0049460.1	3.56972	6.7e-08	Electron transfer flavoprotein-ubiquinone oxidoreductase, mitochondrial
E_Ep	HORVU.MOREX.r3.2HG0212850.1	12.0035	6.8e-08	Glutathione S-transferase
E_Ep	HORVU.MOREX.r3.4HG0407200.1	7.67645	6.19e-08	At1g04650-like protein
E_Ep	HORVU.MOREX.r3.7HG0712940.1	10.0255	6.69e-08	WRKY transcription factor
E_Ep	HORVU.MOREX.r3.4HG0353470.1	3.31945	7.49e-08	Exostosin family protein
E_Ep	HORVU.MOREX.r3.1HG0061300.1	-3.41029	6.61e-08	Receptor-like kinase
E_Ep	HORVU.MOREX.r3.2HG0117880.1	9.78753	6.82e-08	GDSL esterase/lipase
E_Ep	HORVU.MOREX.r3.2HG0196290.1	-7.43649	7e-08	Glutamate receptor
E_Ep	HORVU.MOREX.r3.6HG0593680.1	3.67684	6.7e-08	Enhancer of rudimentary homolog
E_Ep	HORVU.MOREX.r3.7HG0711070.1	-2.67246	6.72e-08	Receptor-like kinase, putative
E_Ep	HORVU.MOREX.r3.5HG0484750.1	2.38245	8.05e-08	Peptidyl-prolyl cis-trans isomerase
E_Ep	HORVU.MOREX.r3.5HG0439860.1	6.94518	6.43e-08	Disease resistance protein RPM1
E_Ep	HORVU.MOREX.r3.6HG0559530.1	7.51999	6.55e-08	Homeobox protein, putative
E_Ep	HORVU.MOREX.r3.1HG0087910.1	7.29911	6.84e-08	Glutaredoxin, putative
E_Ep	HORVU.MOREX.r3.2HG0122530.1	8.86854	8.25e-08	Chymotrypsin inhibitor
E_Ep	HORVU.MOREX.r3.6HG0558870.1	9.28777	7.42e-08	Histone H2A
E_Ep	HORVU.MOREX.r3.3HG0276130.1	-8.10965	7.41e-08	Phospholipase A1
E_Ep	HORVU.MOREX.r3.4HG0412030.1	2.90824	8.25e-08	vacuolar sorting-associated protein (DUF946)
E_Ep	HORVU.MOREX.r3.2HG0200200.1	9.03106	7.41e-08	CTP synthase
E_Ep	HORVU.MOREX.r3.1HG0031210.1	-2.5922	6.63e-08	Late embryogenesis abundant (LEA) hydroxyproline-rich glycoprotein family
E_Ep	HORVU.MOREX.r3.6HG0547030.1	-5.53427	6.4e-08	Harbinger transposase-derived nuclease
E_Ep	HORVU.MOREX.r3.3HG0245890.1	-2.9978	6.8e-08	Sodium/calcium exchanger family protein / calcium-binding EF hand family protein
E_Ep	HORVU.MOREX.r3.2HG0172080.1	9.33756	7.57e-08	RING/FYVE/PHD zinc finger superfamily protein
E_Ep	HORVU.MOREX.r3.1HG0073050.1	8.19085	7.58e-08	Histone H4
E_Ep	HORVU.MOREX.r3.2HG0106640.1	4.63273	8.86e-08	Acetyltransferase component of pyruvate dehydrogenase complex
E_Ep	HORVU.MOREX.r3.1HG0088460.1	10.5519	8.05e-08	Ethylene-responsive transcription factor
E_Ep	HORVU.MOREX.r3.1HG0090140.1	10.3667	8.2e-08	Short chain dehydrogenase/reductase
E_Ep	HORVU.MOREX.r3.3HG0299370.1	5.32381	5.96e-08	DNA polymerase
E_Ep	HORVU.MOREX.r3.4HG0403770.1	7.53909	7.42e-08	Transcription factor protein
E_Ep	HORVU.MOREX.r3.5HG0530190.1	5.42846	8.25e-08	Ferredoxin
E_Ep	HORVU.MOREX.r3.1HG0069750.1	-2.14484	7.68e-08	Calmodulin
E_Ep	HORVU.MOREX.r3.1HG0051580.1	3.88545	8.74e-08	Arogenate dehydratase
E_Ep	HORVU.MOREX.r3.1HG0079660.1	-2.12365	8.15e-08	Chaperone protein dnaJ, putative
E_Ep	HORVU.MOREX.r3.6HG0628250.1	5.00814	9.23e-08	Cinnamoyl CoA reductase
E_Ep	HORVU.MOREX.r3.2HG0213610.1	8.46637	7.93e-08	U-box domain-containing family protein
E_Ep	HORVU.MOREX.r3.1HG0089460.1	2.4492	7.34e-08	Aspartic proteinase
E_Ep	HORVU.MOREX.r3.1HG0053610.1	9.69382	8.2e-08	Xyloglucan endotransglucosylase/hydrolase
E_Ep	HORVU.MOREX.r3.2HG0187850.1	2.4564	9.37e-08	F-box only protein 43
E_Ep	HORVU.MOREX.r3.5HG0494900.1	8.20179	8.19e-08	Esterase/lipase/thioesterase family protein
E_Ep	HORVU.MOREX.r3.3HG0236900.1	4.22532	9.44e-08	MYB-RELATED transcription factor
E_Ep	HORVU.MOREX.r3.1HG0057970.1	2.4205	9.27e-08	Myb transcription factor
E_Ep	HORVU.MOREX.r3.1HG0053630.1	-7.92488	9.06e-08	Cellulose synthase-like protein
E_Ep	HORVU.MOREX.r3.3HG0281260.1	6.85776	7.34e-08	Receptor-like kinase
E_Ep	HORVU.MOREX.r3.1HG0087820.1	-3.52165	6.38e-08	Fasciclin-like arabinogalactan protein
E_Ep	HORVU.MOREX.r3.2HG0125520.1	10.3742	8.84e-08	Transmembrane protein 87A
E_Ep	HORVU.MOREX.r3.7HG0641190.1	5.79156	7.41e-08	DAG protein, chloroplastic
E_Ep	HORVU.MOREX.r3.2HG0109310.1	-5.07973	8.67e-08	lectin-receptor kinase
E_Ep	HORVU.MOREX.r3.6HG0611780.1	-8.20819	9.13e-08	Protein trichome birefringence
E_Ep	HORVU.MOREX.r3.2HG0111410.1	3.05579	8.27e-08	NAC domain protein,
E_Ep	HORVU.MOREX.r3.5HG0421460.1	2.24575	6.2e-08	RNA-binding protein
E_Ep	HORVU.MOREX.r3.7HG0714650.1	-3.83786	7.2e-08	Microtubule-associated protein 2
E_Ep	HORVU.MOREX.r3.1HG0054180.1	-8.4297	9.13e-08	Expansin-like protein
E_Ep	HORVU.MOREX.r3.4HG0417670.1	-7.85526	9.4e-08	Lipid transfer protein
E_Ep	HORVU.MOREX.r3.2HG0119560.1	-8.87063	9.49e-08	Cold shock protein
E_Ep	HORVU.MOREX.r3.7HG0708000.1	9.22684	9.15e-08	O-glucosyltransferase rumi
E_Ep	HORVU.MOREX.r3.5HG0486610.1	-8.0996	9.58e-08	Leucine-rich repeat receptor-like protein kinase family protein
E_Ep	HORVU.MOREX.r3.2HG0119090.1	10.8193	9.49e-08	transmembrane protein, putative (DUF679)
E_Ep	HORVU.MOREX.r3.4HG0351890.1	9.94325	9.38e-08	Peroxidase
E_Ep	HORVU.MOREX.r3.1HG0077330.1	6.82899	8.76e-08	mediator of RNA polymerase II transcription subunit
E_Ep	HORVU.MOREX.r3.2HG0215540.1	13.0966	9.89e-08	Peroxidase
E_Ep	HORVU.MOREX.r3.2HG0145600.1	-1.8076	7.34e-08	NADH oxidoreductase F subunit
E_Ep	HORVU.MOREX.r3.2HG0175380.1	-6.89752	9.38e-08	Sec14p-like phosphatidylinositol transfer family protein
E_Ep	HORVU.MOREX.r3.3HG0244050.1	6.23576	8.91e-08	Nuclear pore complex protein NUP35
E_Ep	HORVU.MOREX.r3.5HG0430620.1	7.86877	8.93e-08	Protein kinase
E_Ep	HORVU.MOREX.r3.2HG0099480.1	12.7214	9.98e-08	Cytochrome P450
E_Ep	HORVU.MOREX.r3.2HG0173380.1	-7.95873	9.75e-08	Amino acid transporter, putative
E_Ep	HORVU.MOREX.r3.6HG0553150.1	2.60016	7.51e-08	Polyubiquitin
E_Ep	HORVU.MOREX.r3.5HG0430550.1	7.99587	9.25e-08	Kinase, putative
E_Ep	HORVU.MOREX.r3.6HG0556470.1	4.40795	1.07e-07	Splicing factor 3B subunit-like protein
E_Ep	HORVU.MOREX.r3.5HG0519690.1	-9.37162	1.03e-07	Auxin-responsive protein
E_Ep	HORVU.MOREX.r3.5HG0519340.1	8.75831	9.88e-08	Pathogenesis-related protein 1
E_Ep	HORVU.MOREX.r3.5HG0446800.1	5.96933	8.73e-08	Ankyrin repeat protein-like
E_Ep	HORVU.MOREX.r3.1HG0059440.1	10.3423	1.05e-07	rRNA N-glycosidase
E_Ep	HORVU.MOREX.r3.4HG0380790.1	8.08785	1.06e-07	VQ motif-containing protein 1
E_Ep	HORVU.MOREX.r3.1HG0094820.1	-1.77279	1.05e-07	V-type proton ATPase subunit C
E_Ep	HORVU.MOREX.r3.6HG0597350.1	-2.55573	1.04e-07	Bifunctional uridylyltransferase/uridylyl-removing enzyme
E_Ep	HORVU.MOREX.r3.2HG0138790.1	8.28576	1.01e-07	receptor kinase 1
E_Ep	HORVU.MOREX.r3.7HG0719760.1	5.44951	8.67e-08	ARM repeat superfamily protein
E_Ep	HORVU.MOREX.r3.1HG0088760.1	8.45657	1.01e-07	WRKY transcription factor
E_Ep	HORVU.MOREX.r3.5HG0526060.1	6.31615	9.23e-08	Zinc finger protein
E_Ep	HORVU.MOREX.r3.7HG0701020.1	3.48966	1.19e-07	Disease resistance protein (TIR-NBS-LRR class) family
E_Ep	HORVU.MOREX.r3.4HG0379220.1	5.92984	9.23e-08	double-stranded DNA-binding family protein
E_Ep	HORVU.MOREX.r3.7HG0686530.1	3.50725	1.06e-07	La protein like
E_Ep	HORVU.MOREX.r3.5HG0486810.1	3.82939	1.01e-07	Chaperone DnaJ
E_Ep	HORVU.MOREX.r3.4HG0359960.1	-2.64081	1.16e-07	Mannose-6-phosphate isomerase
E_Ep	HORVU.MOREX.r3.6HG0629520.1	-9.14939	1.09e-07	Ethylene-responsive transcription factor
E_Ep	HORVU.MOREX.r3.2HG0213070.1	11.1569	1.12e-07	Blue copper protein
E_Ep	HORVU.MOREX.r3.5HG0513990.1	-6.46425	9.94e-08	Nitrate transporter 1.1
E_Ep	HORVU.MOREX.r3.5HG0523090.1	6.35643	9.15e-08	Phosphate transporter
E_Ep	HORVU.MOREX.r3.4HG0349640.1	8.85138	1.06e-07	rRNA N-glycosidase
E_Ep	HORVU.MOREX.r3.4HG0411110.1	7.48378	1.11e-07	Galactose mutarotase-like superfamily protein
E_Ep	HORVU.MOREX.r3.5HG0506790.1	5.9705	1.22e-07	Calcineurin-like metallo-phosphoesterase superfamily
E_Ep	HORVU.MOREX.r3.5HG0514520.1	8.23788	1.1e-07	TOM1-like protein 2
E_Ep	HORVU.MOREX.r3.2HG0156820.1	-5.64135	9.61e-08	C2 domain-containing protein-like
E_Ep	HORVU.MOREX.r3.4HG0336730.1	2.61611	1.25e-07	Phytanoyl-CoA dioxygenase domain protein
E_Ep	HORVU.MOREX.r3.3HG0243230.1	5.01942	1.02e-07	WD40 repeat-containing protein
E_Ep	HORVU.MOREX.r3.5HG0528540.1	6.24827	1.25e-07	Epoxide hydrolase 2
E_Ep	HORVU.MOREX.r3.2HG0100560.1	-5.89044	1.05e-07	Argininosuccinate lyase
E_Ep	HORVU.MOREX.r3.3HG0322170.1	-5.52514	1.08e-07	Crt
E_Ep	HORVU.MOREX.r3.1HG0093060.1	-5.17323	1.27e-07	Extra-large G-protein-like
E_Ep	HORVU.MOREX.r3.4HG0414350.1	4.68451	1.08e-07	UPF0548 protein
E_Ep	HORVU.MOREX.r3.6HG0554800.1	4.62935	1.06e-07	Transmembrane protein 53
E_Ep	HORVU.MOREX.r3.7HG0719720.1	3.47789	1.26e-07	Phospholipase D
E_Ep	HORVU.MOREX.r3.5HG0431780.1	3.91061	1.24e-07	Homocysteine s-methyltransferase
E_Ep	HORVU.MOREX.r3.5HG0525560.1	2.42249	1.29e-07	PHD finger alfin-like protein
E_Ep	HORVU.MOREX.r3.5HG0442770.1	-6.66874	1.2e-07	Boron transporter
E_Ep	HORVU.MOREX.r3.5HG0474900.1	8.03943	1.1e-07	Protein arginine methyltransferase
E_Ep	HORVU.MOREX.r3.3HG0234030.1	-8.13756	1.22e-07	Xyloglucan galactosyltransferase KATAMARI1-like protein
E_Ep	HORVU.MOREX.r3.2HG0210500.1	-12.3844	1.25e-07	Endoglucanase
E_Ep	HORVU.MOREX.r3.3HG0320150.1	5.20699	1.32e-07	Glutathione S-transferase
E_Ep	HORVU.MOREX.r3.7HG0677070.1	-4.30013	1.3e-07	Tm-1 protein
E_Ep	HORVU.MOREX.r3.3HG0228600.1	-7.88735	1.24e-07	transmembrane protein, putative (DUF247)
E_Ep	HORVU.MOREX.r3.6HG0632980.1	4.63488	9.13e-08	Replication protein A 32 kDa subunit
E_Ep	HORVU.MOREX.r3.7HG0684180.1	-7.68611	1.31e-07	Peroxidase
E_Ep	HORVU.MOREX.r3.1HG0016200.1	3.60703	1.11e-07	Aminotransferase like protein
E_Ep	HORVU.MOREX.r3.4HG0380410.1	-5.34583	1.34e-07	F-box protein
E_Ep	HORVU.MOREX.r3.3HG0274500.1	5.89212	1.11e-07	Peptide deformylase
E_Ep	HORVU.MOREX.r3.5HG0466780.1	3.75413	1.36e-07	Carbamoyl-phosphate synthase small chain
E_Ep	HORVU.MOREX.r3.7HG0636340.1	7.41678	1.24e-07	Site-determining protein
E_Ep	HORVU.MOREX.r3.5HG0528590.1	10.4896	1.29e-07	Protein PLANT CADMIUM RESISTANCE 2
E_Ep	HORVU.MOREX.r3.7HG0655280.1	-9.43642	1.31e-07	Galactoside 2-alpha-L-fucosyltransferase
E_Ep	HORVU.MOREX.r3.7HG0677060.1	2.28837	1.39e-07	Isoflavone reductase
E_Ep	HORVU.MOREX.r3.2HG0142100.1	7.21185	1.16e-07	Ribosomal rna small subunit methyltransferase
E_Ep	HORVU.MOREX.r3.2HG0176940.1	5.96032	1.05e-07	Malate synthase
E_Ep	HORVU.MOREX.r3.3HG0315990.1	9.51397	1.29e-07	Jasmonate O-methyltransferase
E_Ep	HORVU.MOREX.r3.3HG0286790.1	4.39188	1.34e-07	RING/FYVE/PHD zinc finger superfamily protein, putative
E_Ep	HORVU.MOREX.r3.6HG0557060.1	5.78431	1.3e-07	Calmodulin-binding family protein, putative, expressed
E_Ep	HORVU.MOREX.r3.2HG0204250.1	9.53388	1.34e-07	Isoaspartyl peptidase/L-asparaginase
E_Ep	HORVU.MOREX.r3.6HG0567430.1	8.71859	1.34e-07	Flotillin-like protein 1
E_Ep	HORVU.MOREX.r3.6HG0574950.1	-3.60958	1.48e-07	Receptor-like protein kinase
E_Ep	HORVU.MOREX.r3.2HG0142850.1	-3.93228	1.46e-07	Organic solute transporter-like
E_Ep	HORVU.MOREX.r3.4HG0378790.1	-6.39193	1.23e-07	Ribulokinase
E_Ep	HORVU.MOREX.r3.5HG0482470.1	12.2092	1.42e-07	S-adenosylmethionine decarboxylase proenzyme
E_Ep	HORVU.MOREX.r3.3HG0284390.1	3.62233	1.48e-07	Protein REVERSION-TO-ETHYLENE SENSITIVITY1
E_Ep	HORVU.MOREX.r3.3HG0237870.1	8.20294	1.33e-07	Histone-lysine N-methyltransferase
E_Ep	HORVU.MOREX.r3.2HG0115400.1	4.06426	1.18e-07	Membrane-associated 30 kDa, chloroplastic
E_Ep	HORVU.MOREX.r3.3HG0240180.1	2.50318	1.55e-07	Ubiquitinyl hydrolase 1
E_Ep	HORVU.MOREX.r3.3HG0246560.1	2.60027	1.56e-07	Multiprotein-bridging factor, putative
E_Ep	HORVU.MOREX.r3.2HG0185590.1	4.44038	1.45e-07	ELMO domain-containing protein A
E_Ep	HORVU.MOREX.r3.7HG0712780.1	6.57996	1.22e-07	Pre-rRNA-processing protein TSR1-like protein
E_Ep	HORVU.MOREX.r3.4HG0344750.1	6.31534	1.36e-07	PHD finger protein
E_Ep	HORVU.MOREX.r3.2HG0188940.1	5.86798	1.16e-07	Gag polyprotein
E_Ep	HORVU.MOREX.r3.5HG0528650.1	-3.17257	1.53e-07	Sn1-specific diacylglycerol lipase alpha
E_Ep	HORVU.MOREX.r3.1HG0081540.1	7.5326	1.39e-07	Acid phosphatase/vanadium-dependent haloperoxidase-related protein
E_Ep	HORVU.MOREX.r3.5HG0503160.1	6.71196	1.25e-07	Serine/threonine-protein kinase
E_Ep	HORVU.MOREX.r3.4HG0398820.1	-2.09663	1.28e-07	Outer mitochondrial membrane protein porin
E_Ep	HORVU.MOREX.r3.7HG0744690.1	6.10604	1.31e-07	30S ribosomal protein S17
E_Ep	HORVU.MOREX.r3.2HG0197630.1	5.22043	1.19e-07	Plant invertase/pectin methylesterase inhibitor superfamily
E_Ep	HORVU.MOREX.r3.6HG0591300.1	8.01224	1.4e-07	CCAAT/enhancer-binding protein zeta
E_Ep	HORVU.MOREX.r3.2HG0176860.1	3.27461	1.65e-07	Trihelix transcription factor GT-1
E_Ep	HORVU.MOREX.r3.3HG0295980.1	7.72831	1.53e-07	Protein kinase, putative
E_Ep	HORVU.MOREX.r3.7HG0656950.1	3.90471	1.4e-07	Sulfiredoxin
E_Ep	HORVU.MOREX.r3.3HG0315580.1	6.85094	1.54e-07	Hydroxyethylthiazole kinase
E_Ep	HORVU.MOREX.r3.5HG0515610.1	-5.44564	1.31e-07	Collagen alpha chain
E_Ep	HORVU.MOREX.r3.1HG0003050.1	-9.68668	1.61e-07	UDP-glycosyltransferase
E_Ep	HORVU.MOREX.r3.5HG0517190.1	-6.12743	1.53e-07	Calcium-dependent protein kinase
E_Ep	HORVU.MOREX.r3.5HG0419590.1	-2.55352	1.65e-07	Sucrose transporter protein
E_Ep	HORVU.MOREX.r3.2HG0186970.1	7.46451	1.45e-07	Peptidoglycan-binding LysM domain-containing protein
E_Ep	HORVU.MOREX.r3.1HG0062480.1	-6.05887	1.46e-07	1-deoxy-D-xylulose-5-phosphate synthase
E_Ep	HORVU.MOREX.r3.1HG0076710.1	7.76109	1.52e-07	Peroxidase
E_Ep	HORVU.MOREX.r3.2HG0139040.1	8.27438	1.58e-07	Protein kinase
E_Ep	HORVU.MOREX.r3.7HG0716210.1	5.97731	1.48e-07	RNA polymerase II-associated protein 1
E_Ep	HORVU.MOREX.r3.7HG0663030.1	6.8424	1.55e-07	DNA-binding protein with MIZ/SP-RING zinc finger, PHD-finger and SAP domain-containing protein
E_Ep	HORVU.MOREX.r3.4HG0391870.1	7.4251	1.48e-07	Ankyrin repeat protein-like
E_Ep	HORVU.MOREX.r3.2HG0176970.1	6.51404	1.64e-07	Leucine-rich repeat receptor-like protein kinase
E_Ep	HORVU.MOREX.r3.3HG0268400.1	6.78652	1.52e-07	transmembrane protein, putative (DUF1118)
E_Ep	HORVU.MOREX.r3.4HG0334010.1	6.03768	1.7e-07	double-stranded-RNA-binding protein 4
E_Ep	HORVU.MOREX.r3.7HG0744940.1	6.7046	1.64e-07	Calcium-binding protein
E_Ep	HORVU.MOREX.r3.3HG0289950.1	6.62419	1.43e-07	DNA polymerase IV
E_Ep	HORVU.MOREX.r3.3HG0243460.1	8.31211	1.61e-07	Subtilisin-like protease
E_Ep	HORVU.MOREX.r3.3HG0291430.1	5.50872	1.4e-07	Sister chromatid cohesion protein PDS5 homolog A
E_Ep	HORVU.MOREX.r3.3HG0294710.1	1.77072	1.39e-07	Protein translation factor SUI1
E_Ep	HORVU.MOREX.r3.7HG0729110.1	-8.93622	1.74e-07	T-box transcription factor, putative (DUF863)
E_Ep	HORVU.MOREX.r3.1HG0070250.1	-10.9684	1.75e-07	Peroxidase
E_Ep	HORVU.MOREX.r3.4HG0386380.1	5.87462	1.65e-07	FKBP-type peptidyl-prolyl cis-trans isomerase
E_Ep	HORVU.MOREX.r3.5HG0518070.1	6.53399	1.44e-07	Glycosyltransferase
E_Ep	HORVU.MOREX.r3.1HG0054000.1	6.83845	1.73e-07	ATP-dependent Clp protease proteolytic subunit
E_Ep	HORVU.MOREX.r3.6HG0602170.1	2.42088	1.9e-07	Molybdopterin synthase sulfur carrier subunit
E_Ep	HORVU.MOREX.r3.7HG0733550.1	10.5554	1.75e-07	Early nodulin-like protein
E_Ep	HORVU.MOREX.r3.3HG0295260.1	4.65673	1.76e-07	4-diphosphocytidyl-2-C-methyl-D-erythritol kinase
E_Ep	HORVU.MOREX.r3.6HG0598420.1	8.19865	1.68e-07	E3 ubiquitin-protein ligase
E_Ep	HORVU.MOREX.r3.2HG0161450.1	9.54195	1.74e-07	F-box/kelch-repeat protein
E_Ep	HORVU.MOREX.r3.1HG0058260.1	7.56575	1.68e-07	50S ribosomal protein L18
E_Ep	HORVU.MOREX.r3.2HG0209810.1	-5.17244	1.8e-07	Katanin p80 WD40 repeat-containing subunit B1 homolog
E_Ep	HORVU.MOREX.r3.2HG0164790.1	6.69747	1.62e-07	Tyrosyl-DNA phosphodiesterase 1
E_Ep	HORVU.MOREX.r3.5HG0510130.1	6.52029	1.55e-07	DUF1677 family protein
E_Ep	HORVU.MOREX.r3.5HG0433470.1	-3.93003	1.65e-07	Auxin-responsive protein
E_Ep	HORVU.MOREX.r3.4HG0408800.1	6.73218	1.74e-07	Peptide methionine sulfoxide reductase msrB
E_Ep	HORVU.MOREX.r3.2HG0120470.1	-9.34202	1.85e-07	Peroxidase
E_Ep	HORVU.MOREX.r3.2HG0126760.1	2.69809	2.01e-07	Histone deacetylase
E_Ep	HORVU.MOREX.r3.5HG0467300.1	3.70427	2e-07	Autophagy-related protein
E_Ep	HORVU.MOREX.r3.7HG0751060.1	-7.20689	1.85e-07	Disease resistance protein (NBS-LRR class) family
E_Ep	HORVU.MOREX.r3.7HG0711270.1	-10.0696	1.96e-07	Xyloglucan endotransglucosylase/hydrolase
E_Ep	HORVU.MOREX.r3.6HG0568720.1	2.7914	1.75e-07	Chorismate mutase
E_Ep	HORVU.MOREX.r3.5HG0476610.1	-6.39536	1.76e-07	nucleolar GTP-binding protein
E_Ep	HORVU.MOREX.r3.7HG0662030.1	2.72358	2.03e-07	RmlC-like jelly roll fold
E_Ep	HORVU.MOREX.r3.3HG0294040.1	-8.85849	1.93e-07	Serine/threonine-protein kinase
E_Ep	HORVU.MOREX.r3.1HG0053520.1	3.91026	2.03e-07	TOM1-like protein 2
E_Ep	HORVU.MOREX.r3.3HG0224530.1	11.2595	1.93e-07	GDSL esterase/lipase
E_Ep	HORVU.MOREX.r3.1HG0079940.1	6.9079	1.74e-07	Pentatricopeptide repeat-containing protein
E_Ep	HORVU.MOREX.r3.1HG0084900.1	-7.27518	1.93e-07	NBS-LRR disease resistance protein-like
E_Ep	HORVU.MOREX.r3.5HG0446090.1	5.74718	1.75e-07	rRNA-processing protein FYV7
E_Ep	HORVU.MOREX.r3.5HG0521610.1	-8.38454	1.96e-07	Protein kinase
E_Ep	HORVU.MOREX.r3.3HG0273450.1	2.00198	2.06e-07	Neutral ceramidase
E_Ep	HORVU.MOREX.r3.7HG0706930.1	2.30847	2.12e-07	F-box family protein
E_Ep	HORVU.MOREX.r3.7HG0638160.1	1.94064	1.97e-07	RNA-binding protein 8A
E_Ep	HORVU.MOREX.r3.1HG0060300.1	6.48271	1.75e-07	Nucleolar 16
E_Ep	HORVU.MOREX.r3.3HG0319710.1	9.22241	1.98e-07	Glutathione S-transferase
E_Ep	HORVU.MOREX.r3.2HG0144060.1	2.56372	2.19e-07	Protein RETICULATA, chloroplastic
E_Ep	HORVU.MOREX.r3.5HG0464170.1	-4.18813	2.1e-07	Mannan endo-1,4-beta-mannosidase-like protein
E_Ep	HORVU.MOREX.r3.5HG0428260.1	8.24511	1.97e-07	Bidirectional sugar transporter SWEET
E_Ep	HORVU.MOREX.r3.5HG0477410.1	2.35129	2.1e-07	RNA ligase/cyclic nucleotide phosphodiesterase
E_Ep	HORVU.MOREX.r3.7HG0649690.1	5.22195	1.62e-07	Peroxidase
E_Ep	HORVU.MOREX.r3.7HG0707760.1	-7.23884	2.06e-07	transcription repressor
E_Ep	HORVU.MOREX.r3.3HG0280250.1	-9.17116	2.1e-07	Purine permease
E_Ep	HORVU.MOREX.r3.5HG0448490.1	6.31554	1.97e-07	Peroxisomal membrane 22 kDa (Mpv17/PMP22) family protein
E_Ep	HORVU.MOREX.r3.1HG0009630.1	5.39081	1.66e-07	receptor lectin kinase
E_Ep	HORVU.MOREX.r3.6HG0541750.1	5.77832	1.85e-07	Mitochondrial transcription termination factor-like
E_Ep	HORVU.MOREX.r3.2HG0193640.1	2.10826	2.33e-07	Exopolysaccharide production negative regulator
E_Ep	HORVU.MOREX.r3.5HG0493330.1	-8.0028	2.1e-07	UDP-glucuronate 4-epimerase 4
E_Ep	HORVU.MOREX.r3.3HG0304370.1	-5.66518	2.12e-07	Glutamyl-tRNA(Gln) amidotransferase subunit A
E_Ep	HORVU.MOREX.r3.3HG0223310.1	-8.50719	2.15e-07	E3 ubiquitin-protein ligase
E_Ep	HORVU.MOREX.r3.5HG0473920.1	2.31447	2.34e-07	OBP32pep, putative (DUF220)
E_Ep	HORVU.MOREX.r3.3HG0284740.1	8.24187	2.19e-07	Protein phosphatase 2C
E_Ep	HORVU.MOREX.r3.5HG0510320.1	-6.10859	2.15e-07	Myosin family protein, putative, expressed
E_Ep	HORVU.MOREX.r3.4HG0385240.1	-4.52311	2.42e-07	Alpha/beta-Hydrolases superfamily protein
E_Ep	HORVU.MOREX.r3.6HG0558300.1	2.24761	2.18e-07	Purple acid phosphatase
E_Ep	HORVU.MOREX.r3.6HG0582910.1	3.2282	2.42e-07	Ankyrin repeat-containing protein
E_Ep	HORVU.MOREX.r3.3HG0298910.1	-7.14449	2.29e-07	Protein NRT1/ PTR FAMILY 5.5
E_Ep	HORVU.MOREX.r3.2HG0185100.1	8.97735	2.25e-07	Homeobox protein, putative
E_Ep	HORVU.MOREX.r3.4HG0378980.1	-2.51246	2.23e-07	Receptor-like kinase
E_Ep	HORVU.MOREX.r3.1HG0076720.1	5.79787	1.91e-07	Peroxidase
E_Ep	HORVU.MOREX.r3.5HG0499010.1	9.77704	2.31e-07	Inactive purple acid phosphatase-like protein
E_Ep	HORVU.MOREX.r3.2HG0099730.1	5.89937	2.03e-07	ATP sulfurylase (Sulfate adenylyltransferase)
E_Ep	HORVU.MOREX.r3.6HG0620270.1	7.45461	2.21e-07	Major capsid protein L1
E_Ep	HORVU.MOREX.r3.2HG0172560.1	-3.63275	2.07e-07	Sugar transporter, putative
E_Ep	HORVU.MOREX.r3.3HG0273660.1	6.88023	2.09e-07	WRKY transcription factor
E_Ep	HORVU.MOREX.r3.2HG0149220.1	5.14125	2.33e-07	Peptidyl-prolyl cis-trans isomerase
E_Ep	HORVU.MOREX.r3.1HG0004900.1	6.16242	2.03e-07	PGR5-like protein 1A, chloroplastic
E_Ep	HORVU.MOREX.r3.3HG0299650.1	7.19634	2.18e-07	Transcription factor
E_Ep	HORVU.MOREX.r3.1HG0051180.1	-3.81689	2.62e-07	Rhomboid-like protein
E_Ep	HORVU.MOREX.r3.4HG0399220.1	-3.3451	2.66e-07	PPPDE thiol peptidase family protein, putative
E_Ep	HORVU.MOREX.r3.1HG0006580.1	3.44282	2.51e-07	BRI1-KD interacting protein
E_Ep	HORVU.MOREX.r3.4HG0397030.1	-1.65493	2.06e-07	Mitochondrial-processing peptidase beta subunit
E_Ep	HORVU.MOREX.r3.5HG0528200.1	8.28772	2.49e-07	Mitochondrial substrate carrier family protein
E_Ep	HORVU.MOREX.r3.3HG0283670.1	5.53676	2.3e-07	Plastid transcriptionally active protein
E_Ep	HORVU.MOREX.r3.7HG0721450.1	-6.34147	2.53e-07	Peroxidase
E_Ep	HORVU.MOREX.r3.2HG0099550.1	13.6132	2.69e-07	Cytochrome P450
E_Ep	HORVU.MOREX.r3.1HG0048030.1	2.43513	2.21e-07	Membrane steroid-binding protein
E_Ep	HORVU.MOREX.r3.5HG0509060.1	-6.48964	2.62e-07	Non-specific serine/threonine protein kinase
E_Ep	HORVU.MOREX.r3.3HG0223960.1	6.27892	2.25e-07	E3 ubiquitin-protein ligase
E_Ep	HORVU.MOREX.r3.2HG0182810.1	8.92653	2.69e-07	Yellow stripe-like transporter 12
E_Ep	HORVU.MOREX.r3.7HG0751790.1	9.75489	2.72e-07	DUF241 domain protein (DUF241)
E_Ep	HORVU.MOREX.r3.4HG0358980.1	-13.2624	2.77e-07	Xyloglucan endotransglucosylase/hydrolase
E_Ep	HORVU.MOREX.r3.7HG0654260.1	7.35835	2.45e-07	Subtilisin-like protease
E_Ep	HORVU.MOREX.r3.2HG0180580.1	7.65174	2.64e-07	Proliferating cell nuclear antigen
E_Ep	HORVU.MOREX.r3.4HG0349710.1	6.04334	2.25e-07	rRNA N-glycosidase
E_Ep	HORVU.MOREX.r3.2HG0203840.1	7.62139	2.69e-07	Nuclease S1
E_Ep	HORVU.MOREX.r3.7HG0734210.1	7.56866	2.55e-07	Serine/threonine-protein kinase
E_Ep	HORVU.MOREX.r3.2HG0172300.1	6.91828	2.44e-07	Histidine protein kinase SaeS
E_Ep	HORVU.MOREX.r3.4HG0346610.1	9.19038	2.75e-07	patatin-like phospholipase domain protein
E_Ep	HORVU.MOREX.r3.4HG0386680.1	-5.83274	2.43e-07	Membrane-associated kinase regulator-like protein, putative
E_Ep	HORVU.MOREX.r3.2HG0138320.1	4.11459	1.63e-07	Dihydroxy-acid dehydratase
E_Ep	HORVU.MOREX.r3.4HG0414460.1	-1.87853	2.69e-07	F-box and Leucine Rich Repeat domains containing protein, putative isoform 1
E_Ep	HORVU.MOREX.r3.3HG0299760.1	4.42049	2.76e-07	BolA-like protein
E_Ep	HORVU.MOREX.r3.1HG0015960.1	-6.69098	2.64e-07	Protein kinase family protein
E_Ep	HORVU.MOREX.r3.7HG0685280.1	9.75155	2.83e-07	rRNA N-glycosidase
E_Ep	HORVU.MOREX.r3.1HG0067500.1	-8.46059	2.95e-07	GDSL esterase/lipase
E_Ep	HORVU.MOREX.r3.3HG0276460.1	8.11607	2.72e-07	Glycogen synthase
E_Ep	HORVU.MOREX.r3.7HG0690780.1	-2.17867	2.75e-07	Heme oxygenase-like, multi-helical protein
E_Ep	HORVU.MOREX.r3.5HG0480060.1	7.02408	2.75e-07	Protein GAMETE EXPRESSED 1
E_Ep	HORVU.MOREX.r3.7HG0689770.1	-5.49748	3.03e-07	Protein UPSTREAM OF FLC
E_Ep	HORVU.MOREX.r3.2HG0205740.1	-6.24498	2.86e-07	2-oxoglutarate (2OG) and Fe(II)-dependent oxygenase superfamily protein
E_Ep	HORVU.MOREX.r3.5HG0480430.1	2.55689	2.85e-07	Aldehyde dehydrogenase
E_Ep	HORVU.MOREX.r3.2HG0124760.1	6.57487	2.82e-07	RING/U-box superfamily protein
E_Ep	HORVU.MOREX.r3.3HG0287720.1	-6.56073	3.06e-07	DUF1005 family protein (DUF1005)
E_Ep	HORVU.MOREX.r3.2HG0192890.1	11.6144	3.08e-07	Xyloglucan endotransglucosylase/hydrolase
E_Ep	HORVU.MOREX.r3.4HG0392580.1	-3.47367	3.13e-07	Pathogenesis-related thaumatin-like protein
E_Ep	HORVU.MOREX.r3.3HG0268100.1	2.17038	2.9e-07	Membrane protein
E_Ep	HORVU.MOREX.r3.6HG0584860.1	2.97683	3.11e-07	3-oxoacyl-reductase
E_Ep	HORVU.MOREX.r3.6HG0582060.1	-4.82512	2.78e-07	Aldehyde dehydrogenase
E_Ep	HORVU.MOREX.r3.3HG0245300.1	-8.22946	3.07e-07	Trichome birefringence-like protein
E_Ep	HORVU.MOREX.r3.7HG0670350.1	8.78527	3.11e-07	Plastid movement impaired protein
E_Ep	HORVU.MOREX.r3.5HG0468580.1	10.0087	3.07e-07	Cinnamoyl-CoA reductase
E_Ep	HORVU.MOREX.r3.3HG0276410.1	-4.97634	3.01e-07	Trichome birefringence-like protein
E_Ep	HORVU.MOREX.r3.6HG0547090.1	6.3059	3.16e-07	Kinase family protein
E_Ep	HORVU.MOREX.r3.4HG0333750.1	7.84033	3.03e-07	Deoxyuridine 5'-triphosphate nucleotidohydrolase
E_Ep	HORVU.MOREX.r3.5HG0485290.1	4.78799	2.42e-07	Ribose-5-phosphate isomerase A
E_Ep	HORVU.MOREX.r3.5HG0450750.1	2.8329	3.11e-07	ATP-dependent Clp protease ATP-binding subunit
E_Ep	HORVU.MOREX.r3.4HG0416450.1	4.88574	2.55e-07	Protein ARABIDILLO 1
E_Ep	HORVU.MOREX.r3.4HG0355230.1	-6.29549	3.12e-07	Membrane-associated phospholipid phosphatase
E_Ep	HORVU.MOREX.r3.2HG0119530.1	-7.08663	3.16e-07	Stomatal closure-related actin-binding protein 1
E_Ep	HORVU.MOREX.r3.1HG0017420.1	7.24082	2.87e-07	Peroxidase
E_Ep	HORVU.MOREX.r3.5HG0423060.1	10.9234	3.17e-07	Thaumatin-like protein
E_Ep	HORVU.MOREX.r3.7HG0672620.1	2.78657	3.23e-07	Sister chromatid cohesion PDS5-B-B-like protein
E_Ep	HORVU.MOREX.r3.2HG0169710.1	8.06655	3.08e-07	Glycolipid transfer protein domain-containing protein
E_Ep	HORVU.MOREX.r3.2HG0157790.1	-6.9981	3.17e-07	Senescence regulator
E_Ep	HORVU.MOREX.r3.6HG0615130.1	-6.69286	3.08e-07	TCP transcription factor
E_Ep	HORVU.MOREX.r3.2HG0156930.1	-7.91114	3.25e-07	Longifolia protein
E_Ep	HORVU.MOREX.r3.2HG0109530.1	-3.13924	3.16e-07	Protein phosphatase 2C-like
E_Ep	HORVU.MOREX.r3.4HG0344110.1	3.81165	3.36e-07	PHD finger alfin-like protein
E_Ep	HORVU.MOREX.r3.6HG0548250.1	-3.82288	3.4e-07	Beta-fructofuranosidase, insoluble protein
E_Ep	HORVU.MOREX.r3.5HG0465420.1	8.05611	3.16e-07	LOB domain-containing protein, putative
E_Ep	HORVU.MOREX.r3.5HG0513170.1	-7.5948	3.21e-07	BTB/POZ domain-containing protein
E_Ep	HORVU.MOREX.r3.3HG0245480.1	-2.89446	3.2e-07	GDSL esterase/lipase
E_Ep	HORVU.MOREX.r3.3HG0267140.1	-7.37008	3.18e-07	Zinc finger protein
E_Ep	HORVU.MOREX.r3.7HG0708040.1	5.96234	2.73e-07	Cleavage and polyadenylation specificity factor subunit 5
E_Ep	HORVU.MOREX.r3.2HG0119330.1	3.99281	3.22e-07	Na(+)-translocating NADH-quinone reductase subunit A
E_Ep	HORVU.MOREX.r3.5HG0462200.1	13.5482	3.33e-07	Metacaspase
E_Ep	HORVU.MOREX.r3.7HG0678210.1	4.18306	3.19e-07	Acetylglutamate kinase
E_Ep	HORVU.MOREX.r3.2HG0203070.1	-6.89773	3.28e-07	Receptor-like kinase
E_Ep	HORVU.MOREX.r3.1HG0072430.1	-6.3429	3.31e-07	Kinase family protein
E_Ep	HORVU.MOREX.r3.6HG0616420.1	3.45492	3.11e-07	Glutamine synthetase
E_Ep	HORVU.MOREX.r3.4HG0357230.1	4.78117	3.46e-07	Pyridoxal 5'-phosphate synthase subunit PdxS
E_Ep	HORVU.MOREX.r3.4HG0336150.1	4.28674	3.19e-07	Protein-protein interaction regulator
E_Ep	HORVU.MOREX.r3.1HG0081640.1	3.04234	3.52e-07	Serine acetyltransferase
E_Ep	HORVU.MOREX.r3.7HG0719420.1	3.88786	3.13e-07	P-loop containing nucleoside triphosphate hydrolases superfamily protein
E_Ep	HORVU.MOREX.r3.6HG0592790.1	2.89153	3.3e-07	Nicotinamidase 1
E_Ep	HORVU.MOREX.r3.3HG0236050.1	9.79594	3.46e-07	Basic helix loop helix (BHLH) family transcription factor
E_Ep	HORVU.MOREX.r3.3HG0324100.1	11.6039	3.49e-07	Glutathione S-transferase
E_Ep	HORVU.MOREX.r3.5HG0463930.1	6.33441	3.02e-07	Protein kinase
E_Ep	HORVU.MOREX.r3.6HG0602990.1	3.79888	3.29e-07	High mobility group family
E_Ep	HORVU.MOREX.r3.3HG0310280.1	-5.55032	3.5e-07	CBS domain containing protein
E_Ep	HORVU.MOREX.r3.2HG0162930.1	7.77804	3.49e-07	Nodulin-like / Major Facilitator Superfamily protein
E_Ep	HORVU.MOREX.r3.5HG0506310.1	-2.06474	3.49e-07	S-acyltransferase
E_Ep	HORVU.MOREX.r3.3HG0250040.1	9.80953	3.52e-07	Expansin
E_Ep	HORVU.MOREX.r3.4HG0333410.1	12.6386	3.61e-07	Thaumatin like protein
E_Ep	HORVU.MOREX.r3.2HG0128850.1	3.94173	3.3e-07	Transcriptional coactivator/pterin dehydratase
E_Ep	HORVU.MOREX.r3.2HG0184550.1	6.45641	3.16e-07	SAUR-like auxin-responsive family protein
E_Ep	HORVU.MOREX.r3.3HG0284690.1	4.69226	3.71e-07	Cytidine deaminase
E_Ep	HORVU.MOREX.r3.3HG0274040.1	-2.62356	3.52e-07	Receptor-like protein kinase
E_Ep	HORVU.MOREX.r3.5HG0526100.1	7.55701	3.46e-07	Zinc finger protein
E_Ep	HORVU.MOREX.r3.7HG0734860.1	2.80988	3.59e-07	Tetraspanin family protein, putative
E_Ep	HORVU.MOREX.r3.5HG0485760.1	-6.86125	3.64e-07	65-kDa microtubule-associated-like protein
E_Ep	HORVU.MOREX.r3.2HG0112380.1	-6.43659	3.54e-07	Potassium transporter
E_Ep	HORVU.MOREX.r3.2HG0096340.1	6.47896	3.2e-07	Cytochrome P450
E_Ep	HORVU.MOREX.r3.2HG0123080.1	-2.89544	3.64e-07	Receptor protein kinase, putative
E_Ep	HORVU.MOREX.r3.3HG0319800.1	2.30046	3.74e-07	Ganglioside-induced differentiation-associated protein 2
E_Ep	HORVU.MOREX.r3.3HG0316140.1	8.94575	3.61e-07	Voltage-dependent N-type calcium channel subunit alpha-1B
E_Ep	HORVU.MOREX.r3.3HG0254210.1	6.02031	3.46e-07	Mediator-associated protein 2
E_Ep	HORVU.MOREX.r3.3HG0253170.1	7.29251	3.45e-07	Lipase
E_Ep	HORVU.MOREX.r3.6HG0570380.1	2.18846	3.63e-07	Transmembrane-like protein
E_Ep	HORVU.MOREX.r3.5HG0503710.1	6.58824	3.3e-07	High mobility group protein
E_Ep	HORVU.MOREX.r3.6HG0604610.1	6.97575	3.63e-07	Lipid transfer protein-like
E_Ep	HORVU.MOREX.r3.1HG0021970.1	8.82005	3.71e-07	1-aminocyclopropane-1-carboxylate oxidase
E_Ep	HORVU.MOREX.r3.6HG0596350.1	7.26407	3.5e-07	MYB
E_Ep	HORVU.MOREX.r3.1HG0054200.1	1.55941	3.83e-07	E2 ubiquitin-conjugating-like enzyme
E_Ep	HORVU.MOREX.r3.5HG0443120.1	7.09982	3.63e-07	UPF0176 protein
E_Ep	HORVU.MOREX.r3.7HG0654170.1	5.18994	3.2e-07	rRNA-processing protein FCF1-like protein
E_Ep	HORVU.MOREX.r3.4HG0385930.1	4.74143	3.58e-07	50S ribosomal protein L10
E_Ep	HORVU.MOREX.r3.4HG0342080.1	-4.42922	4.05e-07	Adenine/guanine permease
E_Ep	HORVU.MOREX.r3.5HG0471960.1	5.05249	3.2e-07	Chromosome transmission fidelity protein 8
E_Ep	HORVU.MOREX.r3.6HG0620410.1	-9.88649	3.91e-07	Xyloglucan endotransglucosylase/hydrolase
E_Ep	HORVU.MOREX.r3.2HG0132170.1	-3.48899	2.91e-07	Tubulin alpha chain
E_Ep	HORVU.MOREX.r3.7HG0683040.1	5.41687	3.52e-07	RING/U-box superfamily protein
E_Ep	HORVU.MOREX.r3.4HG0409710.1	7.49635	3.64e-07	Expansin-like protein
E_Ep	HORVU.MOREX.r3.4HG0356930.1	6.2014	3.39e-07	DUF309 domain protein
E_Ep	HORVU.MOREX.r3.1HG0016660.1	-5.71362	3.49e-07	F-box protein
E_Ep	HORVU.MOREX.r3.4HG0337500.1	-1.91866	3.21e-07	NADH-ubiquinone oxidoreductase subunit
E_Ep	HORVU.MOREX.r3.1HG0054530.1	-3.24463	3.79e-07	Monosaccharide-sensing protein 2
E_Ep	HORVU.MOREX.r3.1HG0078630.1	5.9074	3.45e-07	Single-stranded DNA-binding protein
E_Ep	HORVU.MOREX.r3.7HG0660650.1	5.65805	3.29e-07	ATP-dependent RNA helicase, putative
E_Ep	HORVU.MOREX.r3.2HG0100470.1	-6.6779	3.71e-07	Ankyrin repeat family protein-like
E_Ep	HORVU.MOREX.r3.7HG0735510.1	7.50034	3.97e-07	Disease resistance protein RGA2
E_Ep	HORVU.MOREX.r3.2HG0128890.1	2.50341	4.05e-07	RAN GTPASE ACTIVATING protein 2
E_Ep	HORVU.MOREX.r3.5HG0520190.1	8.37692	3.82e-07	Pleiotropic drug resistance ABC transporter
E_Ep	HORVU.MOREX.r3.5HG0508440.1	-9.11518	4.05e-07	Cationic amino acid transporter, putative
E_Ep	HORVU.MOREX.r3.6HG0558880.1	9.00321	3.99e-07	Histone H2A
E_Ep	HORVU.MOREX.r3.5HG0493910.1	7.57047	3.85e-07	Nucleolar protein 14
E_Ep	HORVU.MOREX.r3.2HG0190630.1	5.10718	4.27e-07	Lecithin:cholesterol acyltransferase
E_Ep	HORVU.MOREX.r3.2HG0162320.1	7.97124	4.01e-07	F-box protein
E_Ep	HORVU.MOREX.r3.5HG0514950.1	2.85413	3.69e-07	Actin-depolymerizing factor
E_Ep	HORVU.MOREX.r3.2HG0194350.1	9.10706	4.02e-07	Peptide transporter
E_Ep	HORVU.MOREX.r3.5HG0494580.1	7.92879	3.89e-07	ubiquitin hydrolase
E_Ep	HORVU.MOREX.r3.4HG0337230.1	-3.44831	3.84e-07	Phosphoglucosamine mutase
E_Ep	HORVU.MOREX.r3.2HG0175590.1	5.37249	3.42e-07	ATP-dependent zinc metalloprotease FtsH 2
E_Ep	HORVU.MOREX.r3.4HG0354610.1	4.86023	3.64e-07	Ferritin
E_Ep	HORVU.MOREX.r3.1HG0003340.1	6.37718	3.67e-07	Werner Syndrome-like exonuclease
E_Ep	HORVU.MOREX.r3.3HG0256120.1	3.1615	4.51e-07	2-isopropylmalate synthase 2
E_Ep	HORVU.MOREX.r3.1HG0028110.1	5.62657	4.37e-07	Copper ion binding protein
E_Ep	HORVU.MOREX.r3.2HG0109280.1	3.167	4.52e-07	Nascent polypeptide-associated complex subunit alpha-like protein
E_Ep	HORVU.MOREX.r3.3HG0229090.1	7.95837	4.06e-07	Receptor-kinase, putative
E_Ep	HORVU.MOREX.r3.3HG0236140.1	-5.95399	4.25e-07	Receptor-like kinase
E_Ep	HORVU.MOREX.r3.5HG0509430.1	8.7419	4.26e-07	Basic helix-loop-helix (BHLH) family transcription factor
E_Ep	HORVU.MOREX.r3.7HG0686470.1	7.33253	4.13e-07	60S ribosomal protein L7
E_Ep	HORVU.MOREX.r3.1HG0019650.1	-6.51626	4.27e-07	extracellular ligand-gated ion channel protein (DUF3537)
E_Ep	HORVU.MOREX.r3.5HG0484190.1	6.54974	3.84e-07	origin recognition complex subunit 3
E_Ep	HORVU.MOREX.r3.5HG0525340.1	8.14955	4.26e-07	Pathogenesis-related thaumatin family protein
E_Ep	HORVU.MOREX.r3.6HG0593340.1	1.98052	4.47e-07	Zinc finger protein, putative
E_Ep	HORVU.MOREX.r3.4HG0386830.1	4.39339	3.69e-07	UDP-glucuronate decarboxylase protein 1
E_Ep	HORVU.MOREX.r3.4HG0386080.1	2.33955	4.63e-07	Protein MODIFIER OF SNC1 11
E_Ep	HORVU.MOREX.r3.3HG0316960.1	3.16686	4.63e-07	Nascent polypeptide-associated complex subunit alpha-like protein
E_Ep	HORVU.MOREX.r3.7HG0711760.1	7.88335	4.32e-07	Receptor-kinase, putative
E_Ep	HORVU.MOREX.r3.6HG0547020.1	-5.12683	3.76e-07	disease resistance protein (TIR-NBS-LRR class)
E_Ep	HORVU.MOREX.r3.5HG0440870.1	4.83738	4.64e-07	APOLLO
E_Ep	HORVU.MOREX.r3.4HG0404940.1	4.50104	4.64e-07	Lipoxygenase
E_Ep	HORVU.MOREX.r3.2HG0203600.1	4.85838	4.23e-07	Peptidyl-tRNA hydrolase, putative
E_Ep	HORVU.MOREX.r3.1HG0018590.1	-10.1873	4.59e-07	MYB transcription factor
E_Ep	HORVU.MOREX.r3.7HG0737450.1	3.58631	4.7e-07	Phosphoglycerate kinase
E_Ep	HORVU.MOREX.r3.5HG0472840.1	-7.25033	4.5e-07	NBS-LRR disease resistance protein
E_Ep	HORVU.MOREX.r3.3HG0314770.1	3.09336	4.52e-07	Kinase family protein
E_Ep	HORVU.MOREX.r3.6HG0568390.1	-3.90548	4.7e-07	Kinase family protein
E_Ep	HORVU.MOREX.r3.5HG0537780.1	-5.47769	4.73e-07	COP1-interacting-like protein
E_Ep	HORVU.MOREX.r3.3HG0310480.1	7.96092	4.3e-07	Glycosyltransferase
E_Ep	HORVU.MOREX.r3.6HG0605160.1	-9.57606	4.58e-07	glucan synthase-like 9
E_Ep	HORVU.MOREX.r3.5HG0499760.1	2.85158	2.83e-07	Cysteine proteinase
E_Ep	HORVU.MOREX.r3.3HG0306120.1	4.77342	3.89e-07	ABC transporter ATP-binding protein
E_Ep	HORVU.MOREX.r3.7HG0711840.1	1.83713	3.3e-07	Eukaryotic translation initiation factor 1A
E_Ep	HORVU.MOREX.r3.6HG0599900.1	-5.4102	4.43e-07	Vesicle-associated protein 1-1
E_Ep	HORVU.MOREX.r3.3HG0265800.1	3.64879	4.81e-07	Phosphorylated adapter RNA export-like protein
E_Ep	HORVU.MOREX.r3.1HG0084320.1	8.95767	4.7e-07	Hexosyltransferase
E_Ep	HORVU.MOREX.r3.5HG0498960.1	9.00527	4.7e-07	Glucan 1,3-beta-glucosidase
E_Ep	HORVU.MOREX.r3.4HG0404630.1	2.71131	4.98e-07	UDP-Glycosyltransferase superfamily protein
E_Ep	HORVU.MOREX.r3.6HG0558500.1	-5.35283	4.58e-07	FBD-associated F-box protein
E_Ep	HORVU.MOREX.r3.3HG0240070.1	9.45008	4.73e-07	Protein kinase-related protein
E_Ep	HORVU.MOREX.r3.7HG0680860.1	6.15503	4.19e-07	Calcium-dependent ARF-type GTPase activating protein family
E_Ep	HORVU.MOREX.r3.1HG0057040.1	5.99675	4.27e-07	10 kDa chaperonin
E_Ep	HORVU.MOREX.r3.1HG0025750.1	5.15883	4.7e-07	Zinc transporter protein
E_Ep	HORVU.MOREX.r3.2HG0121480.1	-9.66832	4.92e-07	MYB transcription factor
E_Ep	HORVU.MOREX.r3.2HG0105180.1	3.47421	4.73e-07	PHD finger protein
E_Ep	HORVU.MOREX.r3.7HG0705990.1	-3.42833	5.17e-07	Core-2/I-branching beta-1,6-N-acetylglucosaminyltransferase family protein
E_Ep	HORVU.MOREX.r3.3HG0278710.1	-3.73461	3.13e-07	Fasciclin-like arabinogalactan protein
E_Ep	HORVU.MOREX.r3.6HG0555740.1	-2.22844	3.68e-07	Glycosyltransferase
E_Ep	HORVU.MOREX.r3.3HG0278670.1	3.62755	4.81e-07	Glutaredoxin
E_Ep	HORVU.MOREX.r3.2HG0170990.1	6.50617	4.43e-07	RmlC-like cupins superfamily protein
E_Ep	HORVU.MOREX.r3.2HG0210620.1	-7.72614	5e-07	Acetyl-coenzyme A synthetase
E_Ep	HORVU.MOREX.r3.2HG0125430.1	2.31397	3.93e-07	Jasmonate-zim-domain protein
E_Ep	HORVU.MOREX.r3.5HG0499600.1	4.65116	4.5e-07	Proteasome assembly chaperone 4
E_Ep	HORVU.MOREX.r3.2HG0136960.1	-1.91668	3.91e-07	V-type proton ATPase subunit H
E_Ep	HORVU.MOREX.r3.1HG0092810.1	4.54444	4.9e-07	Late embryogenesis abundant protein Lea14
E_Ep	HORVU.MOREX.r3.5HG0499140.1	6.01927	4.34e-07	Protein DETOXIFICATION
E_Ep	HORVU.MOREX.r3.2HG0113710.1	4.77934	4.9e-07	Protein arginine methyltransferase
E_Ep	HORVU.MOREX.r3.6HG0547010.1	-7.01705	4.86e-07	NBS-LRR-like resistance protein
E_Ep	HORVU.MOREX.r3.2HG0178930.1	-2.19233	3.58e-07	Hydroxycinnamoyl-CoA shikimate/quinate hydroxycinnamoyltransferase
E_Ep	HORVU.MOREX.r3.7HG0656560.1	-6.46248	5.14e-07	Protein SGT1
E_Ep	HORVU.MOREX.r3.4HG0335230.1	-6.76291	5.12e-07	Protein UPSTREAM OF FLC
E_Ep	HORVU.MOREX.r3.5HG0491480.1	6.80118	4.9e-07	Homogentisate 1,2-dioxygenase
E_Ep	HORVU.MOREX.r3.3HG0325690.1	6.10784	4.52e-07	Histidine decarboxylase
E_Ep	HORVU.MOREX.r3.7HG0747690.1	8.93146	5.11e-07	Hydroxycinnamoyl-CoA shikimate/quinate hydroxycinnamoyltransferase
E_Ep	HORVU.MOREX.r3.7HG0742710.1	4.82015	4.58e-07	Histone-lysine N-methyltransferase
E_Ep	HORVU.MOREX.r3.3HG0322130.1	8.10097	5.05e-07	Calcium-binding protein
E_Ep	HORVU.MOREX.r3.2HG0186670.1	2.22789	5.1e-07	3-oxo-5-alpha-steroid 4-dehydrogenase 3
E_Ep	HORVU.MOREX.r3.4HG0343040.1	-3.64226	4.9e-07	basic helix-loop-helix (bHLH) DNA-binding superfamily protein
E_Ep	HORVU.MOREX.r3.4HG0375880.1	4.48272	4.37e-07	splicing factor-like protein
E_Ep	HORVU.MOREX.r3.7HG0730660.1	-5.58122	4.86e-07	Leucine-rich repeat (LRR) family protein
E_Ep	HORVU.MOREX.r3.5HG0442800.1	-5.14417	5.58e-07	Tetratricopeptide repeat protein 7A
E_Ep	HORVU.MOREX.r3.5HG0430200.1	8.17146	5.1e-07	NAC domain-containing protein
E_Ep	HORVU.MOREX.r3.2HG0130850.1	6.47153	4.86e-07	Zinc finger A20 and AN1 domain stress-associated protein
E_Ep	HORVU.MOREX.r3.2HG0110000.1	10.2423	5.4e-07	Nicotianamine synthase
E_Ep	HORVU.MOREX.r3.5HG0457850.1	-1.66909	3.99e-07	Actin
E_Ep	HORVU.MOREX.r3.3HG0254840.1	-6.32897	5.42e-07	TRAM, LAG1 and CLN8 (TLC) lipid-sensing domain protein
E_Ep	HORVU.MOREX.r3.6HG0597320.1	1.7752	4.42e-07	ATP-dependent Clp protease proteolytic subunit
E_Ep	HORVU.MOREX.r3.7HG0726530.1	-1.81967	5.46e-07	Plant protein 1589 of Uncharacterized protein function
E_Ep	HORVU.MOREX.r3.3HG0246550.1	-8.97465	5.42e-07	Peroxidase
E_Ep	HORVU.MOREX.r3.4HG0381620.1	-4.56257	4.71e-07	Transcription factor, putative
E_Ep	HORVU.MOREX.r3.7HG0672850.1	7.98456	5.18e-07	Glycosyltransferase
E_Ep	HORVU.MOREX.r3.6HG0557280.1	-6.8853	5.52e-07	Glucan endo-1,3-beta-glucosidase 3
E_Ep	HORVU.MOREX.r3.6HG0542050.1	-6.30098	5.38e-07	Acid beta-fructofuranosidase
E_Ep	HORVU.MOREX.r3.2HG0204690.1	7.90315	5.46e-07	dicer-like 3
E_Ep	HORVU.MOREX.r3.5HG0480190.1	5.7037	5.46e-07	Peroxisome proliferator-activated receptor gamma coactivator 1-alpha
E_Ep	HORVU.MOREX.r3.7HG0732140.1	8.679	5.45e-07	Ribonuclease H-like protein
E_Ep	HORVU.MOREX.r3.7HG0716880.1	-1.65367	4.52e-07	ATP synthase subunit beta
E_Ep	HORVU.MOREX.r3.5HG0514560.1	1.85081	5.05e-07	Citrate synthase
E_Ep	HORVU.MOREX.r3.3HG0283090.1	6.68427	4.99e-07	Bidirectional sugar transporter SWEET
E_Ep	HORVU.MOREX.r3.1HG0083610.1	8.42795	5.46e-07	Homeobox associated leucine zipper protein
E_Ep	HORVU.MOREX.r3.6HG0592610.1	4.72615	4.63e-07	D-serine dehydratase
E_Ep	HORVU.MOREX.r3.1HG0076700.1	10.7916	5.67e-07	Peroxidase
E_Ep	HORVU.MOREX.r3.1HG0056800.1	2.97352	5.88e-07	Replicase polyprotein 1ab
E_Ep	HORVU.MOREX.r3.7HG0746100.1	6.89378	5.1e-07	Germin-like protein 1
E_Ep	HORVU.MOREX.r3.5HG0513210.1	8.27173	5.58e-07	CASP-like protein
E_Ep	HORVU.MOREX.r3.2HG0138540.1	-8.18255	5.94e-07	Blue copper protein
E_Ep	HORVU.MOREX.r3.4HG0364890.1	-4.66433	5.26e-07	ATP synthase subunit b-delta
E_Ep	HORVU.MOREX.r3.4HG0339850.1	6.8309	5.47e-07	basic salivary proline-rich-like protein (DUF1421)
E_Ep	HORVU.MOREX.r3.2HG0163860.1	8.73914	5.67e-07	Histone H2A.Z-specific chaperone CHZ1
E_Ep	HORVU.MOREX.r3.2HG0181160.1	7.04689	5.26e-07	Caleosin
E_Ep	HORVU.MOREX.r3.2HG0128600.1	7.89973	5.58e-07	Receptor kinase
E_Ep	HORVU.MOREX.r3.3HG0294930.1	7.59246	5.62e-07	Serine/Threonine-kinase WNK (WNK)-like protein
E_Ep	HORVU.MOREX.r3.3HG0224520.1	13.3328	5.9e-07	GDSL esterase/lipase
E_Ep	HORVU.MOREX.r3.5HG0516720.1	10.5442	5.92e-07	Glutathione-S-transferase
E_Ep	HORVU.MOREX.r3.2HG0184520.1	10.3468	5.9e-07	Pathogenesis-related protein 1
E_Ep	HORVU.MOREX.r3.4HG0341160.1	8.03363	5.73e-07	WD40 repeat-like protein
E_Ep	HORVU.MOREX.r3.3HG0312360.1	-2.88263	6.18e-07	Coiled-coil domain-containing protein SCD2
E_Ep	HORVU.MOREX.r3.7HG0727770.1	2.84045	6.05e-07	Core-2/I-branching beta-1,6-N-acetylglucosaminyltransferase family protein
E_Ep	HORVU.MOREX.r3.7HG0696100.1	2.55505	5.93e-07	CCR4-NOT transcription complex family protein
E_Ep	HORVU.MOREX.r3.7HG0717950.1	9.44813	5.91e-07	Oxidative stress 3, putative isoform 1
E_Ep	HORVU.MOREX.r3.5HG0510090.1	5.76006	5.58e-07	Atp-dependent rna helicase mitochondrial-like
E_Ep	HORVU.MOREX.r3.1HG0051890.1	6.9076	6.01e-07	Glutathione S-transferase
E_Ep	HORVU.MOREX.r3.3HG0236620.1	-2.0525	4.7e-07	Mitochondrial-processing peptidase subunit alpha
E_Ep	HORVU.MOREX.r3.3HG0305520.1	-5.8254	5.81e-07	DUF1685 family protein
E_Ep	HORVU.MOREX.r3.7HG0718460.1	7.64424	5.76e-07	SWIM zinc finger family protein / mitogen-activated protein kinase kinase kinase-related, putative
E_Ep	HORVU.MOREX.r3.4HG0407540.1	3.24947	6.38e-07	Ankyrin repeat domain protein, putative
E_Ep	HORVU.MOREX.r3.3HG0301780.1	-4.54505	5.82e-07	3-oxo-5-alpha-steroid 4-dehydrogenase family protein, expressed
E_Ep	HORVU.MOREX.r3.5HG0522820.1	6.25962	5.39e-07	Chaperonin-like RbcX protein
E_Ep	HORVU.MOREX.r3.4HG0354730.1	-2.65508	5.39e-07	Clathrin heavy chain
E_Ep	HORVU.MOREX.r3.3HG0231880.1	-5.46313	5.48e-07	Leucine-rich repeat (LRR) family protein
E_Ep	HORVU.MOREX.r3.1HG0013050.1	6.57291	5.68e-07	Ribosome biogenesis regulatory protein-like protein
E_Ep	HORVU.MOREX.r3.2HG0145360.1	-7.6831	6.41e-07	Peroxidase
E_Ep	HORVU.MOREX.r3.5HG0439110.1	8.19857	5.94e-07	rRNA-processing protein UTP23 like
E_Ep	HORVU.MOREX.r3.7HG0679840.1	7.62437	5.89e-07	Lipoxygenase
E_Ep	HORVU.MOREX.r3.6HG0589780.1	-2.03513	5.01e-07	Glycerophosphodiester phosphodiesterase
E_Ep	HORVU.MOREX.r3.7HG0721840.1	14.0241	6.38e-07	Germin-like protein
E_Ep	HORVU.MOREX.r3.2HG0111370.1	3.58901	5.91e-07	NAC domain-containing protein
E_Ep	HORVU.MOREX.r3.5HG0532190.1	10.5578	6.36e-07	Patatin
E_Ep	HORVU.MOREX.r3.6HG0553900.1	-8.42543	6.56e-07	Endoglucanase 11
E_Ep	HORVU.MOREX.r3.6HG0618080.1	7.62717	6.41e-07	UDP-N-acetylenolpyruvoylglucosamine reductase
E_Ep	HORVU.MOREX.r3.7HG0704110.1	-7.85418	6.44e-07	Bifunctional uridylyltransferase/uridylyl-removing enzyme
E_Ep	HORVU.MOREX.r3.4HG0375330.1	-5.68018	6.13e-07	Phosphatidylinositol 4-phosphate 5-kinase 4
E_Ep	HORVU.MOREX.r3.2HG0188780.1	8.06971	6.26e-07	Glycosyltransferase
E_Ep	HORVU.MOREX.r3.5HG0496000.1	5.03519	5.82e-07	UPF0739 protein C1orf74
E_Ep	HORVU.MOREX.r3.3HG0222330.1	7.33546	5.95e-07	MYB transcription factor
E_Ep	HORVU.MOREX.r3.1HG0060340.1	8.33566	6.3e-07	Histone H2B
E_Ep	HORVU.MOREX.r3.7HG0639820.1	6.79606	6.03e-07	SHR5-receptor-like kinase
E_Ep	HORVU.MOREX.r3.5HG0441670.1	-4.31457	6.51e-07	Microneme/rhoptry antigen
E_Ep	HORVU.MOREX.r3.6HG0612130.1	6.90743	6.04e-07	rRNA-processing protein fcf2
E_Ep	HORVU.MOREX.r3.1HG0069420.1	-2.73455	5.72e-07	Cytochrome P450
E_Ep	HORVU.MOREX.r3.4HG0406020.1	4.84845	6.38e-07	Thionin-like protein
E_Ep	HORVU.MOREX.r3.2HG0111500.1	5.95782	5.59e-07	NAC domain protein
E_Ep	HORVU.MOREX.r3.4HG0334150.1	9.10187	6.54e-07	VQ motif-containing protein
E_Ep	HORVU.MOREX.r3.5HG0483830.1	2.38354	6.78e-07	26S proteasome non-ATPase regulatory subunit 9
E_Ep	HORVU.MOREX.r3.4HG0404680.1	9.05611	6.42e-07	NAD(P)H dehydrogenase (Quinone)
E_Ep	HORVU.MOREX.r3.5HG0528230.1	7.10245	6.02e-07	ATP synthase-coupling factor 6, mitochondrial
E_Ep	HORVU.MOREX.r3.5HG0487850.1	5.66018	5.75e-07	Phosphoribosylaminoimidazole-succinocarboxamide synthase
E_Ep	HORVU.MOREX.r3.6HG0568140.1	5.14638	6.23e-07	F-box family protein
E_Ep	HORVU.MOREX.r3.7HG0658120.1	7.1683	6.1e-07	Histone H3
E_Ep	HORVU.MOREX.r3.4HG0339390.1	6.16243	6.49e-07	Ribosomal RNA small subunit methyltransferase E
E_Ep	HORVU.MOREX.r3.3HG0273330.1	-1.71987	5.58e-07	Calcium-dependent protein kinase
E_Ep	HORVU.MOREX.r3.2HG0212840.1	9.08788	6.51e-07	Glutathione S-transferase
E_Ep	HORVU.MOREX.r3.2HG0201920.1	-3.59007	6.46e-07	Inositol-pentakisphosphate 2-kinase
E_Ep	HORVU.MOREX.r3.2HG0130630.1	10.7808	6.77e-07	BTB/POZ domain-containing protein
E_Ep	HORVU.MOREX.r3.3HG0281500.1	8.9711	6.68e-07	Glutathione S-transferase
E_Ep	HORVU.MOREX.r3.4HG0386940.1	1.5348	6.44e-07	Nitric oxide synthase-interacting protein homolog
E_Ep	HORVU.MOREX.r3.7HG0682620.1	-3.94608	6.2e-07	Ras family
E_Ep	HORVU.MOREX.r3.5HG0501270.1	6.20885	6.38e-07	Chromatin assembly factor-1
E_Ep	HORVU.MOREX.r3.5HG0479500.1	-4.65938	6.8e-07	Phosphonates import ATP-binding protein PhnC
E_Ep	HORVU.MOREX.r3.7HG0693220.1	5.39294	5.73e-07	Capsid protein alpha
E_Ep	HORVU.MOREX.r3.7HG0665610.1	-2.95143	5.28e-07	U-box domain-containing protein
E_Ep	HORVU.MOREX.r3.2HG0153750.1	3.62874	7.15e-07	Cadmium-induced protein AS8
E_Ep	HORVU.MOREX.r3.4HG0381580.1	7.53743	6.89e-07	GPN-loop GTPase 1-like protein
E_Ep	HORVU.MOREX.r3.5HG0530240.1	7.69768	6.77e-07	Cytochrome P450 family protein
E_Ep	HORVU.MOREX.r3.4HG0409600.1	-3.26562	7.2e-07	Protein kinase family protein, putative, expressed
E_Ep	HORVU.MOREX.r3.2HG0105670.1	4.84076	6.43e-07	SNARE-interacting protein KEULE
E_Ep	HORVU.MOREX.r3.5HG0514130.1	-2.19699	6.44e-07	Succinate dehydrogenase [ubiquinone] flavoprotein subunit, mitochondrial
E_Ep	HORVU.MOREX.r3.1HG0046300.1	2.8278	7.41e-07	Ubiquitin
E_Ep	HORVU.MOREX.r3.2HG0168650.1	5.01319	6.23e-07	Acyl-CoA N-acyltransferases (NAT) superfamily protein
E_Ep	HORVU.MOREX.r3.2HG0213660.1	-6.10769	7.41e-07	Receptor-like protein kinase-like protein
E_Ep	HORVU.MOREX.r3.5HG0440130.1	-2.21035	6.2e-07	Hexosyltransferase
E_Ep	HORVU.MOREX.r3.4HG0373230.1	-5.07201	6.43e-07	ATP synthase subunit alpha
E_Ep	HORVU.MOREX.r3.3HG0244690.1	2.48209	7.69e-07	Tubulin alpha chain
E_Ep	HORVU.MOREX.r3.7HG0748380.1	3.45072	7.72e-07	Zim17-type zinc finger protein
E_Ep	HORVU.MOREX.r3.7HG0686460.1	2.08352	7.41e-07	Methionine aminopeptidase 2
E_Ep	HORVU.MOREX.r3.7HG0650940.1	2.85145	6.8e-07	Acetyl-coenzyme A carboxylase carboxyl transferase subunit alpha
E_Ep	HORVU.MOREX.r3.1HG0079750.1	-9.19154	7.49e-07	MYB transcription factor
E_Ep	HORVU.MOREX.r3.2HG0099310.1	8.64741	7.3e-07	Cytochrome P450
E_Ep	HORVU.MOREX.r3.3HG0299750.1	3.33358	7.15e-07	Small nuclear ribonucleoprotein family protein
E_Ep	HORVU.MOREX.r3.5HG0525790.1	7.41602	7.06e-07	rRNA N-glycosidase
E_Ep	HORVU.MOREX.r3.3HG0295370.1	2.35892	7.07e-07	Cysteine proteinase inhibitor
E_Ep	HORVU.MOREX.r3.4HG0410830.1	-6.05004	7.27e-07	Transcription factor
E_Ep	HORVU.MOREX.r3.3HG0273720.1	6.45779	6.69e-07	Cytochrome P450
E_Ep	HORVU.MOREX.r3.3HG0271550.1	3.2388	7.39e-07	Ubiquitin-like modifier-activating enzyme atg7
E_Ep	HORVU.MOREX.r3.4HG0401710.1	7.69801	7.52e-07	Histone H2B
E_Ep	HORVU.MOREX.r3.5HG0523850.1	7.55812	7.15e-07	Protein ELC
E_Ep	HORVU.MOREX.r3.3HG0261960.1	4.44737	7.54e-07	ATP-dependent Clp protease proteolytic subunit
E_Ep	HORVU.MOREX.r3.2HG0179790.1	5.6891	7.72e-07	Zinc finger ring-type protein
E_Ep	HORVU.MOREX.r3.7HG0655520.1	5.14857	7.03e-07	WD40 domain-containing protein
E_Ep	HORVU.MOREX.r3.6HG0610010.1	-7.46885	7.6e-07	Serine/threonine-protein kinase
E_Ep	HORVU.MOREX.r3.3HG0251060.1	6.34973	7.01e-07	Pectinesterase
E_Ep	HORVU.MOREX.r3.2HG0133530.1	6.33328	6.82e-07	Copper transporter, putative
E_Ep	HORVU.MOREX.r3.2HG0096940.1	5.58002	6.64e-07	5-methyltetrahydropteroyltriglutamate--homocysteine methyltransferase
E_Ep	HORVU.MOREX.r3.6HG0601920.1	1.78306	6.66e-07	Glutathione peroxidase
E_Ep	HORVU.MOREX.r3.1HG0064920.1	8.39477	7.61e-07	Alpha/beta-Hydrolases superfamily protein
E_Ep	HORVU.MOREX.r3.2HG0194650.1	3.96624	7.61e-07	Autophagy-related protein
E_Ep	HORVU.MOREX.r3.1HG0081590.1	4.12148	6.96e-07	ATP-dependent Clp protease ATP-binding subunit ClpX
E_Ep	HORVU.MOREX.r3.6HG0549790.1	5.69687	7.06e-07	Bifunctional protein FolD
E_Ep	HORVU.MOREX.r3.7HG0736300.1	9.25369	7.8e-07	Glycosyltransferase
E_Ep	HORVU.MOREX.r3.3HG0227750.1	-5.70843	7.68e-07	Leucine-rich repeat receptor-like protein kinase
E_Ep	HORVU.MOREX.r3.3HG0252970.1	6.20418	7.63e-07	Replication protein A 14 kDa subunit B
E_Ep	HORVU.MOREX.r3.1HG0095100.1	3.58492	7.57e-07	Small nuclear ribonucleoprotein
E_Ep	HORVU.MOREX.r3.2HG0171170.1	7.35351	8.12e-07	F-box protein family-like
E_Ep	HORVU.MOREX.r3.2HG0115300.1	2.2759	8.1e-07	Superoxide dismutase [Cu-Zn]
E_Ep	HORVU.MOREX.r3.7HG0651000.1	7.94983	7.74e-07	Disease resistance protein (NBS-LRR class) family
E_Ep	HORVU.MOREX.r3.2HG0178020.1	9.80125	8.14e-07	Chitinase
E_Ep	HORVU.MOREX.r3.5HG0443300.1	-4.87645	7.65e-07	Disease resistance protein RPM1
E_Ep	HORVU.MOREX.r3.3HG0325830.1	6.03588	7.1e-07	Uridylate kinase
E_Ep	HORVU.MOREX.r3.4HG0331540.1	5.48574	7.73e-07	ACT domain-containing protein
E_Ep	HORVU.MOREX.r3.5HG0486820.1	3.89242	8.18e-07	Two-component response regulator ORR32
E_Ep	HORVU.MOREX.r3.2HG0202460.1	6.16563	8e-07	C2 domain-containing protein
E_Ep	HORVU.MOREX.r3.7HG0713020.1	2.84852	8.41e-07	Alpha/beta hydrolase, putative
E_Ep	HORVU.MOREX.r3.3HG0259840.1	4.61437	6.88e-07	chromatin remodeling factor17
E_Ep	HORVU.MOREX.r3.4HG0413740.1	-7.40499	8.12e-07	12-oxophytodienoate reductase-like protein
E_Ep	HORVU.MOREX.r3.3HG0220250.1	3.36227	8.65e-07	Receptor-like kinase
E_Ep	HORVU.MOREX.r3.7HG0670020.1	10.0018	8.56e-07	Ribonucleoside-diphosphate reductase small chain
E_Ep	HORVU.MOREX.r3.5HG0479660.1	7.26049	8.31e-07	Receptor-like kinase
E_Ep	HORVU.MOREX.r3.4HG0342680.1	-5.95767	8.29e-07	Branchpoint-bridging protein
E_Ep	HORVU.MOREX.r3.3HG0270800.1	7.38712	8.34e-07	Pleiotropic drug resistance ABC transporter
E_Ep	HORVU.MOREX.r3.6HG0610980.1	-5.97444	7.85e-07	Nucleotide/sugar transporter family protein
E_Ep	HORVU.MOREX.r3.7HG0686580.1	2.77336	8.86e-07	Transcription factor
E_Ep	HORVU.MOREX.r3.1HG0083840.1	-4.42755	7.21e-07	Serine-rich adhesin for platelets-like protein
E_Ep	HORVU.MOREX.r3.2HG0168060.1	-8.51281	8.55e-07	3-hydroxybenzoate 6-hydroxylase 1
E_Ep	HORVU.MOREX.r3.7HG0698110.1	-3.21789	5.97e-07	Cellulose synthase-like protein
E_Ep	HORVU.MOREX.r3.2HG0191300.1	2.35937	8.32e-07	Ribosome maturation protein SBDS
E_Ep	HORVU.MOREX.r3.7HG0689590.1	6.14009	7.59e-07	Dihydroxy-acid dehydratase
E_Ep	HORVU.MOREX.r3.7HG0708960.1	10.7392	8.73e-07	VQ motif family protein
E_Ep	HORVU.MOREX.r3.5HG0501170.1	-6.21093	8.37e-07	Eukaryotic aspartyl protease family protein
E_Ep	HORVU.MOREX.r3.7HG0749070.1	-6.12542	8.12e-07	nodulin MtN21 /EamA-like transporter family protein
E_Ep	HORVU.MOREX.r3.6HG0609190.1	9.31586	8.73e-07	Glycerol-3-phosphate dehydrogenase [NAD(P)+]
E_Ep	HORVU.MOREX.r3.1HG0045950.1	6.25521	8.35e-07	Katanin p80 WD40 repeat-containing subunit B1 homolog
E_Ep	HORVU.MOREX.r3.2HG0125840.1	8.4955	8.78e-07	Kinase family protein
E_Ep	HORVU.MOREX.r3.2HG0143570.1	5.3399	7.68e-07	Asparagine-tRNA ligase
E_Ep	HORVU.MOREX.r3.5HG0524540.1	3.7927	8.16e-07	NAC domain-containing protein, putative
E_Ep	HORVU.MOREX.r3.6HG0543560.1	9.09319	8.77e-07	High affinity nitrate transporter
E_Ep	HORVU.MOREX.r3.1HG0064730.1	-4.64557	8.33e-07	GTPase Der
E_Ep	HORVU.MOREX.r3.7HG0737490.1	3.79921	8.3e-07	Zinc-binding protein
E_Ep	HORVU.MOREX.r3.3HG0276950.1	-1.61982	7.03e-07	V-type proton ATPase subunit E
E_Ep	HORVU.MOREX.r3.1HG0035350.1	-2.28419	9.21e-07	Calcium-binding endonuclease/exonuclease/phosphatase family
E_Ep	HORVU.MOREX.r3.6HG0612220.1	9.39232	9.11e-07	Cytochrome P450
E_Ep	HORVU.MOREX.r3.4HG0407310.1	-6.05445	9.36e-07	Xyloglucan galactosyltransferase KATAMARI1-like protein
E_Ep	HORVU.MOREX.r3.1HG0009460.1	10.9674	9.48e-07	polyadenylate-binding protein 1-B-binding protein
E_Ep	HORVU.MOREX.r3.4HG0334870.1	-7.02166	9.47e-07	Hexosyltransferase
E_Ep	HORVU.MOREX.r3.5HG0462870.1	5.9414	8.34e-07	VQ motif family protein
E_Ep	HORVU.MOREX.r3.1HG0067970.1	-7.35402	9.49e-07	Peroxidase
E_Ep	HORVU.MOREX.r3.3HG0298280.1	11.3526	9.49e-07	F-box protein
E_Ep	HORVU.MOREX.r3.4HG0388870.1	9.07264	9.48e-07	AT hook motif DNA-binding family protein
E_Ep	HORVU.MOREX.r3.1HG0046400.1	12.3518	9.62e-07	Plant basic secretory family protein
E_Ep	HORVU.MOREX.r3.5HG0468320.1	3.8465	9.64e-07	Inosine-5'-monophosphate dehydrogenase
E_Ep	HORVU.MOREX.r3.7HG0682130.1	3.12729	9.62e-07	Pyridoxamine 5'-phosphate oxidase-related, FMN-binding
E_Ep	HORVU.MOREX.r3.4HG0358390.1	6.16118	8.93e-07	Selenoprotein H
E_Ep	HORVU.MOREX.r3.1HG0075430.1	7.52656	9.14e-07	Amidophosphoribosyltransferase
E_Ep	HORVU.MOREX.r3.3HG0284400.1	6.17272	8.78e-07	Voltage-dependent calcium channel subunit alpha-2/delta-1
E_Ep	HORVU.MOREX.r3.3HG0325680.1	8.22618	9.39e-07	Histidine decarboxylase
E_Ep	HORVU.MOREX.r3.3HG0234660.1	-2.36419	7.75e-07	Transporter-related family protein
E_Ep	HORVU.MOREX.r3.2HG0211730.1	-2.12589	7.57e-07	Phosphoribosylformylglycinamidine synthase subunit PurQ
E_Ep	HORVU.MOREX.r3.5HG0455080.1	4.89283	8.31e-07	5-formyltetrahydrofolate cyclo-ligase
E_Ep	HORVU.MOREX.r3.2HG0110850.1	7.61317	9.48e-07	Protein kinase
E_Ep	HORVU.MOREX.r3.1HG0059840.1	2.92799	9.98e-07	F-box-like protein
E_Ep	HORVU.MOREX.r3.1HG0076120.1	-2.55995	7.53e-07	Phosphatidylinositol transfer protein
E_Ep	HORVU.MOREX.r3.3HG0318240.1	-5.71437	9.84e-07	detoxifying efflux carrier 35
E_Ep	HORVU.MOREX.r3.1HG0080730.1	2.66588	1.01e-06	Mitochondrial carrier family
E_Ep	HORVU.MOREX.r3.5HG0454540.1	-5.16932	9.36e-07	Transcription factor, putative
E_Ep	HORVU.MOREX.r3.7HG0712350.1	2.07875	9.48e-07	Copper transport protein family
E_Ep	HORVU.MOREX.r3.5HG0503220.1	7.02974	9.22e-07	NADH-quinone oxidoreductase subunit B 1
E_Ep	HORVU.MOREX.r3.4HG0419280.1	9.3891	9.76e-07	Germin-like protein
E_Ep	HORVU.MOREX.r3.5HG0508600.1	3.58714	9.49e-07	WD-40 repeat protein
E_Ep	HORVU.MOREX.r3.1HG0040800.1	3.46898	9.47e-07	Heat shock 70 kDa protein cognate 1 (Fragments)
E_Ep	HORVU.MOREX.r3.1HG0044850.1	5.16267	8.32e-07	Metal-dependent phosphohydrolase, HD subdomain
E_Ep	HORVU.MOREX.r3.5HG0488030.1	2.85048	9.7e-07	Plastid-targeted protein 3
E_Ep	HORVU.MOREX.r3.1HG0081970.1	12.4269	1.02e-06	senescence regulator (Protein of unknown function, DUF584)
E_Ep	HORVU.MOREX.r3.2HG0152610.1	3.97045	1.03e-06	Glutaredoxin family protein, putative
E_Ep	HORVU.MOREX.r3.3HG0309820.1	2.21733	9.25e-07	Small ubiquitin-related modifier
E_Ep	HORVU.MOREX.r3.4HG0343180.1	5.31069	9.29e-07	Diphthamide biosynthesis protein
E_Ep	HORVU.MOREX.r3.4HG0389580.1	2.40774	9.74e-07	Mitochondrial carrier family
E_Ep	HORVU.MOREX.r3.3HG0218320.1	-3.4483	9.88e-07	Protein kinase
E_Ep	HORVU.MOREX.r3.1HG0085210.1	6.98777	9.36e-07	myosin-like protein XIG
E_Ep	HORVU.MOREX.r3.1HG0057900.1	2.27335	9.31e-07	MYB-related transcription factor
E_Ep	HORVU.MOREX.r3.1HG0000250.1	6.25868	9.06e-07	disease resistance protein (TIR-NBS-LRR class)
E_Ep	HORVU.MOREX.r3.2HG0209090.1	3.83411	1.02e-06	Tetraspanin family protein
E_Ep	HORVU.MOREX.r3.6HG0626430.1	7.72394	9.77e-07	Plant regulator RWP-RK family protein
E_Ep	HORVU.MOREX.r3.2HG0211670.1	1.95197	9.94e-07	Adenylate kinase
E_Ep	HORVU.MOREX.r3.7HG0729880.1	-4.57409	9.45e-07	electron transporter, putative (Protein of unknown function, DUF547)
E_Ep	HORVU.MOREX.r3.6HG0612700.1	9.01854	1.05e-06	Potassium transporter
E_Ep	HORVU.MOREX.r3.3HG0316030.1	10.8586	1.05e-06	Salicylate O-methyltransferase
E_Ep	HORVU.MOREX.r3.2HG0177360.1	-4.13153	1.04e-06	Sn1-specific diacylglycerol lipase
E_Ep	HORVU.MOREX.r3.5HG0513910.1	-2.67146	1.08e-06	S-adenosyl-L-methionine-dependent methyltransferases superfamily protein
E_Ep	HORVU.MOREX.r3.3HG0329740.1	4.79738	9.6e-07	Cytochrome P450
E_Ep	HORVU.MOREX.r3.2HG0130900.1	6.60261	1.06e-06	GRAS transcription factor
E_Ep	HORVU.MOREX.r3.3HG0277390.1	5.86659	9.31e-07	Exosome complex component rrp4
E_Ep	HORVU.MOREX.r3.7HG0657520.1	6.66178	9.74e-07	Lectin receptor kinase
E_Ep	HORVU.MOREX.r3.3HG0300560.1	-5.3532	1.02e-06	ADP-ribosylation factor GTPase-activating protein AGD10
E_Ep	HORVU.MOREX.r3.7HG0704050.1	2.63651	1.12e-06	Myeloid leukemia factor 1
E_Ep	HORVU.MOREX.r3.2HG0190600.1	7.67225	1.03e-06	cysteine-rich/transmembrane domain A-like protein
E_Ep	HORVU.MOREX.r3.3HG0228660.1	-3.60261	1.12e-06	Myosin
E_Ep	HORVU.MOREX.r3.1HG0003140.1	-2.42492	7.14e-07	Actin
E_Ep	HORVU.MOREX.r3.2HG0193460.1	3.67031	1.12e-06	Calcium-binding EF hand protein
E_Ep	HORVU.MOREX.r3.2HG0173120.1	3.28847	8.76e-07	Aldose 1-epimerase
E_Ep	HORVU.MOREX.r3.5HG0517240.1	-2.82	1.07e-06	myosin-binding protein (Protein of unknown function, DUF593)
E_Ep	HORVU.MOREX.r3.1HG0051740.1	9.22624	1.12e-06	Glutathione s-transferase, putative
E_Ep	HORVU.MOREX.r3.3HG0223260.1	9.83861	1.1e-06	Expansin
E_Ep	HORVU.MOREX.r3.3HG0273620.1	-1.79458	9.47e-07	Beta-adaptin-like protein
E_Ep	HORVU.MOREX.r3.6HG0624620.1	5.51973	9.49e-07	DNA helicase
E_Ep	HORVU.MOREX.r3.1HG0021960.1	8.72245	1.09e-06	1-aminocyclopropane-1-carboxylate oxidase
E_Ep	HORVU.MOREX.r3.2HG0156460.1	4.26873	9.34e-07	glycine-rich protein
E_Ep	HORVU.MOREX.r3.2HG0123800.1	4.53735	1.15e-06	Multifunctional methyltransferase subunit TRM112-like protein
E_Ep	HORVU.MOREX.r3.2HG0154630.1	-6.20961	1.09e-06	HTH-type transcriptional regulator
E_Ep	HORVU.MOREX.r3.2HG0185070.1	-5.59349	1.14e-06	Trihelix transcription factor GT-2
E_Ep	HORVU.MOREX.r3.1HG0052690.1	2.81568	1.17e-06	Fatty acid oxidation complex subunit alpha
E_Ep	HORVU.MOREX.r3.7HG0687380.1	9.86945	1.15e-06	alpha/beta-Hydrolases superfamily protein
E_Ep	HORVU.MOREX.r3.3HG0274380.1	8.03296	1.11e-06	Alpha/beta fold hydrolase
E_Ep	HORVU.MOREX.r3.2HG0108240.1	4.43167	1.15e-06	Protein phosphatase 2C-like protein
E_Ep	HORVU.MOREX.r3.4HG0339280.1	6.54009	1.07e-06	DNA binding protein
E_Ep	HORVU.MOREX.r3.5HG0469700.1	4.90901	1.06e-06	RING/U-box superfamily protein
E_Ep	HORVU.MOREX.r3.3HG0235850.1	7.18882	1.08e-06	Basic helix-loop-helix transcription factor
E_Ep	HORVU.MOREX.r3.7HG0640090.1	10.8612	1.16e-06	Calcium-dependent lipid-binding domain-containing protein
E_Ep	HORVU.MOREX.r3.1HG0068950.1	6.46294	1.09e-06	Thiazole synthase
E_Ep	HORVU.MOREX.r3.7HG0720740.1	6.81344	1.07e-06	E3 ubiquitin-protein ligase RGLG2
E_Ep	HORVU.MOREX.r3.5HG0510770.1	7.07051	1.12e-06	Protein-lysine N-methyltransferase
E_Ep	HORVU.MOREX.r3.3HG0230950.1	1.99081	1.11e-06	HSP20-like chaperones superfamily protein
E_Ep	HORVU.MOREX.r3.5HG0433130.1	3.80792	1.06e-06	Calmodulin
E_Ep	HORVU.MOREX.r3.1HG0019550.1	2.12467	1.13e-06	tRNA dimethylallyltransferase
E_Ep	HORVU.MOREX.r3.5HG0510340.1	7.25703	1.15e-06	Evolutionarily conserved C-terminal region 2
E_Ep	HORVU.MOREX.r3.6HG0630280.1	4.73152	1.15e-06	F-box/RNI-like/FBD-like domains-containing protein
E_Ep	HORVU.MOREX.r3.5HG0490260.1	15.7663	1.22e-06	FAD-binding Berberine family protein
E_Ep	HORVU.MOREX.r3.5HG0482070.1	-6.64384	1.18e-06	Early light-induced protein
E_Ep	HORVU.MOREX.r3.7HG0663870.1	2.45691	1.14e-06	Transmembrane protein 53
E_Ep	HORVU.MOREX.r3.2HG0098120.1	-10.0654	1.2e-06	transmembrane protein, putative (DUF594)
E_Ep	HORVU.MOREX.r3.3HG0313010.1	9.71909	1.19e-06	Alcohol dehydrogenase, putative
E_Ep	HORVU.MOREX.r3.2HG0209730.1	14.7098	1.24e-06	Lipoxygenase homology domain-containing protein 1
E_Ep	HORVU.MOREX.r3.2HG0188380.1	-7.93096	1.22e-06	Rop guanine nucleotide exchange factor, putative
E_Ep	HORVU.MOREX.r3.3HG0290420.1	4.38718	1.25e-06	Ankyrin repeat family protein, putative
E_Ep	HORVU.MOREX.r3.3HG0248980.1	6.5811	1.2e-06	Transducin/WD40 repeat-like superfamily protein
E_Ep	HORVU.MOREX.r3.4HG0335090.1	5.82111	1.19e-06	Thioesterase family protein
E_Ep	HORVU.MOREX.r3.2HG0105990.1	-2.70943	1.21e-06	Cytochrome P450
E_Ep	HORVU.MOREX.r3.4HG0357270.1	3.64155	1.2e-06	Protein farnesyltransferasegeranylgeranyltransferase type-1 subunit alpha
E_Ep	HORVU.MOREX.r3.5HG0528240.1	5.55197	1.08e-06	ATP synthase-coupling factor 6, mitochondrial
E_Ep	HORVU.MOREX.r3.4HG0335980.1	4.86384	1.11e-06	spindle pole body-associated protein
E_Ep	HORVU.MOREX.r3.3HG0221140.1	5.12704	1.29e-06	Glutathione S-transferase, putative, expressed
E_Ep	HORVU.MOREX.r3.2HG0204020.1	-6.54017	1.2e-06	Sulfate transporter
E_Ep	HORVU.MOREX.r3.3HG0287850.1	8.38996	1.27e-06	Receptor-like protein kinase
E_Ep	HORVU.MOREX.r3.5HG0488010.1	4.24862	1.3e-06	Ring finger protein, putative
E_Ep	HORVU.MOREX.r3.5HG0423130.1	10.5485	1.28e-06	Thaumatin-like protein
E_Ep	HORVU.MOREX.r3.4HG0331410.1	-1.85855	8.24e-07	3-N-debenzoyl-2-deoxytaxol N-benzoyltransferase
E_Ep	HORVU.MOREX.r3.4HG0383700.1	3.8016	1.24e-06	DEAD/DEAH-box RNA helicase family protein
E_Ep	HORVU.MOREX.r3.3HG0287760.1	6.89327	1.3e-06	Auxin-responsive protein
E_Ep	HORVU.MOREX.r3.2HG0183580.1	4.07923	1.24e-06	UPF0426 protein, chloroplastic
E_Ep	HORVU.MOREX.r3.7HG0718380.1	-5.86733	1.32e-06	Dentin sialophosphoprotein-like
E_Ep	HORVU.MOREX.r3.3HG0281080.1	3.33478	1.3e-06	Arginine/serine-rich coiled coil protein, putative
E_Ep	HORVU.MOREX.r3.2HG0133680.1	5.48967	1.24e-06	Receptor kinase
E_Ep	HORVU.MOREX.r3.4HG0341100.1	7.66617	1.25e-06	UDP-glycosyltransferase
E_Ep	HORVU.MOREX.r3.2HG0099360.1	11.738	1.32e-06	Kaurene synthase
E_Ep	HORVU.MOREX.r3.7HG0691060.1	2.49762	1.35e-06	RNA-binding protein
E_Ep	HORVU.MOREX.r3.1HG0091080.1	7.93195	1.34e-06	DNA-directed RNA polymerase III subunit RPC6
E_Ep	HORVU.MOREX.r3.6HG0611820.1	-9.83763	1.34e-06	Trichome birefringence-like protein
E_Ep	HORVU.MOREX.r3.2HG0172320.1	2.58601	1.32e-06	Histone H3
E_Ep	HORVU.MOREX.r3.5HG0420140.1	5.7168	1.15e-06	Vesicle-associated membrane protein, putative
E_Ep	HORVU.MOREX.r3.3HG0224850.1	16.6368	1.36e-06	Basic 7S globulin 2
E_Ep	HORVU.MOREX.r3.3HG0256580.1	1.82023	1.25e-06	NEDD8-activating enzyme E1 catalytic subunit
E_Ep	HORVU.MOREX.r3.7HG0710890.1	4.35656	1.24e-06	carboxypeptidase
E_Ep	HORVU.MOREX.r3.6HG0620630.1	-3.43758	1.05e-06	Subtilisin-like protease
E_Ep	HORVU.MOREX.r3.7HG0749090.1	-6.84512	1.34e-06	Expansin-like protein
E_Ep	HORVU.MOREX.r3.5HG0532610.1	4.52767	1.17e-06	30S ribosomal protein S6
E_Ep	HORVU.MOREX.r3.2HG0202800.1	5.63349	1.2e-06	Receptor-like kinase
E_Ep	HORVU.MOREX.r3.2HG0209720.1	14.8293	1.42e-06	Lipoxygenase homology domain-containing protein 1
E_Ep	HORVU.MOREX.r3.6HG0617390.1	5.646	1.28e-06	50S ribosomal protein L29
E_Ep	HORVU.MOREX.r3.3HG0281340.1	8.27754	1.39e-06	Receptor-like protein kinase
E_Ep	HORVU.MOREX.r3.7HG0744950.1	6.43595	1.44e-06	Calcium-binding protein
E_Ep	HORVU.MOREX.r3.3HG0242780.1	3.76503	1.47e-06	Chaperone protein dnaJ, putative
E_Ep	HORVU.MOREX.r3.3HG0230750.1	-7.42376	1.44e-06	Cytochrome P450 family protein
E_Ep	HORVU.MOREX.r3.6HG0623230.1	7.5834	1.38e-06	Pheophorbide a oxygenase, chloroplastic
E_Ep	HORVU.MOREX.r3.5HG0434260.1	6.16616	1.3e-06	PLATZ transcription factor family protein
E_Ep	HORVU.MOREX.r3.4HG0355880.1	1.86571	1.23e-06	Ubiquitin-like protein 5
E_Ep	HORVU.MOREX.r3.3HG0285700.1	2.89045	1.46e-06	Receptor like protein kinase SOL2
E_Ep	HORVU.MOREX.r3.7HG0739170.1	-1.8587	1.14e-06	ATP synthase subunit beta
E_Ep	HORVU.MOREX.r3.5HG0479110.1	2.22734	1.43e-06	Thioredoxin
E_Ep	HORVU.MOREX.r3.3HG0322070.1	7.47206	1.4e-06	Calcium-binding protein
E_Ep	HORVU.MOREX.r3.1HG0023650.1	2.91647	1.51e-06	Small nuclear ribonucleoprotein
E_Ep	HORVU.MOREX.r3.2HG0175580.1	6.96693	1.47e-06	Aldo/keto reductase family oxidoreductase
E_Ep	HORVU.MOREX.r3.4HG0380820.1	2.26824	1.32e-06	transcription factor-like protein
E_Ep	HORVU.MOREX.r3.2HG0120650.1	-9.245	1.46e-06	Peroxidase
E_Ep	HORVU.MOREX.r3.3HG0236820.1	6.83552	1.44e-06	Clavaminate synthase-like protein
E_Ep	HORVU.MOREX.r3.2HG0098680.1	-3.26992	1.36e-06	protein kinase family protein
E_Ep	HORVU.MOREX.r3.7HG0752060.1	7.62623	1.5e-06	Flavin-containing monooxygenase
E_Ep	HORVU.MOREX.r3.7HG0746670.1	4.24369	1.54e-06	DUF668 family protein
E_Ep	HORVU.MOREX.r3.5HG0479020.1	4.95208	1.27e-06	Avirulence induced gene (AIG1) family protein
E_Ep	HORVU.MOREX.r3.1HG0067030.1	-3.1876	1.53e-06	Protein trichome birefringence
E_Ep	HORVU.MOREX.r3.1HG0080620.1	-2.33814	1.19e-06	Exostosin-2
E_Ep	HORVU.MOREX.r3.7HG0736730.1	2.69712	1.56e-06	Peptidyl-prolyl cis-trans isomerase-like protein
E_Ep	HORVU.MOREX.r3.3HG0277250.1	2.63151	1.55e-06	F-box protein (DUF295)
E_Ep	HORVU.MOREX.r3.7HG0710600.1	2.69761	1.53e-06	Protein kinase
E_Ep	HORVU.MOREX.r3.3HG0243920.1	7.43928	1.51e-06	VQ motif-containing protein
E_Ep	HORVU.MOREX.r3.4HG0407470.1	-3.80369	1.57e-06	Serpin
E_Ep	HORVU.MOREX.r3.3HG0329600.1	-4.98773	1.49e-06	SANT domain-containing protein 2
E_Ep	HORVU.MOREX.r3.7HG0698550.1	2.3796	1.55e-06	Zinc finger CCCH domain protein
E_Ep	HORVU.MOREX.r3.4HG0417660.1	-5.47311	1.47e-06	rRNA N-glycosidase
E_Ep	HORVU.MOREX.r3.7HG0733020.1	3.21336	1.11e-06	Polyubiquitin
E_Ep	HORVU.MOREX.r3.5HG0536900.1	4.47662	1.52e-06	F-box only 46
E_Ep	HORVU.MOREX.r3.7HG0745210.1	3.0922	1.54e-06	NF-X1-type zinc finger protein NFXL1
E_Ep	HORVU.MOREX.r3.5HG0537680.1	-5.91363	1.56e-06	NBS-LRR disease resistance protein-like protein
E_Ep	HORVU.MOREX.r3.7HG0723370.1	5.64792	1.37e-06	30S ribosomal protein S2
E_Ep	HORVU.MOREX.r3.5HG0469450.1	5.89575	1.47e-06	DNA-directed RNA polymerase
E_Ep	HORVU.MOREX.r3.4HG0413800.1	-2.8134	1.05e-06	Rhomboid-like protein
E_Ep	HORVU.MOREX.r3.5HG0536930.1	2.7426	1.61e-06	Exportin-1
E_Ep	HORVU.MOREX.r3.1HG0041820.1	1.72393	1.56e-06	Cyanate hydratase
E_Ep	HORVU.MOREX.r3.5HG0486830.1	3.92339	1.55e-06	Glutamyl-tRNA(Gln) amidotransferase subunit A
E_Ep	HORVU.MOREX.r3.4HG0385030.1	9.17903	1.59e-06	2-oxoglutarate (2OG) and Fe(II)-dependent oxygenase superfamily protein
E_Ep	HORVU.MOREX.r3.5HG0484810.1	8.06921	1.57e-06	Sulfate transporter 1
E_Ep	HORVU.MOREX.r3.6HG0551330.1	4.474	1.44e-06	Protein low psii accumulation 2, chloroplastic
E_Ep	HORVU.MOREX.r3.5HG0503240.1	6.67162	1.48e-06	F-box family protein
E_Ep	HORVU.MOREX.r3.7HG0710110.1	-2.17617	1.47e-06	Photolyase/blue-light receptor 2
E_Ep	HORVU.MOREX.r3.3HG0219800.1	2.21054	1.6e-06	Dephospho-CoA kinase, putative, expressed
E_Ep	HORVU.MOREX.r3.7HG0642360.1	-2.87819	1.36e-06	BAG family molecular chaperone regulator-like protein
E_Ep	HORVU.MOREX.r3.4HG0391200.1	-3.46021	1.65e-06	Type I inositol-1,4,5-trisphosphate 5-phosphatase
E_Ep	HORVU.MOREX.r3.1HG0024500.1	3.15894	1.64e-06	DNA-directed RNA polymerase II subunit
E_Ep	HORVU.MOREX.r3.7HG0738010.1	4.49055	1.64e-06	VQ motif family protein
E_Ep	HORVU.MOREX.r3.3HG0287750.1	-5.52414	1.55e-06	Receptor protein kinase, putative
E_Ep	HORVU.MOREX.r3.3HG0314490.1	-8.1289	1.66e-06	Receptor-like kinase
E_Ep	HORVU.MOREX.r3.6HG0568410.1	7.49361	1.56e-06	Zinc finger protein, putative
E_Ep	HORVU.MOREX.r3.3HG0245610.1	8.15968	1.64e-06	Ring finger protein, putative
E_Ep	HORVU.MOREX.r3.3HG0266050.1	1.93555	1.59e-06	UPF0587 protein C1orf123
E_Ep	HORVU.MOREX.r3.3HG0320600.1	5.85094	1.64e-06	RNA-dependent RNA polymerase
E_Ep	HORVU.MOREX.r3.3HG0289170.1	7.54663	1.59e-06	60S ribosomal protein L18a
E_Ep	HORVU.MOREX.r3.6HG0580070.1	-1.71491	1.42e-06	ATP synthase subunit beta
E_Ep	HORVU.MOREX.r3.2HG0184350.1	2.10173	1.57e-06	Cytochrome P450
E_Ep	HORVU.MOREX.r3.7HG0664160.1	-5.69243	1.55e-06	Late embryogenesis abundant (LEA) hydroxyproline-rich glycoprotein family
E_Ep	HORVU.MOREX.r3.5HG0513830.1	-3.85261	1.03e-06	Tubulin alpha chain
E_Ep	HORVU.MOREX.r3.7HG0740440.1	-2.26944	1.22e-06	4-coumarate:CoA ligase
E_Ep	HORVU.MOREX.r3.4HG0339790.1	4.91754	1.68e-06	4-hydroxy-3-methylbut-2-enyl diphosphate reductase
E_Ep	HORVU.MOREX.r3.4HG0356500.1	5.80588	1.59e-06	WD-repeat protein, putative
E_Ep	HORVU.MOREX.r3.6HG0627420.1	-4.90807	1.52e-06	Agmatine coumaroyltransferase-2
E_Ep	HORVU.MOREX.r3.2HG0195640.1	2.61497	1.73e-06	Imidazoleglycerol-phosphate dehydratase
E_Ep	HORVU.MOREX.r3.2HG0159280.1	5.33253	1.52e-06	Preprotein translocase subunit SECE1
E_Ep	HORVU.MOREX.r3.5HG0446490.1	5.30763	1.64e-06	Syntaxin
E_Ep	HORVU.MOREX.r3.2HG0209150.1	6.40394	1.55e-06	Bystin
E_Ep	HORVU.MOREX.r3.3HG0299440.1	7.83601	1.64e-06	Ethylene-responsive transcription factor
E_Ep	HORVU.MOREX.r3.2HG0174350.1	6.90963	1.69e-06	Heavy metal transport/detoxification protein
E_Ep	HORVU.MOREX.r3.5HG0493180.1	7.47216	1.69e-06	Alcohol dehydrogenase
E_Ep	HORVU.MOREX.r3.3HG0288420.1	6.19272	1.69e-06	Mannan endo-1,4-beta-mannosidase-like protein
E_Ep	HORVU.MOREX.r3.5HG0509810.1	5.93214	1.66e-06	Calmodulin
E_Ep	HORVU.MOREX.r3.2HG0113720.1	-7.78128	1.73e-06	Cytosolic Fe-S cluster assembly factor nbp35
E_Ep	HORVU.MOREX.r3.6HG0612180.1	5.54294	1.61e-06	NHL repeat-containing protein-like
E_Ep	HORVU.MOREX.r3.2HG0174090.1	5.63245	1.67e-06	ATP-dependent zinc metalloprotease FtsH
E_Ep	HORVU.MOREX.r3.1HG0066590.1	7.88027	1.77e-06	F-box family protein
E_Ep	HORVU.MOREX.r3.3HG0281180.1	5.35965	1.53e-06	DUF1639 family protein
E_Ep	HORVU.MOREX.r3.6HG0543610.1	8.65952	1.77e-06	Alpha/beta-Hydrolases superfamily protein, putative
E_Ep	HORVU.MOREX.r3.7HG0725160.1	1.92222	1.67e-06	RING-H2 zinc finger protein RHA2a, putative
E_Ep	HORVU.MOREX.r3.3HG0237530.1	3.0476	1.73e-06	Eukaryotic translation initiation factor 3 subunit C
E_Ep	HORVU.MOREX.r3.2HG0178030.1	2.56124	1.81e-06	Acetyl-coenzyme A carboxylase carboxyl transferase subunit beta
E_Ep	HORVU.MOREX.r3.7HG0711750.1	6.60452	1.64e-06	Retrovirus-related Pol polyprotein from transposon TNT 1-94
E_Ep	HORVU.MOREX.r3.7HG0732860.1	1.95203	1.13e-06	Polyubiquitin
E_Ep	HORVU.MOREX.r3.2HG0128030.1	10.3733	1.79e-06	IgA FC receptor
E_Ep	HORVU.MOREX.r3.5HG0498740.1	-6.28233	1.71e-06	Plant/T31B5-30 protein
E_Ep	HORVU.MOREX.r3.3HG0286710.1	3.64272	1.72e-06	Peroxisomal membrane 22 kDa (Mpv17/PMP22) family protein
E_Ep	HORVU.MOREX.r3.2HG0136970.1	-5.41844	1.71e-06	Basic helix-loop-helix (BHLH) Transcription Factor
E_Ep	HORVU.MOREX.r3.6HG0543700.1	3.12135	1.84e-06	ATP-dependent helicase family protein
E_Ep	HORVU.MOREX.r3.2HG0159100.1	6.84425	1.77e-06	Core-2/I-branching beta-1,6-N-acetylglucosaminyltransferase family protein, putative
E_Ep	HORVU.MOREX.r3.7HG0659390.1	9.60885	1.82e-06	Hydroxycinnamoyl-CoA shikimate/quinate hydroxycinnamoyltransferase
E_Ep	HORVU.MOREX.r3.4HG0406290.1	7.27124	1.72e-06	DNA-directed RNA polymerase subunit
E_Ep	HORVU.MOREX.r3.6HG0602590.1	3.88856	1.88e-06	Protein RMD5-like protein A
E_Ep	HORVU.MOREX.r3.3HG0275770.1	-4.05055	1.87e-06	Alpha/beta hydrolase-like
E_Ep	HORVU.MOREX.r3.1HG0065100.1	7.08608	1.79e-06	DNA helicase
E_Ep	HORVU.MOREX.r3.7HG0667540.1	-3.25828	1.68e-06	Pollen-specific protein SF3
E_Ep	HORVU.MOREX.r3.2HG0129240.1	-2.59458	1.13e-06	Lysine-rich arabinogalactan protein 17
E_Ep	HORVU.MOREX.r3.3HG0280300.1	2.04611	1.89e-06	Transcription initiation factor TFIID subunit 11
E_Ep	HORVU.MOREX.r3.1HG0073870.1	-4.98658	1.86e-06	Gamma-glutamyl phosphate reductase
E_Ep	HORVU.MOREX.r3.1HG0053450.1	-7.51231	1.9e-06	WEB family protein, chloroplastic
E_Ep	HORVU.MOREX.r3.7HG0704190.1	6.95531	1.79e-06	myelin-associated oligodendrocyte basic protein
E_Ep	HORVU.MOREX.r3.6HG0548770.1	7.50882	1.86e-06	Coatomer subunit delta
E_Ep	HORVU.MOREX.r3.3HG0266920.1	6.25284	1.93e-06	Carbamoyl-phosphate synthase large chain
E_Ep	HORVU.MOREX.r3.1HG0085590.1	9.41746	1.89e-06	Non specific phospholipase C
E_Ep	HORVU.MOREX.r3.2HG0208970.1	6.53762	1.74e-06	Exocyst complex component, putative
E_Ep	HORVU.MOREX.r3.2HG0194120.1	3.48413	1.84e-06	Phospholipid scramblase
E_Ep	HORVU.MOREX.r3.3HG0294980.1	-2.18405	1.71e-06	Metacaspase
E_Ep	HORVU.MOREX.r3.7HG0670290.1	6.94497	1.87e-06	Plastid movement impaired protein
E_Ep	HORVU.MOREX.r3.3HG0280160.1	-3.22533	1.89e-06	Evolutionarily conserved C-terminal region 2
E_Ep	HORVU.MOREX.r3.1HG0021360.1	6.59041	1.89e-06	Glutathione S-transferase
E_Ep	HORVU.MOREX.r3.4HG0343590.1	5.92567	1.78e-06	Glycosyltransferase family 92 protein
E_Ep	HORVU.MOREX.r3.5HG0464810.1	5.88613	1.72e-06	Plastid transcriptionally active 6
E_Ep	HORVU.MOREX.r3.1HG0058470.1	-5.45941	1.94e-06	RING/U-box superfamily protein, putative
E_Ep	HORVU.MOREX.r3.3HG0241540.1	2.86884	1.97e-06	Alba DNA/RNA-binding protein
E_Ep	HORVU.MOREX.r3.1HG0051910.1	11.1821	2.02e-06	Glutathione S-transferase
E_Ep	HORVU.MOREX.r3.7HG0654290.1	5.84882	1.78e-06	Subtilisin-like protease
E_Ep	HORVU.MOREX.r3.7HG0743900.1	-6.05831	1.96e-06	Kinase family protein
E_Ep	HORVU.MOREX.r3.4HG0408340.1	5.89719	1.86e-06	Protein KINESIN LIGHT CHAIN-RELATED 3
E_Ep	HORVU.MOREX.r3.4HG0345950.1	5.99697	2.06e-06	Cysteine desulfurase
E_Ep	HORVU.MOREX.r3.2HG0106300.1	-5.76042	1.96e-06	MBOAT (Membrane bound O-acyl transferase) family protein
E_Ep	HORVU.MOREX.r3.1HG0000350.1	2.47591	2.04e-06	SNF1-related protein kinase regulatory subunit beta-2
E_Ep	HORVU.MOREX.r3.1HG0019410.1	2.84826	2.04e-06	Transducin/WD-like repeat-protein
E_Ep	HORVU.MOREX.r3.6HG0568870.1	4.09279	2.1e-06	Histone H2A
E_Ep	HORVU.MOREX.r3.3HG0319340.1	1.90593	1.95e-06	voltage-dependent L-type calcium channel subunit
E_Ep	HORVU.MOREX.r3.6HG0611730.1	7.40425	1.99e-06	H/ACA ribonucleoprotein complex subunit 2-like protein
E_Ep	HORVU.MOREX.r3.7HG0746410.1	7.38137	2.14e-06	Glutathione S-transferase
E_Ep	HORVU.MOREX.r3.3HG0301010.1	-2.28687	1.83e-06	Pleckstrin homology domain-containing protein 1
E_Ep	HORVU.MOREX.r3.2HG0190340.1	6.86457	1.96e-06	Lipid transfer protein
E_Ep	HORVU.MOREX.r3.6HG0542040.1	-6.99471	2.03e-06	Acid beta-fructofuranosidase
E_Ep	HORVU.MOREX.r3.4HG0377890.1	4.54985	2.18e-06	Nucleolar GTP-binding protein 2
E_Ep	HORVU.MOREX.r3.5HG0522450.1	-3.08938	2.04e-06	DUF868 family protein (DUF868)
E_Ep	HORVU.MOREX.r3.2HG0160240.1	7.50667	2.17e-06	Exocyst complex component exo70a1
E_Ep	HORVU.MOREX.r3.6HG0579600.1	-5.24133	1.98e-06	Retrovirus-related Pol polyprotein from transposon TNT 1-94
E_Ep	HORVU.MOREX.r3.5HG0480840.1	6.03588	1.96e-06	egg cell-secreted-like protein (DUF1278)
E_Ep	HORVU.MOREX.r3.1HG0003630.1	6.18449	1.97e-06	transmembrane protein, putative (DUF594)
E_Ep	HORVU.MOREX.r3.3HG0249780.1	4.20082	1.89e-06	SIGNAL PEPTIDE PEPTIDASE-LIKE 3
E_Ep	HORVU.MOREX.r3.6HG0625370.1	5.39774	1.97e-06	Shugoshin-1
E_Ep	HORVU.MOREX.r3.1HG0002510.1	-1.75798	1.3e-06	Methionine S-methyltransferase
E_Ep	HORVU.MOREX.r3.1HG0018210.1	3.20843	2.26e-06	Thioesterase family protein
E_Ep	HORVU.MOREX.r3.4HG0389510.1	-1.88415	2.04e-06	SH3 domain containing protein, expressed
E_Ep	HORVU.MOREX.r3.1HG0090150.1	4.05838	2.25e-06	Serine protease
E_Ep	HORVU.MOREX.r3.7HG0678990.1	5.978	2.04e-06	Alanine:glyoxylate aminotransferase
E_Ep	HORVU.MOREX.r3.4HG0379180.1	2.79901	2.28e-06	ABC transporter B family protein
E_Ep	HORVU.MOREX.r3.2HG0123180.1	2.58491	2.29e-06	DNA-directed RNA polymerase II, putative
E_Ep	HORVU.MOREX.r3.7HG0750000.1	-7.2523	2.3e-06	Disease resistance protein
E_Ep	HORVU.MOREX.r3.3HG0316870.1	-4.32458	2.29e-06	RNA binding protein
E_Ep	HORVU.MOREX.r3.4HG0352890.1	8.16132	2.22e-06	G-type lectin S-receptor-like serine/threonine-protein kinase At1g11303
E_Ep	HORVU.MOREX.r3.6HG0552230.1	2.3882	1.36e-06	Polyubiquitin
E_Ep	HORVU.MOREX.r3.7HG0657910.1	-5.55379	2.24e-06	Nodulin-like / Major Facilitator Superfamily protein
E_Ep	HORVU.MOREX.r3.5HG0513900.1	-6.00879	2.15e-06	Leucine carboxyl methyltransferase
E_Ep	HORVU.MOREX.r3.7HG0684530.1	-1.58515	1.97e-06	ARM repeat superfamily protein
E_Ep	HORVU.MOREX.r3.4HG0352760.1	-6.91669	2.31e-06	GPI transamidase component PIG-T
E_Ep	HORVU.MOREX.r3.1HG0085250.1	8.1956	2.25e-06	60S ribosomal protein l35a
E_Ep	HORVU.MOREX.r3.3HG0294830.1	1.95371	1.88e-06	Fatty acid oxidation complex subunit alpha
E_Ep	HORVU.MOREX.r3.4HG0348910.1	-1.88536	1.97e-06	Receptor-like kinase
E_Ep	HORVU.MOREX.r3.5HG0486440.1	8.65625	2.3e-06	Heat shock transcription factor
E_Ep	HORVU.MOREX.r3.7HG0672170.1	-4.32022	2.13e-06	V-type proton ATPase proteolipid subunit
E_Ep	HORVU.MOREX.r3.1HG0069380.1	3.03011	2.11e-06	Cysteine proteinase inhibitor
E_Ep	HORVU.MOREX.r3.3HG0235360.1	7.15838	2.28e-06	Pentatricopeptide repeat-containing protein
E_Ep	HORVU.MOREX.r3.6HG0582420.1	-2.90867	2.33e-06	Monosaccharide-sensing protein 2
E_Ep	HORVU.MOREX.r3.2HG0155460.1	2.31794	2.32e-06	F-box family protein
E_Ep	HORVU.MOREX.r3.1HG0073370.1	13.6725	2.38e-06	Chitinase
E_Ep	HORVU.MOREX.r3.2HG0170580.1	4.42512	1.87e-06	12-oxophytodienoate reductase-like protein
E_Ep	HORVU.MOREX.r3.4HG0332960.1	6.82601	2.35e-06	Transmembrane protein
E_Ep	HORVU.MOREX.r3.7HG0709500.1	6.65401	2.27e-06	RING/U-box superfamily protein, putative
E_Ep	HORVU.MOREX.r3.1HG0059740.1	7.47179	2.35e-06	Diacylglycerol kinase
E_Ep	HORVU.MOREX.r3.5HG0444470.1	2.58137	2.38e-06	Splicing factor, arginine/serine-rich 12
E_Ep	HORVU.MOREX.r3.7HG0710770.1	-7.16367	2.32e-06	ABC transporter G family member
E_Ep	HORVU.MOREX.r3.1HG0073660.1	2.0216	2.31e-06	CASP-like protein
E_Ep	HORVU.MOREX.r3.1HG0000680.1	9.11554	2.36e-06	APOLLO
E_Ep	HORVU.MOREX.r3.3HG0311760.1	4.60644	2.42e-06	YGL010w-like protein
E_Ep	HORVU.MOREX.r3.6HG0590800.1	5.38184	2.18e-06	Folylpolyglutamate synthase
E_Ep	HORVU.MOREX.r3.3HG0297580.1	-5.85401	2.42e-06	Receptor-like protein kinase
E_Ep	HORVU.MOREX.r3.5HG0510250.1	10.6164	2.41e-06	Dirigent protein
E_Ep	HORVU.MOREX.r3.1HG0063630.1	11.7598	2.43e-06	Chitinase
E_Ep	HORVU.MOREX.r3.1HG0075840.1	6.51013	2.29e-06	Formate-dependent phosphoribosylglycinamide formyltransferase
E_Ep	HORVU.MOREX.r3.3HG0230290.1	3.46479	2.42e-06	E3 ubiquitin-protein ligase
E_Ep	HORVU.MOREX.r3.2HG0214680.1	9.76906	2.42e-06	Glutathione S-transferase
E_Ep	HORVU.MOREX.r3.4HG0351320.1	6.70435	2.41e-06	F-box protein-like
E_Ep	HORVU.MOREX.r3.3HG0323330.1	-7.1114	2.39e-06	RNA binding protein, putative
E_Ep	HORVU.MOREX.r3.7HG0654580.1	6.66702	2.36e-06	Histone H3
E_Ep	HORVU.MOREX.r3.2HG0200100.1	-3.41134	2.49e-06	Kinesin-like protein
E_Ep	HORVU.MOREX.r3.2HG0181460.1	3.01278	2.48e-06	Enolase
E_Ep	HORVU.MOREX.r3.5HG0463110.1	2.75477	2.5e-06	vamp/synaptobrevin-associated protein 27-2
E_Ep	HORVU.MOREX.r3.2HG0169090.1	5.45234	2.41e-06	tRNA-2-methylthio-N(6)-dimethylallyladenosine synthase
E_Ep	HORVU.MOREX.r3.2HG0205540.1	4.86572	2.42e-06	NEDD8 ultimate buster 1
E_Ep	HORVU.MOREX.r3.2HG0102490.1	4.82844	2.16e-06	Transcription factor, putative
E_Ep	HORVU.MOREX.r3.5HG0490610.1	-5.74196	2.38e-06	Protein kinase
E_Ep	HORVU.MOREX.r3.4HG0400740.1	1.84178	1.98e-06	Cell division cycle protein 48-like protein
E_Ep	HORVU.MOREX.r3.5HG0501870.1	3.91137	2.55e-06	Glycosyltransferase
E_Ep	HORVU.MOREX.r3.2HG0112920.1	2.34781	2.31e-06	Acyl-CoA dehydrogenase
E_Ep	HORVU.MOREX.r3.7HG0677480.1	-2.95896	1.55e-06	Protein O-linked-mannose beta-1,4-N-acetylglucosaminyltransferase 2
E_Ep	HORVU.MOREX.r3.1HG0078480.1	-5.08733	2.48e-06	Protein FAR1-RELATED SEQUENCE 3
E_Ep	HORVU.MOREX.r3.5HG0497200.1	3.43061	2.57e-06	Cell division cycle 5-like protein
E_Ep	HORVU.MOREX.r3.1HG0042420.1	7.10117	2.38e-06	Phosphoribosylformylglycinamidine synthase family protein
E_Ep	HORVU.MOREX.r3.1HG0002870.1	2.31229	2.56e-06	Zinc finger family protein
E_Ep	HORVU.MOREX.r3.1HG0017760.1	4.8742	2.55e-06	myosin heavy chain, cardiac protein
E_Ep	HORVU.MOREX.r3.4HG0404780.1	6.41345	2.36e-06	Phosphatidylinositol-4-phosphate 5-kinase family protein
E_Ep	HORVU.MOREX.r3.2HG0170880.1	6.23963	2.52e-06	Histone H2B
E_Ep	HORVU.MOREX.r3.7HG0725140.1	-4.7216	2.61e-06	Lipid transfer protein
E_Ep	HORVU.MOREX.r3.2HG0182450.1	2.42188	2.62e-06	IAA-amino acid hydrolase ILR1, putative
E_Ep	HORVU.MOREX.r3.3HG0298850.1	2.00421	2.52e-06	5'-3' exoribonuclease 3
E_Ep	HORVU.MOREX.r3.6HG0612690.1	3.95361	2.58e-06	Mediator of RNA polymerase II transcription subunit 23
E_Ep	HORVU.MOREX.r3.6HG0630600.1	2.33724	2.26e-06	RING/U-box superfamily protein, putative
E_Ep	HORVU.MOREX.r3.5HG0474950.1	1.81886	2.01e-06	Holocarboxylase synthetase
E_Ep	HORVU.MOREX.r3.7HG0752070.1	7.89519	2.62e-06	5'-nucleotidase SurE
E_Ep	HORVU.MOREX.r3.1HG0031370.1	-4.38519	2.6e-06	Ataxia telangiectasia-mutated and RAD3-like protein
E_Ep	HORVU.MOREX.r3.5HG0432040.1	2.48928	2.57e-06	F-box family protein
E_Ep	HORVU.MOREX.r3.6HG0629790.1	1.54464	2.01e-06	3-ketoacyl-CoA thiolase-like protein
E_Ep	HORVU.MOREX.r3.7HG0723280.1	7.5051	2.54e-06	PLATZ transcription factor family protein
E_Ep	HORVU.MOREX.r3.4HG0388220.1	-2.06625	1.78e-06	Clathrin assembly protein, putative, expressed
E_Ep	HORVU.MOREX.r3.6HG0596750.1	7.08819	2.52e-06	Senescence regulator
E_Ep	HORVU.MOREX.r3.5HG0511330.1	-3.05301	1.63e-06	COBRA-like protein
E_Ep	HORVU.MOREX.r3.4HG0341690.1	3.72821	2.62e-06	Thioredoxin-like protein 4B
E_Ep	HORVU.MOREX.r3.4HG0383410.1	-2.04324	1.82e-06	Hexosyltransferase
E_Ep	HORVU.MOREX.r3.5HG0455020.1	6.04179	2.56e-06	Ethylene-responsive transcription factor
E_Ep	HORVU.MOREX.r3.6HG0616670.1	3.83888	2.47e-06	DAG protein, chloroplastic
E_Ep	HORVU.MOREX.r3.7HG0657860.1	-3.0416	1.89e-06	Pyrophosphate-energized vacuolar membrane proton pump
E_Ep	HORVU.MOREX.r3.2HG0172010.1	6.58843	2.69e-06	transmembrane protein
E_Ep	HORVU.MOREX.r3.2HG0197760.1	-10.4485	2.73e-06	IQ domain-containing protein
E_Ep	HORVU.MOREX.r3.2HG0200340.1	3.71056	2.04e-06	Beta-fructofuranosidase, insoluble protein
E_Ep	HORVU.MOREX.r3.1HG0064390.1	-1.46468	1.8e-06	Mitochondrial carrier family
E_Ep	HORVU.MOREX.r3.5HG0477430.1	-6.67987	2.63e-06	Kinase family protein
E_Ep	HORVU.MOREX.r3.5HG0423780.1	-2.90284	2.75e-06	Fatty acid 2-hydroxylase
E_Ep	HORVU.MOREX.r3.1HG0018190.1	4.65611	2.72e-06	Aspartic proteinase
E_Ep	HORVU.MOREX.r3.4HG0387410.1	-2.94744	2.29e-06	ADP-ribosylation factor GTPase-activating protein
E_Ep	HORVU.MOREX.r3.3HG0220950.1	-4.96185	2.49e-06	F-box family protein
E_Ep	HORVU.MOREX.r3.7HG0677180.1	3.53095	2.61e-06	Thioredoxin
E_Ep	HORVU.MOREX.r3.5HG0488450.1	-7.47168	2.73e-06	Disease resistance protein (TIR-NBS-LRR class) family
E_Ep	HORVU.MOREX.r3.1HG0024880.1	-1.44734	1.77e-06	Dihydrolipoyl dehydrogenase
E_Ep	HORVU.MOREX.r3.5HG0525990.1	6.62027	2.63e-06	Zinc finger protein
E_Ep	HORVU.MOREX.r3.6HG0630110.1	2.05915	2.66e-06	DNL-type zinc finger protein
E_Ep	HORVU.MOREX.r3.3HG0227010.1	6.68997	2.6e-06	Non-canonical purine NTP pyrophosphatase
E_Ep	HORVU.MOREX.r3.4HG0342480.1	-7.8567	2.82e-06	Subtilisin-like protease
E_Ep	HORVU.MOREX.r3.7HG0749360.1	-2.47058	1.92e-06	Clathrin light chain
E_Ep	HORVU.MOREX.r3.2HG0099570.1	11.9858	2.83e-06	Copalyl diphosphate synthase
E_Ep	HORVU.MOREX.r3.1HG0078020.1	-6.26378	2.68e-06	Carboxypeptidase
E_Ep	HORVU.MOREX.r3.1HG0065080.1	3.06606	2.86e-06	Stress responsive alpha-beta barrel domain protein isoform 6
E_Ep	HORVU.MOREX.r3.7HG0659200.1	-4.97144	2.57e-06	BTB/POZ domain-containing protein
E_Ep	HORVU.MOREX.r3.2HG0176800.1	4.52455	2.83e-06	Restriction endonuclease, type II-like protein
E_Ep	HORVU.MOREX.r3.7HG0658050.1	5.84438	2.85e-06	Acyl-coenzyme A oxidase
E_Ep	HORVU.MOREX.r3.4HG0335760.1	7.13254	2.7e-06	Adenylosuccinate synthetase
E_Ep	HORVU.MOREX.r3.4HG0337200.1	7.01632	2.83e-06	Receptor-like kinase
E_Ep	HORVU.MOREX.r3.5HG0461970.1	-6.73494	2.85e-06	Purple acid phosphatase
E_Ep	HORVU.MOREX.r3.2HG0205560.1	2.03649	2.65e-06	Autophagy-related protein 101
E_Ep	HORVU.MOREX.r3.3HG0331100.1	3.51622	2.88e-06	Protein kinase-like protein
E_Ep	HORVU.MOREX.r3.1HG0052700.1	5.24308	2.88e-06	AT hook motif DNA-binding family protein
E_Ep	HORVU.MOREX.r3.5HG0527460.1	-4.51068	2.88e-06	Pectin acetylesterase
E_Ep	HORVU.MOREX.r3.6HG0558240.1	5.48405	2.87e-06	Zinc finger BED domain-containing protein DAYSLEEPER
E_Ep	HORVU.MOREX.r3.2HG0113020.1	-6.77802	2.81e-06	Pollen Ole e 1 allergen and extensin family protein, putative
E_Ep	HORVU.MOREX.r3.2HG0172630.1	-7.07984	2.88e-06	Sugar transporter, putative
E_Ep	HORVU.MOREX.r3.2HG0156450.1	5.45425	2.66e-06	Autophagy-related protein 2
E_Ep	HORVU.MOREX.r3.4HG0398060.1	8.3153	2.88e-06	Phosphatase 2C family protein
E_Ep	HORVU.MOREX.r3.7HG0728340.1	6.69733	2.73e-06	Damaged dna-binding 2, putative isoform 1
E_Ep	HORVU.MOREX.r3.7HG0700220.1	4.25289	2.57e-06	Carboxypeptidase Y homolog A
E_Ep	HORVU.MOREX.r3.3HG0296380.1	-7.50517	2.93e-06	Type I inositol-1,4,5-trisphosphate 5-phosphatase
E_Ep	HORVU.MOREX.r3.4HG0343320.1	5.6607	2.83e-06	Eukaryotic translation initiation factor 3 subunit B
E_Ep	HORVU.MOREX.r3.7HG0675480.1	2.46237	2.88e-06	UPF0061 protein
E_Ep	HORVU.MOREX.r3.5HG0470200.1	3.36887	2.75e-06	Phosphatidylinositol transfer protein Sec14p
E_Ep	HORVU.MOREX.r3.3HG0235760.1	4.59238	2.6e-06	Lectin receptor kinase
E_Ep	HORVU.MOREX.r3.5HG0513320.1	-7.39569	2.96e-06	Calcium-binding protein
E_Ep	HORVU.MOREX.r3.1HG0045900.1	2.2126	2.96e-06	KH domain-containing protein
E_Ep	HORVU.MOREX.r3.2HG0125030.1	-5.27707	3.03e-06	Erect panicle 2 protein
E_Ep	HORVU.MOREX.r3.5HG0428460.1	4.88655	2.86e-06	Pentatricopeptide repeat superfamily protein
E_Ep	HORVU.MOREX.r3.6HG0544170.1	2.96314	2.97e-06	1-deoxy-D-xylulose 5-phosphate synthase 1
E_Ep	HORVU.MOREX.r3.6HG0604320.1	6.14556	2.89e-06	Receptor-like protein kinase
E_Ep	HORVU.MOREX.r3.1HG0057580.1	6.37042	2.93e-06	PRA1 family protein
E_Ep	HORVU.MOREX.r3.5HG0491030.1	5.09579	3.07e-06	AT hook motif DNA-binding family protein
E_Ep	HORVU.MOREX.r3.7HG0747600.1	7.87367	3.03e-06	12-oxophytodienoate reductase-like protein
E_Ep	HORVU.MOREX.r3.7HG0705870.1	-6.08593	2.9e-06	Major facilitator superfamily protein
E_Ep	HORVU.MOREX.r3.3HG0279110.1	8.84763	3.03e-06	NAC domain-containing protein
E_Ep	HORVU.MOREX.r3.3HG0301820.1	6.14751	3.1e-06	Soul heme-binding family protein
E_Ep	HORVU.MOREX.r3.6HG0559160.1	-3.52947	2.85e-06	Peroxidase
E_Ep	HORVU.MOREX.r3.7HG0715950.1	7.94969	3.04e-06	cysteine-rich/transmembrane domain A-like protein
E_Ep	HORVU.MOREX.r3.6HG0573080.1	4.4961	2.68e-06	TPX2 (targeting protein for Xklp2) protein family
E_Ep	HORVU.MOREX.r3.2HG0190230.1	6.85171	3.05e-06	Histone H4
E_Ep	HORVU.MOREX.r3.1HG0068710.1	3.11468	3.03e-06	Ethylene-responsive factor-like transcription factor
E_Ep	HORVU.MOREX.r3.5HG0477470.1	1.55687	2.7e-06	Respiratory supercomplex factor 1, mitochondrial
E_Ep	HORVU.MOREX.r3.7HG0702430.1	4.2002	2.73e-06	CBS domain protein with a domain protein (DUF21)
E_Ep	HORVU.MOREX.r3.2HG0136830.1	7.67066	3.15e-06	Serine/threonine-protein kinase
E_Ep	HORVU.MOREX.r3.3HG0245120.1	6.24278	2.99e-06	Cysteine protease, putative
E_Ep	HORVU.MOREX.r3.7HG0650310.1	4.68825	3.12e-06	RNA-binding family protein
E_Ep	HORVU.MOREX.r3.4HG0396660.1	6.65935	3.08e-06	Replication protein A 70 kDa DNA-binding subunit
E_Ep	HORVU.MOREX.r3.7HG0738120.1	9.96095	3.21e-06	transmembrane protein
E_Ep	HORVU.MOREX.r3.6HG0600220.1	3.93709	3.14e-06	3-isopropylmalate dehydratase small subunit
E_Ep	HORVU.MOREX.r3.3HG0294620.1	2.25107	2.62e-06	Inositol-1,4,5-trisphosphate 5-phosphatase 4 isoform 1
E_Ep	HORVU.MOREX.r3.3HG0221630.1	6.93986	3.2e-06	Ethylene-responsive transcription factor
E_Ep	HORVU.MOREX.r3.1HG0086120.1	6.77317	3.1e-06	Histone H2B
E_Ep	HORVU.MOREX.r3.7HG0663650.1	6.63712	3.04e-06	Lipase
E_Ep	HORVU.MOREX.r3.1HG0014560.1	-5.8771	3.21e-06	Peptide-N4-(N-acetyl-beta-glucosaminyl)asparagine amidase A
E_Ep	HORVU.MOREX.r3.4HG0390430.1	1.2361	3.03e-06	Chaperone protein DnaJ
E_Ep	HORVU.MOREX.r3.6HG0544390.1	-3.31191	2.11e-06	MYB transcription factor
E_Ep	HORVU.MOREX.r3.3HG0248560.1	-5.37851	3.17e-06	Mitochondrial transcription termination factor family protein
E_Ep	HORVU.MOREX.r3.5HG0505180.1	-2.06848	3.05e-06	Trihelix transcription factor
E_Ep	HORVU.MOREX.r3.7HG0656610.1	2.20023	3.3e-06	threonyl and alanyl tRNA synthetase second additional domain-containing protein
E_Ep	HORVU.MOREX.r3.1HG0002020.1	10.5235	3.33e-06	O-methyltransferase-like protein
E_Ep	HORVU.MOREX.r3.3HG0220140.1	5.18478	3.19e-06	Tetratricopeptide repeat protein, tpr, putative
E_Ep	HORVU.MOREX.r3.2HG0122210.1	-3.11313	3.21e-06	Cellulose synthase-like protein
E_Ep	HORVU.MOREX.r3.7HG0661590.1	4.78347	3.01e-06	Calcium load-activated calcium channel homolog
E_Ep	HORVU.MOREX.r3.2HG0196020.1	-5.13669	3.32e-06	Regulator of chromosome condensation (RCC1) family with FYVE zinc finger domain-containing protein
E_Ep	HORVU.MOREX.r3.7HG0661950.1	4.09036	3.36e-06	10 kDa chaperonin
E_Ep	HORVU.MOREX.r3.4HG0385870.1	3.84149	3.3e-06	2,3-bisphosphoglycerate-independent phosphoglycerate mutase
E_Ep	HORVU.MOREX.r3.1HG0069760.1	-4.97879	3.41e-06	Calmodulin
E_Ep	HORVU.MOREX.r3.4HG0340420.1	3.84664	3.41e-06	GEM-like protein 1
E_Ep	HORVU.MOREX.r3.3HG0291280.1	10.19	3.4e-06	GH3.3
E_Ep	HORVU.MOREX.r3.6HG0566220.1	-2.45666	3.09e-06	Hexosyltransferase
E_Ep	HORVU.MOREX.r3.7HG0663070.1	8.33192	3.36e-06	Oxidoreductase/ transition metal ion binding protein
E_Ep	HORVU.MOREX.r3.2HG0118220.1	-6.44291	3.41e-06	En/Spm-like transposon protein
E_Ep	HORVU.MOREX.r3.7HG0708730.1	5.9543	3.16e-06	Spermidine synthase
E_Ep	HORVU.MOREX.r3.3HG0320270.1	6.38179	3.2e-06	Glutathione S-transferase
E_Ep	HORVU.MOREX.r3.6HG0574560.1	3.07612	3.39e-06	Methyl-CpG-binding domain-containing protein 9
E_Ep	HORVU.MOREX.r3.3HG0279100.1	-5.65405	3.46e-06	Serine/threonine-protein kinase
E_Ep	HORVU.MOREX.r3.6HG0560030.1	2.13016	3.03e-06	DUF1644 family protein
E_Ep	HORVU.MOREX.r3.2HG0135400.1	-4.49338	2.87e-06	Membrane lipoprotein lipid attachment site-containing protein-like
E_Ep	HORVU.MOREX.r3.6HG0587270.1	3.54166	3.34e-06	55 kDa immediate-early protein 1
E_Ep	HORVU.MOREX.r3.7HG0670690.1	-2.70854	2.32e-06	HIPL1 protein
E_Ep	HORVU.MOREX.r3.4HG0332240.1	6.32994	3.22e-06	Fatty acyl-CoA reductase
E_Ep	HORVU.MOREX.r3.5HG0431140.1	6.67698	3.28e-06	Glucan 1,3-beta-glucosidase
E_Ep	HORVU.MOREX.r3.1HG0048010.1	2.70531	3.03e-06	Membrane steroid-binding protein
E_Ep	HORVU.MOREX.r3.6HG0572880.1	3.89303	2.83e-06	Alpha/beta-Hydrolases superfamily protein
E_Ep	HORVU.MOREX.r3.7HG0640480.1	2.35841	3.45e-06	Shikimate kinase
E_Ep	HORVU.MOREX.r3.6HG0610000.1	-4.4358	3.46e-06	Microtubule associated family protein
E_Ep	HORVU.MOREX.r3.4HG0334890.1	3.9413	3.45e-06	Glycine-rich family protein
E_Ep	HORVU.MOREX.r3.7HG0712850.1	4.15112	3.59e-06	Fiber protein Fb34
E_Ep	HORVU.MOREX.r3.3HG0237640.1	1.64139	3.2e-06	Ubiquitin-conjugating enzyme E2-like protein
E_Ep	HORVU.MOREX.r3.3HG0254430.1	-2.81713	2.42e-06	Oxidoreductase
E_Ep	HORVU.MOREX.r3.1HG0060200.1	6.86679	3.41e-06	NRR repressor homolog 3
E_Ep	HORVU.MOREX.r3.2HG0188020.1	-5.29665	3.42e-06	DUF630 family protein, putative (DUF630 and DUF632)
E_Ep	HORVU.MOREX.r3.5HG0485920.1	7.5068	3.52e-06	Ripening-related protein
E_Ep	HORVU.MOREX.r3.2HG0159500.1	4.86924	3.63e-06	tRNA (Adenine-N(1)-)-methyltransferase catalytic subunit trmt61a
E_Ep	HORVU.MOREX.r3.3HG0220150.1	5.25595	3.19e-06	Germin-like protein
E_Ep	HORVU.MOREX.r3.3HG0302000.1	4.76433	3.18e-06	Protein Ycf2
E_Ep	HORVU.MOREX.r3.2HG0174650.1	4.29161	3.52e-06	WPP domain-interacting protein 1
E_Ep	HORVU.MOREX.r3.3HG0247210.1	-4.94259	3.67e-06	V-type proton ATPase subunit E
E_Ep	HORVU.MOREX.r3.6HG0603190.1	4.63386	3.57e-06	THUMP domain-containing protein 1
E_Ep	HORVU.MOREX.r3.7HG0686010.1	2.07243	3.63e-06	RING/U-box superfamily protein
E_Ep	HORVU.MOREX.r3.4HG0335420.1	4.7872	3.3e-06	50S ribosomal protein L18
E_Ep	HORVU.MOREX.r3.2HG0108450.1	-2.04235	2.88e-06	Protein kinase family protein, putative, expressed
E_Ep	HORVU.MOREX.r3.1HG0079760.1	-7.30209	3.67e-06	MYB transcription factor
E_Ep	HORVU.MOREX.r3.5HG0524360.1	4.31503	3.44e-06	Peptidyl-prolyl cis-trans isomerase
E_Ep	HORVU.MOREX.r3.7HG0727060.1	-1.59208	2.97e-06	Type 1 membrane protein-like
E_Ep	HORVU.MOREX.r3.2HG0163590.1	1.47126	3.12e-06	Membrane-anchored ubiquitin-fold protein
E_Ep	HORVU.MOREX.r3.2HG0181100.1	-4.90705	3.56e-06	Serine/threonine-protein kinase
E_Ep	HORVU.MOREX.r3.5HG0518030.1	8.54323	3.67e-06	Lipid transfer protein
E_Ep	HORVU.MOREX.r3.6HG0568290.1	5.2168	3.55e-06	Biotin synthase
E_Ep	HORVU.MOREX.r3.4HG0398980.1	-2.43978	3.52e-06	ADP-ribosylation factor, putative
E_Ep	HORVU.MOREX.r3.2HG0099280.1	14.6298	3.79e-06	Cytochrome P450
E_Ep	HORVU.MOREX.r3.7HG0708490.1	5.87562	3.75e-06	Avr9/Cf-9 rapidly elicited protein
E_Ep	HORVU.MOREX.r3.3HG0312450.1	-4.92141	3.71e-06	Aminopeptidase
E_Ep	HORVU.MOREX.r3.4HG0407340.1	-11.1073	3.82e-06	Receptor-like protein kinase
E_Ep	HORVU.MOREX.r3.3HG0282600.1	-2.10993	2.14e-06	GDSL esterase/lipase
E_Ep	HORVU.MOREX.r3.2HG0178230.1	-3.03515	2.51e-06	Cytochrome b561 and DOMON domain-containing protein
E_Ep	HORVU.MOREX.r3.1HG0051860.1	6.91513	3.86e-06	Glutathione S-transferase
E_Ep	HORVU.MOREX.r3.2HG0164700.1	3.34062	2.79e-06	Potassium transporter
E_Ep	HORVU.MOREX.r3.3HG0280090.1	5.18867	3.55e-06	DNA-directed RNA polymerase III subunit RPC3
E_Ep	HORVU.MOREX.r3.7HG0726410.1	4.81391	3.77e-06	Glycosyltransferase
E_Ep	HORVU.MOREX.r3.3HG0264770.1	6.19067	3.58e-06	Transcription factor
E_Ep	HORVU.MOREX.r3.7HG0674250.1	-4.76386	3.53e-06	hydroxysteroid dehydrogenase 3
E_Ep	HORVU.MOREX.r3.7HG0730800.1	6.80979	3.75e-06	Histone H3
E_Ep	HORVU.MOREX.r3.5HG0510230.1	9.33969	3.86e-06	Dirigent protein
E_Ep	HORVU.MOREX.r3.7HG0681750.1	4.79037	3.91e-06	Pumilio-like protein
E_Ep	HORVU.MOREX.r3.4HG0416070.1	8.66241	3.87e-06	GATA transcription factor
E_Ep	HORVU.MOREX.r3.4HG0347710.1	6.5854	3.66e-06	Tumor necrosis factor receptor superfamily member 3
E_Ep	HORVU.MOREX.r3.6HG0629120.1	11.2988	3.9e-06	transmembrane protein, putative (DUF679)
E_Ep	HORVU.MOREX.r3.2HG0100060.1	7.1938	3.93e-06	Arginase
E_Ep	HORVU.MOREX.r3.2HG0201190.1	6.70299	3.77e-06	Oxidative stress 3, putative isoform 2
E_Ep	HORVU.MOREX.r3.2HG0213000.1	5.87393	3.62e-06	Large proline-rich protein BAG6
E_Ep	HORVU.MOREX.r3.5HG0523140.1	5.71104	3.73e-06	DNA ligase-like protein
E_Ep	HORVU.MOREX.r3.3HG0284270.1	-1.94699	2.86e-06	ATP synthase subunit beta
E_Ep	HORVU.MOREX.r3.2HG0214670.1	10.4692	3.95e-06	Glutathione S-transferase
E_Ep	HORVU.MOREX.r3.2HG0134240.1	3.65913	3.9e-06	Protein phosphatase-2c, putative
E_Ep	HORVU.MOREX.r3.1HG0002280.1	3.62244	2.42e-06	12-oxophytodienoate reductase-like protein
E_Ep	HORVU.MOREX.r3.5HG0479910.1	1.87891	3.86e-06	mediator of RNA polymerase II transcription subunit
E_Ep	HORVU.MOREX.r3.1HG0068890.1	2.31151	3.93e-06	Hydroxyproline-rich glycoprotein family protein, putative
E_Ep	HORVU.MOREX.r3.5HG0431990.1	3.01708	3.94e-06	Acetyl-CoA carboxylase, putative
E_Ep	HORVU.MOREX.r3.2HG0191390.1	-5.36407	3.74e-06	Ent-kaurene synthase
E_Ep	HORVU.MOREX.r3.3HG0272100.1	3.01648	4.04e-06	CENP-C
E_Ep	HORVU.MOREX.r3.1HG0036440.1	-5.18155	3.97e-06	BTB/POZ domain-containing protein
E_Ep	HORVU.MOREX.r3.2HG0143100.1	-5.05949	3.82e-06	RING/U-box superfamily protein
E_Ep	HORVU.MOREX.r3.3HG0252250.1	-9.19471	4.04e-06	Expansin
E_Ep	HORVU.MOREX.r3.3HG0318400.1	4.42739	3.82e-06	S-formylglutathione hydrolase
E_Ep	HORVU.MOREX.r3.3HG0295500.1	3.59901	3.74e-06	UDP-glycosyltransferase
E_Ep	HORVU.MOREX.r3.6HG0574610.1	6.39144	3.82e-06	Glutamyl-tRNA(Gln) amidotransferase subunit A
E_Ep	HORVU.MOREX.r3.1HG0090930.1	-2.61968	3.07e-06	Malate dehydrogenase
E_Ep	HORVU.MOREX.r3.6HG0589220.1	1.47453	3.48e-06	cDNA clone:001-030-H07, full insert sequence
E_Ep	HORVU.MOREX.r3.7HG0637130.1	2.34667	3.93e-06	F-box protein
E_Ep	HORVU.MOREX.r3.1HG0092020.1	5.73587	4.05e-06	Glucose-1-phosphate adenylyltransferase
E_Ep	HORVU.MOREX.r3.2HG0108010.1	6.86654	4.09e-06	D-ribose-binding periplasmic
E_Ep	HORVU.MOREX.r3.2HG0156710.1	6.09347	3.9e-06	WD40 repeat-like protein
E_Ep	HORVU.MOREX.r3.6HG0604230.1	5.87491	4.15e-06	2-C-methyl-D-erythritol 2,4-cyclodiphosphate synthase
E_Ep	HORVU.MOREX.r3.7HG0654020.1	-5.97833	4.21e-06	GDSL esterase/lipase
E_Ep	HORVU.MOREX.r3.6HG0542730.1	-3.28432	3.69e-06	Protein KINESIN LIGHT CHAIN-RELATED 3
E_Ep	HORVU.MOREX.r3.2HG0096750.1	6.6583	3.95e-06	WRKY transcription factor
E_Ep	HORVU.MOREX.r3.2HG0139050.1	5.48875	3.95e-06	Protein kinase
E_Ep	HORVU.MOREX.r3.4HG0391900.1	2.12409	3.81e-06	Autophagy protein 9
E_Ep	HORVU.MOREX.r3.5HG0509760.1	-3.23356	3.58e-06	Auxin-responsive protein
E_Ep	HORVU.MOREX.r3.1HG0019920.1	2.03239	3.45e-06	Ankyrin repeat domain protein, putative
E_Ep	HORVU.MOREX.r3.2HG0120350.1	-12.3498	4.27e-06	Peroxidase
E_Ep	HORVU.MOREX.r3.4HG0331890.1	2.65229	3.56e-06	Haloacid dehalogenase-like hydrolase superfamily protein
E_Ep	HORVU.MOREX.r3.3HG0326880.1	9.15603	4.21e-06	Pathogenesis-related protein PR-4
E_Ep	HORVU.MOREX.r3.2HG0120490.1	-8.35656	4.26e-06	Peroxidase
E_Ep	HORVU.MOREX.r3.7HG0709950.1	6.32243	3.94e-06	Heavy metal transport/detoxification superfamily protein
E_Ep	HORVU.MOREX.r3.1HG0080140.1	2.26942	3.75e-06	Alpha/beta-hydrolase
E_Ep	HORVU.MOREX.r3.4HG0340820.1	-2.93235	3.94e-06	Serine hydroxymethyltransferase
E_Ep	HORVU.MOREX.r3.3HG0305140.1	-5.99494	4.17e-06	Multidrug resistance protein ABC transporter family protein
E_Ep	HORVU.MOREX.r3.3HG0226510.1	4.89611	3.81e-06	Receptor-like kinase
E_Ep	HORVU.MOREX.r3.7HG0656840.1	-5.13013	4.31e-06	Intracellular protein transporter USO1-like protein
E_Ep	HORVU.MOREX.r3.7HG0696960.1	4.40463	4.03e-06	Inosine-5'-monophosphate dehydrogenase
E_Ep	HORVU.MOREX.r3.1HG0085490.1	-1.67722	3.42e-06	Dynamin-related protein
E_Ep	HORVU.MOREX.r3.7HG0702190.1	5.0686	3.9e-06	Fertilization independent endosperm 1 protein
E_Ep	HORVU.MOREX.r3.2HG0182800.1	7.80874	4.25e-06	Histone H3
E_Ep	HORVU.MOREX.r3.3HG0300790.1	7.27513	4.17e-06	Zinc finger protein
E_Ep	HORVU.MOREX.r3.1HG0054500.1	4.81986	4.34e-06	Histone H4
E_Ep	HORVU.MOREX.r3.1HG0069580.1	6.01382	3.98e-06	Gag-Pol polyprotein
E_Ep	HORVU.MOREX.r3.2HG0175710.1	2.63047	4.35e-06	SWI/SNF complex subunit SWI3A
E_Ep	HORVU.MOREX.r3.2HG0100660.1	-1.8679	2.38e-06	Transmembrane protein 115
E_Ep	HORVU.MOREX.r3.6HG0574860.1	2.2765	4.34e-06	Biogenesis of lysosome-related organelles complex 1 subunit 2
E_Ep	HORVU.MOREX.r3.7HG0670700.1	5.79803	4.11e-06	Cytochrome P450
E_Ep	HORVU.MOREX.r3.7HG0704450.1	-5.1416	4.34e-06	Hexosyltransferase
E_Ep	HORVU.MOREX.r3.6HG0550600.1	-4.14702	4e-06	Protein ROOT HAIR DEFECTIVE 3 homolog
E_Ep	HORVU.MOREX.r3.1HG0052640.1	2.96613	4.27e-06	PHD finger family protein
E_Ep	HORVU.MOREX.r3.1HG0043800.1	2.9369	4.33e-06	Double stranded RNA binding protein 3
E_Ep	HORVU.MOREX.r3.2HG0179640.1	6.24384	4.35e-06	Leucine-rich repeat (LRR) family protein
E_Ep	HORVU.MOREX.r3.2HG0117200.1	2.77104	4.1e-06	Transmembrane protein, putative
E_Ep	HORVU.MOREX.r3.7HG0683950.1	5.45195	4.05e-06	Wd40-repeat-like protein
E_Ep	HORVU.MOREX.r3.4HG0356350.1	6.06415	4.09e-06	Heme oxygenase 1 protein
E_Ep	HORVU.MOREX.r3.6HG0557190.1	-5.28954	4.39e-06	Squamosa promoter-binding-like protein
E_Ep	HORVU.MOREX.r3.6HG0552580.1	7.22503	4.34e-06	Response to low sulfur protein, putative
E_Ep	HORVU.MOREX.r3.3HG0238680.1	6.60757	4.35e-06	high molecular weight subunit-like glutenin
E_Ep	HORVU.MOREX.r3.2HG0209510.1	6.68224	4.44e-06	Dof-like zinc finger protein
E_Ep	HORVU.MOREX.r3.1HG0064190.1	4.08045	4.31e-06	30S ribosomal protein S18
E_Ep	HORVU.MOREX.r3.6HG0610720.1	5.6433	4.46e-06	Transducin/WD40 repeat protein
E_Ep	HORVU.MOREX.r3.5HG0478610.1	-4.10166	4.49e-06	Malonyl-CoA decarboxylase
E_Ep	HORVU.MOREX.r3.2HG0164310.1	-1.7941	4.05e-06	Mei2-like protein
E_Ep	HORVU.MOREX.r3.1HG0091070.1	6.33911	4.64e-06	2-oxoglutarate-dependent dioxygenase-related family protein
E_Ep	HORVU.MOREX.r3.2HG0134950.1	2.93287	4.54e-06	Serine/threonine-protein phosphatase 7 long form-like protein
E_Ep	HORVU.MOREX.r3.2HG0201110.1	2.4083	4.53e-06	PHD finger-like domain-containing protein 5A
E_Ep	HORVU.MOREX.r3.5HG0515020.1	4.84768	4.21e-06	Alpha N-terminal protein methyltransferase 1
E_Ep	HORVU.MOREX.r3.3HG0239600.1	8.98096	4.61e-06	LOW protein: M-phase inducer phosphatase-like protein
E_Ep	HORVU.MOREX.r3.1HG0019930.1	5.06396	4.13e-06	DNA repair helicase
E_Ep	HORVU.MOREX.r3.3HG0251780.1	-6.75973	4.52e-06	cDNA, clone: J075123K08, full insert sequence
E_Ep	HORVU.MOREX.r3.1HG0077090.1	-4.25991	4.65e-06	DUF616 family protein
E_Ep	HORVU.MOREX.r3.3HG0309800.1	2.13768	4.22e-06	Small ubiquitin-related modifier
E_Ep	HORVU.MOREX.r3.6HG0595840.1	7.23478	4.58e-06	UDP-glucose 6-dehydrogenase
E_Ep	HORVU.MOREX.r3.5HG0429390.1	12.279	4.66e-06	Germin-like protein
E_Ep	HORVU.MOREX.r3.2HG0138840.1	6.18604	4.34e-06	Receptor-like protein kinase, putative,expressed
E_Ep	HORVU.MOREX.r3.1HG0053930.1	1.95928	4.67e-06	Kinase-like protein
E_Ep	HORVU.MOREX.r3.5HG0485790.1	-9.27113	4.65e-06	1-aminocyclopropane-1-carboxylate oxidase
E_Ep	HORVU.MOREX.r3.5HG0465690.1	-2.25963	4.25e-06	Phytol kinase
E_Ep	HORVU.MOREX.r3.3HG0218560.1	-3.16459	4.63e-06	Receptor-like protein kinase
E_Ep	HORVU.MOREX.r3.4HG0398570.1	3.05398	4.12e-06	Sigma factor sigB regulation protein rsbQ
E_Ep	HORVU.MOREX.r3.7HG0736860.1	6.0298	4.51e-06	Aspartyl/glutamyl-tRNA(Asn/Gln) amidotransferase subunit B, putative isoform 2
E_Ep	HORVU.MOREX.r3.4HG0374480.1	6.20539	4.6e-06	Mitochondrial transcription termination factor family protein
E_Ep	HORVU.MOREX.r3.2HG0214260.1	-5.52913	4.72e-06	Receptor kinase, putative
E_Ep	HORVU.MOREX.r3.2HG0208110.1	6.70502	4.58e-06	Light-independent protochlorophyllide reductase iron-sulfur ATP-binding protein
E_Ep	HORVU.MOREX.r3.3HG0248860.1	-1.79392	3.52e-06	TOM1-like protein 2
E_Ep	HORVU.MOREX.r3.7HG0702300.1	4.35985	4.46e-06	Methyltransferase
E_Ep	HORVU.MOREX.r3.3HG0311610.1	9.3096	4.76e-06	Glutathione S-transferase
E_Ep	HORVU.MOREX.r3.3HG0280700.1	-5.09348	4.81e-06	Katanin p60 ATPase-containing subunit A1
E_Ep	HORVU.MOREX.r3.7HG0718540.1	6.18703	4.75e-06	Heat shock transcription factor
E_Ep	HORVU.MOREX.r3.3HG0221180.1	-3.76044	4.57e-06	Glycosyltransferase
E_Ep	HORVU.MOREX.r3.7HG0644530.1	4.08897	4.75e-06	Peptidyl-prolyl cis-trans isomerase
E_Ep	HORVU.MOREX.r3.3HG0248420.1	7.83284	4.81e-06	Short-chain dehydrogenase/reductase
E_Ep	HORVU.MOREX.r3.4HG0391040.1	7.70604	4.81e-06	Phosphoenolpyruvate carboxykinase (ATP)-like protein
E_Ep	HORVU.MOREX.r3.4HG0384400.1	-4.66466	4.84e-06	Ethylene-overproduction protein 1
E_Ep	HORVU.MOREX.r3.1HG0075340.1	-6.87757	4.81e-06	Alpha/beta-Hydrolases superfamily protein
E_Ep	HORVU.MOREX.r3.4HG0389500.1	5.04726	4.69e-06	Transmembrane protein
E_Ep	HORVU.MOREX.r3.5HG0427860.1	6.03996	4.52e-06	Sterile alpha motif (SAM) domain-containing protein
E_Ep	HORVU.MOREX.r3.2HG0185830.1	8.08345	4.76e-06	Ethylene-responsive transcription factor
E_Ep	HORVU.MOREX.r3.3HG0224510.1	8.82672	4.86e-06	O-methyltransferase
E_Ep	HORVU.MOREX.r3.4HG0395270.1	3.44251	4.75e-06	Kinesin light chain 3
E_Ep	HORVU.MOREX.r3.1HG0081740.1	2.52884	4.84e-06	Outer envelope membrane family protein
E_Ep	HORVU.MOREX.r3.6HG0552540.1	4.60101	4.76e-06	Pyridoxal 5'-phosphate synthase subunit PdxT
E_Ep	HORVU.MOREX.r3.5HG0497960.1	6.82693	4.74e-06	BON1-associated protein 2
E_Ep	HORVU.MOREX.r3.4HG0346730.1	8.21105	4.81e-06	Protein BPS1, chloroplastic
E_Ep	HORVU.MOREX.r3.5HG0534650.1	2.10024	4.57e-06	Glutaredoxin
E_Ep	HORVU.MOREX.r3.6HG0548070.1	6.21424	4.93e-06	Glutathione S-transferase,-like protein
E_Ep	HORVU.MOREX.r3.UnG0753780.1	4.66541	4.65e-06	Cytochrome b
E_Ep	HORVU.MOREX.r3.3HG0239970.1	4.90488	4.83e-06	Zinc-finger domain of monoamine-oxidase A repressor R1, putative
E_Ep	HORVU.MOREX.r3.2HG0111640.1	-3.34602	4.49e-06	Hexosyltransferase
E_Ep	HORVU.MOREX.r3.7HG0717060.1	3.35846	4.94e-06	cotton fiber, putative (DUF761)
E_Ep	HORVU.MOREX.r3.3HG0255530.1	3.17057	4.96e-06	Phenazine biosynthesis PhzC/PhzF family protein
E_Ep	HORVU.MOREX.r3.1HG0077870.1	4.08407	4.45e-06	Chromatin modification-related protein EAF7
E_Ep	HORVU.MOREX.r3.1HG0054940.1	3.63656	4.96e-06	Protein kinase family protein, putative, expressed
E_Ep	HORVU.MOREX.r3.3HG0295580.1	-3.49306	3.2e-06	Tubulin beta chain
E_Ep	HORVU.MOREX.r3.6HG0601630.1	-1.67414	2.46e-06	S-adenosylmethionine synthase
E_Ep	HORVU.MOREX.r3.7HG0664310.1	1.73217	5e-06	Mediator of RNA polymerase II transcription subunit 6
E_Ep	HORVU.MOREX.r3.1HG0005700.1	-6.01204	4.81e-06	L-ascorbate oxidase
E_Ep	HORVU.MOREX.r3.4HG0390910.1	-5.47695	4.88e-06	Rho GTPase-activating protein
E_Ep	HORVU.MOREX.r3.1HG0011190.1	-5.51578	5e-06	Kinesin-like protein
E_Ep	HORVU.MOREX.r3.7HG0680550.1	4.12721	4.84e-06	AT hook motif DNA-binding family protein
E_Ep	HORVU.MOREX.r3.4HG0356090.1	3.92653	4.99e-06	DELLA domain GRAS family transcription factor GAI
E_Ep	HORVU.MOREX.r3.1HG0016810.1	2.92659	5.03e-06	Agenet domain-containing protein
E_Ep	HORVU.MOREX.r3.7HG0738770.1	5.16835	4.77e-06	Receptor-like kinase
E_Ep	HORVU.MOREX.r3.7HG0667520.1	3.1879	5.03e-06	DCC family protein
E_Ep	HORVU.MOREX.r3.7HG0726330.1	-7.1295	5.13e-06	Glycosyltransferase
E_Ep	HORVU.MOREX.r3.4HG0402090.1	4.38616	4.68e-06	transmembrane protein, putative (DUF 3339)
E_Ep	HORVU.MOREX.r3.2HG0197890.1	2.28312	5.13e-06	IMPACT family member in pol 5'region
E_Ep	HORVU.MOREX.r3.7HG0717650.1	5.1701	4.63e-06	Copine (Calcium-dependent phospholipid-binding protein) family
E_Ep	HORVU.MOREX.r3.3HG0248440.1	-2.59248	3.93e-06	Ras-like protein
E_Ep	HORVU.MOREX.r3.2HG0204290.1	6.49467	5.09e-06	Ubiquitin carboxyl-terminal hydrolase family protein
E_Ep	HORVU.MOREX.r3.2HG0096800.1	-7.29014	5.16e-06	Flavin-containing monooxygenase
E_Ep	HORVU.MOREX.r3.6HG0567270.1	2.38555	3.9e-06	4-hydroxyphenylpyruvate dioxygenase
E_Ep	HORVU.MOREX.r3.2HG0186540.1	6.57595	4.91e-06	FXYD domain-containing ion transport regulator 3
E_Ep	HORVU.MOREX.r3.2HG0208930.1	6.3991	5.13e-06	Exocyst subunit exo70 family protein
E_Ep	HORVU.MOREX.r3.6HG0545980.1	1.41822	4.56e-06	BHLH transcription factor
E_Ep	HORVU.MOREX.r3.4HG0344540.1	-4.67539	4.87e-06	Serine carboxypeptidase family protein, expressed
E_Ep	HORVU.MOREX.r3.3HG0226590.1	6.70898	4.94e-06	GMP synthase [glutamine-hydrolyzing]
E_Ep	HORVU.MOREX.r3.7HG0664270.1	7.70791	5.18e-06	12-oxophytodienoate reductase-like protein
E_Ep	HORVU.MOREX.r3.1HG0032150.1	1.51901	4.94e-06	Coiled-coil domain-containing protein 25
E_Ep	HORVU.MOREX.r3.2HG0125880.1	6.01117	5.07e-06	Rela/spot homolog 3 family protein
E_Ep	HORVU.MOREX.r3.6HG0630500.1	2.06853	5.16e-06	Deoxyhypusine hydroxylase
E_Ep	HORVU.MOREX.r3.6HG0587680.1	-5.68665	5.28e-06	Cryptochrome-1
E_Ep	HORVU.MOREX.r3.3HG0266070.1	2.03428	5.09e-06	Vesicle transport v-SNARE family protein
E_Ep	HORVU.MOREX.r3.4HG0352340.1	1.98411	4.97e-06	Poly (A) RNA polymerase cid14
E_Ep	HORVU.MOREX.r3.3HG0256390.1	1.65419	4.84e-06	Deleted in split hand/splt foot protein 1
E_Ep	HORVU.MOREX.r3.5HG0500200.1	7.8875	5.18e-06	Purple acid phosphatase
E_Ep	HORVU.MOREX.r3.2HG0144810.1	1.83495	5.07e-06	Rho gtpase-activating protein
E_Ep	HORVU.MOREX.r3.3HG0316640.1	-6.43902	5.28e-06	Pentatricopeptide repeat (PPR) superfamily protein
E_Ep	HORVU.MOREX.r3.6HG0593300.1	-2.40391	5.33e-06	Protein kinase, putative
E_Ep	HORVU.MOREX.r3.7HG0665560.1	-5.01234	5.26e-06	2,3-bisphosphoglycerate-dependent phosphoglycerate mutase
E_Ep	HORVU.MOREX.r3.5HG0469490.1	5.90505	5.12e-06	Heavy metal transport/detoxification superfamily protein
E_Ep	HORVU.MOREX.r3.4HG0394640.1	-2.73303	4.63e-06	Squalene monooxygenase
E_Ep	HORVU.MOREX.r3.6HG0541810.1	5.58087	5.31e-06	28S ribosomal S34, mitochondrial
E_Ep	HORVU.MOREX.r3.1HG0086000.1	2.36054	5.39e-06	Ubiquitin-conjugating enzyme E2
E_Ep	HORVU.MOREX.r3.7HG0730310.1	3.74145	4.64e-06	Histone H2A
E_Ep	HORVU.MOREX.r3.5HG0437110.1	-1.98051	5.18e-06	Kinase family protein
E_Ep	HORVU.MOREX.r3.5HG0444170.1	8.80841	5.41e-06	Pathogenesis-related protein 1
E_Ep	HORVU.MOREX.r3.1HG0072440.1	3.37252	5.49e-06	CTD small phosphatase-like protein
E_Ep	HORVU.MOREX.r3.5HG0436960.1	8.3517	5.48e-06	Kinase family protein
E_Ep	HORVU.MOREX.r3.7HG0677860.1	6.2493	5.3e-06	RNA polymerase II elongation factor
E_Ep	HORVU.MOREX.r3.7HG0672140.1	-6.38584	5.43e-06	Dof zinc finger protein
E_Ep	HORVU.MOREX.r3.7HG0681330.1	3.81866	5.48e-06	Methyl-CpG-binding domain protein
E_Ep	HORVU.MOREX.r3.1HG0017980.1	1.87886	4.79e-06	Non-specific serine/threonine protein kinase
E_Ep	HORVU.MOREX.r3.5HG0477620.1	7.88459	5.41e-06	U-box domain-containing protein
E_Ep	HORVU.MOREX.r3.5HG0425010.1	-2.55716	2.74e-06	5-methyltetrahydropteroyltriglutamate--homocysteine methyltransferase
E_Ep	HORVU.MOREX.r3.1HG0080920.1	9.03548	5.56e-06	WRKY transcription factor
E_Ep	HORVU.MOREX.r3.1HG0025440.1	4.13774	5.35e-06	Transcription initiation factor TFIID subunit 13
E_Ep	HORVU.MOREX.r3.1HG0026190.1	-4.77567	5.49e-06	Arabinogalactan peptide-like protein
E_Ep	HORVU.MOREX.r3.1HG0056570.1	-4.64534	3.49e-06	Expansin protein
E_Ep	HORVU.MOREX.r3.2HG0141730.1	6.81199	5.37e-06	RNA-binding (RRM/RBD/RNP motifs) family protein
E_Ep	HORVU.MOREX.r3.2HG0188860.1	5.76284	5.25e-06	Copper-transporting ATPase
E_Ep	HORVU.MOREX.r3.3HG0225970.1	-4.91366	5.5e-06	lysophosphatidyl acyltransferase 5
E_Ep	HORVU.MOREX.r3.3HG0277400.1	4.45801	5.5e-06	AMSH-like ubiquitin thioesterase 1
E_Ep	HORVU.MOREX.r3.1HG0006400.1	-3.73159	5.56e-06	Beta-1,3-galactosyltransferase-like protein
E_Ep	HORVU.MOREX.r3.2HG0122510.1	-8.17511	5.66e-06	Sphingoid base hydroxylase 2
E_Ep	HORVU.MOREX.r3.7HG0709310.1	8.67382	5.59e-06	RING/U-box superfamily protein
E_Ep	HORVU.MOREX.r3.4HG0336270.1	-4.19889	4.1e-06	Beta-glucosidase
E_Ep	HORVU.MOREX.r3.2HG0165510.1	2.24952	5.56e-06	Histidinol dehydrogenase
E_Ep	HORVU.MOREX.r3.7HG0715120.1	2.36624	5.66e-06	Small nuclear ribonucleoprotein
E_Ep	HORVU.MOREX.r3.5HG0499440.1	-6.51141	5.69e-06	Endoglucanase
E_Ep	HORVU.MOREX.r3.7HG0660920.1	3.35371	5.58e-06	Basic helix-loop-helix transcription factor
E_Ep	HORVU.MOREX.r3.5HG0430270.1	7.60007	5.58e-06	Basic helix-loop-helix transcription factor
E_Ep	HORVU.MOREX.r3.1HG0021390.1	5.59565	4.77e-06	Glutathione S-transferase
E_Ep	HORVU.MOREX.r3.2HG0131280.1	-8.79252	5.72e-06	Homeobox-leucine zipper family protein
E_Ep	HORVU.MOREX.r3.7HG0710620.1	4.63968	5.24e-06	Sec-independent protein translocase protein TatA
E_Ep	HORVU.MOREX.r3.3HG0249710.1	2.14086	5.18e-06	Heme-binding protein, putative
E_Ep	HORVU.MOREX.r3.1HG0006210.1	7.53124	5.59e-06	Protein kinase family protein
E_Ep	HORVU.MOREX.r3.4HG0406610.1	3.6632	5.82e-06	formin 3
E_Ep	HORVU.MOREX.r3.4HG0347880.1	8.5844	5.74e-06	Expansin
E_Ep	HORVU.MOREX.r3.5HG0454900.1	-3.90765	5.83e-06	Long chain acyl-CoA synthetase
E_Ep	HORVU.MOREX.r3.2HG0135760.1	-5.05174	5.68e-06	transmembrane protein
E_Ep	HORVU.MOREX.r3.3HG0317800.1	2.0757	5.68e-06	Protein kinase superfamily protein
E_Ep	HORVU.MOREX.r3.3HG0266000.1	2.18976	4.87e-06	IAA-amino acid hydrolase ILR1, putative
E_Ep	HORVU.MOREX.r3.5HG0517440.1	3.07444	5.86e-06	abscisic acid responsive elements-binding factor 2
E_Ep	HORVU.MOREX.r3.4HG0395130.1	5.17175	5.58e-06	Cyclin, putative
E_Ep	HORVU.MOREX.r3.5HG0454920.1	3.57565	5.81e-06	RNA polymerase II subunit A C-terminal domain phosphatase SSU72
E_Ep	HORVU.MOREX.r3.1HG0038890.1	5.78645	5.64e-06	ABC transporter G family member
E_Ep	HORVU.MOREX.r3.1HG0070670.1	-5.03009	5.61e-06	Protein kinase-like protein
E_Ep	HORVU.MOREX.r3.2HG0187890.1	2.21142	5.89e-06	High mobility group protein
E_Ep	HORVU.MOREX.r3.6HG0630560.1	2.88492	5.3e-06	Ethylene receptor
E_Ep	HORVU.MOREX.r3.5HG0467290.1	2.34756	5.39e-06	RNA-binding family protein
E_Ep	HORVU.MOREX.r3.6HG0609760.1	-5.93281	5.83e-06	F-box protein-like
E_Ep	HORVU.MOREX.r3.6HG0609420.1	-2.84689	4.59e-06	phosphoenolpyruvate carboxykinase 2
E_Ep	HORVU.MOREX.r3.3HG0297620.1	3.00528	4.93e-06	Kinase family protein
E_Ep	HORVU.MOREX.r3.1HG0062070.1	3.46708	5.69e-06	SAGA-associated factor 11
E_Ep	HORVU.MOREX.r3.2HG0170600.1	2.28647	5.9e-06	Acetyl-coenzyme A carboxylase carboxyl transferase subunit beta
E_Ep	HORVU.MOREX.r3.1HG0054950.1	6.13052	5.1e-06	Chitinase
E_Ep	HORVU.MOREX.r3.2HG0209680.1	-6.8051	5.83e-06	Isopropylmalate dehydrogenase
E_Ep	HORVU.MOREX.r3.5HG0459320.1	2.25993	5.81e-06	Peptidylprolyl isomerase
E_Ep	HORVU.MOREX.r3.7HG0717640.1	2.41835	5.68e-06	Cell division cycle and apoptosis regulator protein 1
E_Ep	HORVU.MOREX.r3.1HG0059930.1	1.76486	5.12e-06	26S proteasome regulatory subunit
E_Ep	HORVU.MOREX.r3.3HG0256220.1	-3.60847	5.49e-06	Dihydrofolate reductase
E_Ep	HORVU.MOREX.r3.4HG0408760.1	-1.41097	4.48e-06	Aconitate hydratase
E_Ep	HORVU.MOREX.r3.7HG0737970.1	-2.51474	5.96e-06	Glyceraldehyde-3-phosphate dehydrogenase
E_Ep	HORVU.MOREX.r3.5HG0475890.1	4.73173	5.5e-06	SKP1-like protein 4
E_Ep	HORVU.MOREX.r3.7HG0732020.1	4.85138	4.6e-06	Cytochrome P450
E_Ep	HORVU.MOREX.r3.7HG0685970.1	-3.6654	5.15e-06	Kinase family protein
E_Ep	HORVU.MOREX.r3.5HG0419520.1	-5.38652	6.04e-06	Microtubule-associated protein 70-2
E_Ep	HORVU.MOREX.r3.7HG0749550.1	-5.78212	5.87e-06	Disease resistance protein RPM1
E_Ep	HORVU.MOREX.r3.5HG0468540.1	2.93351	5.96e-06	Superoxide-generating NADPH oxidase heavy chain subunit B
E_Ep	HORVU.MOREX.r3.3HG0330100.1	4.08271	5.69e-06	indeterminate(ID)-domain 11
E_Ep	HORVU.MOREX.r3.7HG0686230.1	4.90635	5.72e-06	ribosomal protein L11 methyltransferase-like protein
E_Ep	HORVU.MOREX.r3.2HG0118800.1	4.87789	5.77e-06	Mitochondrial inner membrane translocase subunit Tim44
E_Ep	HORVU.MOREX.r3.3HG0254910.1	5.36698	6.11e-06	Replication protein A 14 kDa subunit B
E_Ep	HORVU.MOREX.r3.2HG0095770.1	-4.70461	6.26e-06	G-type lectin S-receptor-like Serine/Threonine-kinase
E_Ep	HORVU.MOREX.r3.4HG0392150.1	5.86706	5.81e-06	Histone H4
E_Ep	HORVU.MOREX.r3.4HG0389240.1	2.9275	6.29e-06	DUF3527 domain protein
E_Ep	HORVU.MOREX.r3.4HG0384980.1	2.16767	4.93e-06	Omega-3 fatty acid desaturase
E_Ep	HORVU.MOREX.r3.5HG0458550.1	6.00107	6.19e-06	F-box protein-like
E_Ep	HORVU.MOREX.r3.5HG0522420.1	6.58963	6.11e-06	Transmembrane protein, putative
E_Ep	HORVU.MOREX.r3.7HG0653510.1	-2.71884	5.98e-06	Pleckstrin domain-containing family M member 3
E_Ep	HORVU.MOREX.r3.3HG0267000.1	-2.77215	3.87e-06	Regulator of chromosome condensation (RCC1) family protein
E_Ep	HORVU.MOREX.r3.5HG0512360.1	2.55516	6.29e-06	TIP41-like family protein
E_Ep	HORVU.MOREX.r3.5HG0517520.1	5.72527	5.85e-06	Purine permease-like protein
E_Ep	HORVU.MOREX.r3.7HG0644650.1	4.85712	5.73e-06	Flavin-containing monooxygenase
E_Ep	HORVU.MOREX.r3.6HG0555690.1	4.91397	6.29e-06	F-box family protein
E_Ep	HORVU.MOREX.r3.1HG0029360.1	7.69507	6.39e-06	WRKY transcription factor
E_Ep	HORVU.MOREX.r3.3HG0233880.1	-6.70354	6.41e-06	Tryptophan aminotransferase
E_Ep	HORVU.MOREX.r3.4HG0383660.1	3.22536	6.43e-06	Small nuclear ribonucleoprotein
E_Ep	HORVU.MOREX.r3.7HG0683710.1	5.92682	6.15e-06	Uridine kinase
E_Ep	HORVU.MOREX.r3.2HG0180950.1	6.26719	6.03e-06	ATP-dependent RNA helicase
E_Ep	HORVU.MOREX.r3.3HG0288830.1	1.50043	5.55e-06	MACPF domain protein
E_Ep	HORVU.MOREX.r3.3HG0218370.1	8.07134	6.5e-06	1-deoxy-D-xylulose 5-phosphate reductoisomerase
E_Ep	HORVU.MOREX.r3.2HG0119600.1	4.04344	6.5e-06	Transcription elongation factor-related family protein
E_Ep	HORVU.MOREX.r3.2HG0202810.1	5.53591	6.38e-06	Receptor-like kinase
E_Ep	HORVU.MOREX.r3.2HG0128190.1	3.03909	6.48e-06	Pentatricopeptide repeat-containing protein
E_Ep	HORVU.MOREX.r3.2HG0217970.1	6.86315	6.39e-06	Germin-like protein
E_Ep	HORVU.MOREX.r3.4HG0397890.1	3.34577	6.02e-06	RAN GTPase-activating protein 2
E_Ep	HORVU.MOREX.r3.1HG0002520.1	6.24096	6.17e-06	Glutathione s-transferase
E_Ep	HORVU.MOREX.r3.1HG0071020.1	6.96117	6.33e-06	Non-specific lipid-transfer protein
E_Ep	HORVU.MOREX.r3.1HG0014790.1	6.44975	6.48e-06	Peptide methionine sulfoxide reductase MsrB
E_Ep	HORVU.MOREX.r3.7HG0663950.1	-2.21424	4.56e-06	Alpha/beta-Hydrolases superfamily protein
E_Ep	HORVU.MOREX.r3.7HG0732560.1	-1.99085	5.6e-06	Solute carrier family 35 protein
E_Ep	HORVU.MOREX.r3.1HG0080940.1	8.23653	6.56e-06	WRKY transcription factor
E_Ep	HORVU.MOREX.r3.5HG0420830.1	-3.69706	5.99e-06	cycling DOF factor 1
E_Ep	HORVU.MOREX.r3.3HG0305550.1	3.6216	6.13e-06	3'-5'-exoribonuclease family protein
E_Ep	HORVU.MOREX.r3.2HG0112690.1	-11.6204	6.68e-06	Peroxidase
E_Ep	HORVU.MOREX.r3.4HG0412090.1	7.59914	6.69e-06	C3HC4-type RING finger-containing protein
E_Ep	HORVU.MOREX.r3.5HG0427450.1	5.98513	6.42e-06	Receptor-like protein kinase
E_Ep	HORVU.MOREX.r3.4HG0331530.1	-3.85253	6.05e-06	Hydrolase, alpha/beta fold family protein
E_Ep	HORVU.MOREX.r3.1HG0057910.1	2.73203	6.57e-06	Dual specificity protein phosphatase
E_Ep	HORVU.MOREX.r3.2HG0208880.1	-2.51583	5.66e-06	Phosphatidylinositol 4-kinase
E_Ep	HORVU.MOREX.r3.2HG0174050.1	7.19675	6.66e-06	1-deoxy-D-xylulose-5-phosphate synthase
E_Ep	HORVU.MOREX.r3.2HG0133890.1	-6.29758	6.62e-06	Scarecrow transcription factor family protein
E_Ep	HORVU.MOREX.r3.5HG0471410.1	2.06521	6.72e-06	Sodium/hydrogen exchanger
E_Ep	HORVU.MOREX.r3.3HG0320140.1	7.63078	6.62e-06	Glutathione S-transferase
E_Ep	HORVU.MOREX.r3.5HG0487290.1	3.40557	6.43e-06	Nucleotide/sugar transporter family protein
E_Ep	HORVU.MOREX.r3.3HG0320900.1	6.99939	6.55e-06	Carotenoid cleavage dioxygenase
E_Ep	HORVU.MOREX.r3.3HG0234060.1	8.967	6.77e-06	microtubule-associated proteins 65-1
E_Ep	HORVU.MOREX.r3.7HG0705350.1	3.12507	6.87e-06	Zinc finger and BTB domain-containing protein 11 isoform 1
E_Ep	HORVU.MOREX.r3.2HG0197560.1	2.08476	6.43e-06	RNA-binding protein 39
E_Ep	HORVU.MOREX.r3.6HG0619360.1	-1.94843	4.05e-06	Phosphate carrier protein, mitochondrial
E_Ep	HORVU.MOREX.r3.4HG0374910.1	-1.79544	5.17e-06	Beta-adaptin-like protein
E_Ep	HORVU.MOREX.r3.2HG0195220.1	4.49316	6.39e-06	EKC/KEOPS complex subunit LAGE3
E_Ep	HORVU.MOREX.r3.4HG0380240.1	1.48941	6.19e-06	Histidine triad nucleotide binding protein
E_Ep	HORVU.MOREX.r3.2HG0152370.1	2.60015	6.79e-06	MD-2-related lipid recognition domain-containing protein / ML domain-containing protein
E_Ep	HORVU.MOREX.r3.6HG0560890.1	2.84531	6.94e-06	DNA-directed RNA polymerase subunit
E_Ep	HORVU.MOREX.r3.2HG0208890.1	4.26833	6.84e-06	Thiol-disulfide oxidoreductase DCC
E_Ep	HORVU.MOREX.r3.6HG0613220.1	8.4856	6.93e-06	Blue copper protein
E_Ep	HORVU.MOREX.r3.2HG0169250.1	3.04297	6.92e-06	Peroxidase
E_Ep	HORVU.MOREX.r3.3HG0278550.1	-7.22957	6.92e-06	Peroxidase
E_Ep	HORVU.MOREX.r3.7HG0686290.1	6.26814	6.65e-06	WUS-interacting protein 2 isoform 1
[truncated: 32,185 more rows]
