# Supplementary material for: The putative endo-1,4-β-D-glucanase GLU3 regulates cellulose biosynthesis in barley roots
Source: Plant Physiol. 2025 Jul 17;198(3):kiaf311. doi: 10.1093/plphys/kiaf311 (PMC12311300; doi:10.1093/plphys/kiaf311)
Supplement: kiaf311_Supplementary_Data [file kiaf311_supplementary_data.zip › Table S2.xlsx]

## Sheet: Sheet1
Supplementary Table S2. Gene list of modules significantly associated with tissue type.
ID	moduleColor	description
HORVU.MOREX.r3.1HG0065410.1	blue	UPF0301 protein
HORVU.MOREX.r3.1HG0079990.1	blue	StAR-related lipid transfer protein
HORVU.MOREX.r3.2HG0188380.1	blue	Rop guanine nucleotide exchange factor, putative
HORVU.MOREX.r3.3HG0289950.1	blue	DNA polymerase IV
HORVU.MOREX.r3.6HG0598530.1	blue	Phototropin-2
HORVU.MOREX.r3.6HG0598380.1	blue	Expansin protein
HORVU.MOREX.r3.1HG0028090.1	blue	Peptidylprolyl isomerase
HORVU.MOREX.r3.6HG0609880.1	blue	ADP,ATP carrier protein, mitochondrial
HORVU.MOREX.r3.3HG0284390.1	blue	Protein REVERSION-TO-ETHYLENE SENSITIVITY1
HORVU.MOREX.r3.4HG0398820.1	blue	Outer mitochondrial membrane protein porin
HORVU.MOREX.r3.3HG0247870.1	blue	Mitochondrial carrier protein
HORVU.MOREX.r3.7HG0742070.1	blue	UDP-glucose 4-epimerase 1
HORVU.MOREX.r3.3HG0322830.1	blue	Cellulose synthase-like protein
HORVU.MOREX.r3.4HG0359000.1	blue	Autophagy protein 5
HORVU.MOREX.r3.2HG0185580.1	blue	ELMO domain-containing protein, putative
HORVU.MOREX.r3.2HG0172520.1	blue	Ubiquitin carboxyl-terminal hydrolase, putative
HORVU.MOREX.r3.4HG0334390.1	blue	Golgi-body localization protein domain isoform 1
HORVU.MOREX.r3.7HG0681240.1	blue	Exostosin-like glycosyltransferase
HORVU.MOREX.r3.6HG0573270.1	blue	Structural constituent of cell wall, putative
HORVU.MOREX.r3.5HG0496250.1	blue	Transcription factor
HORVU.MOREX.r3.5HG0451460.1	blue	LEM3 (ligand-effect modulator 3) family protein / CDC50 family protein
HORVU.MOREX.r3.1HG0052730.1	blue	AMMECR1-like protein
HORVU.MOREX.r3.3HG0288980.1	blue	ATP-dependent RNA helicase, putative
HORVU.MOREX.r3.7HG0656670.1	blue	Raffinose synthase family protein
HORVU.MOREX.r3.2HG0123180.1	blue	DNA-directed RNA polymerase II, putative
HORVU.MOREX.r3.6HG0623700.1	blue	Myosin heavy chain-like protein, putative
HORVU.MOREX.r3.3HG0227920.1	blue	Protein DAMAGED DNA-BINDING 2
HORVU.MOREX.r3.7HG0731160.1	blue	Remorin
HORVU.MOREX.r3.6HG0544410.1	blue	P-loop containing nucleoside triphosphate hydrolases superfamily protein
HORVU.MOREX.r3.7HG0719740.1	blue	Mitochondrial carrier-like protein
HORVU.MOREX.r3.3HG0229820.1	blue	NBS-LRR disease resistance protein
HORVU.MOREX.r3.6HG0541860.1	blue	Polyadenylate-binding protein-interacting protein 4
HORVU.MOREX.r3.7HG0720080.1	blue	TPX2 (targeting protein for Xklp2) protein family
HORVU.MOREX.r3.2HG0122660.1	blue	Myb-related protein-like
HORVU.MOREX.r3.5HG0473400.1	blue	cytokinin oxidase/dehydrogenase 1
HORVU.MOREX.r3.5HG0486090.1	blue	Phosphatidylinositol-4-phosphate 5-kinase family protein
HORVU.MOREX.r3.5HG0524560.1	blue	Methylenetetrahydrofolate reductase
HORVU.MOREX.r3.4HG0348810.1	blue	RING-finger E3 ubiquitin ligase, putative
HORVU.MOREX.r3.5HG0525070.1	blue	Glucose-6-phosphate isomerase 1
HORVU.MOREX.r3.3HG0251280.1	blue	Optic atrophy 3 protein (OPA3)
HORVU.MOREX.r3.7HG0726130.1	blue	Isoprenylcysteine alpha-carbonyl methylesterase ICME protein
HORVU.MOREX.r3.3HG0230880.1	blue	Steroid 5-alpha reductase
HORVU.MOREX.r3.4HG0349980.1	blue	DUF241 domain protein, putative (DUF241)
HORVU.MOREX.r3.4HG0370030.1	blue	O-fucosyltransferase family protein
HORVU.MOREX.r3.1HG0019440.1	blue	Vegetative cell wall protein gp1
HORVU.MOREX.r3.3HG0241820.1	blue	NADPH:adrenodoxin oxidoreductase, mitochondrial
HORVU.MOREX.r3.4HG0407310.1	blue	Xyloglucan galactosyltransferase KATAMARI1-like protein
HORVU.MOREX.r3.4HG0394560.1	blue	Inositol-tetrakisphosphate 1-kinase
HORVU.MOREX.r3.2HG0168770.1	blue	Scarecrow transcription factor family protein
HORVU.MOREX.r3.4HG0363760.1	blue	Superoxide dismutase [Mn] 2
HORVU.MOREX.r3.7HG0638850.1	blue	Cellulose synthase-like protein
HORVU.MOREX.r3.7HG0720390.1	blue	Pentatricopeptide repeat-containing family protein
HORVU.MOREX.r3.2HG0105240.1	blue	E3 ubiquitin-protein ligase
HORVU.MOREX.r3.7HG0683560.1	blue	Fork head transcription factor 1
HORVU.MOREX.r3.2HG0186490.1	blue	Transmembrane protein 14C
HORVU.MOREX.r3.7HG0680170.1	blue	mediator of RNA polymerase II transcription subunit
HORVU.MOREX.r3.2HG0190630.1	blue	Lecithin:cholesterol acyltransferase
HORVU.MOREX.r3.1HG0001990.1	blue	DUF247 domain protein
HORVU.MOREX.r3.4HG0417070.1	blue	AP-2 complex subunit alpha-2
HORVU.MOREX.r3.7HG0713850.1	blue	multidrug resistance-associated protein 2
HORVU.MOREX.r3.3HG0220830.1	blue	Receptor-like kinase
HORVU.MOREX.r3.6HG0630560.1	blue	Ethylene receptor
HORVU.MOREX.r3.7HG0687590.1	blue	Peroxidase family protein
HORVU.MOREX.r3.3HG0301750.1	blue	Alpha-1,4 glucan phosphorylase
HORVU.MOREX.r3.4HG0391190.1	blue	Cyclin B1
HORVU.MOREX.r3.4HG0399280.1	blue	Crt
HORVU.MOREX.r3.1HG0047920.1	blue	Thylakoid lumenal 17.4 kDa protein, chloroplastic
HORVU.MOREX.r3.1HG0073900.1	blue	BEL1-like homeodomain protein
HORVU.MOREX.r3.4HG0362480.1	blue	ATP-dependent DNA helicase
HORVU.MOREX.r3.3HG0253490.1	blue	ATPase E1-E2 type family protein / haloacid dehalogenase-like hydrolase family protein
HORVU.MOREX.r3.7HG0688230.1	blue	Lipoprotein NlpI
HORVU.MOREX.r3.5HG0451020.1	blue	Ubiquitin carboxyl-terminal hydrolase, putative
HORVU.MOREX.r3.2HG0203800.1	blue	Nuclease S1
HORVU.MOREX.r3.3HG0295760.1	blue	VQ motif family protein
HORVU.MOREX.r3.4HG0400090.1	blue	Protein FRIGIDA
HORVU.MOREX.r3.5HG0530070.1	blue	Phosphoenolpyruvate carboxykinase (ATP)
HORVU.MOREX.r3.1HG0095330.1	blue	Zinc finger CCCH domain protein
HORVU.MOREX.r3.3HG0306610.1	blue	Signal recognition particle subunit SRP72
HORVU.MOREX.r3.5HG0507450.1	blue	Tetratricopeptide repeat-like superfamily protein
HORVU.MOREX.r3.4HG0338060.1	blue	Phytochrome
HORVU.MOREX.r3.6HG0590960.1	blue	NAC domain-containing protein
HORVU.MOREX.r3.7HG0659090.1	blue	Receptor-like protein kinase
HORVU.MOREX.r3.2HG0167400.1	blue	WD-repeat protein, putative
HORVU.MOREX.r3.4HG0344150.1	blue	DNA polymerase III subunit
HORVU.MOREX.r3.4HG0357930.1	blue	Scarecrow transcription factor family protein
HORVU.MOREX.r3.7HG0664930.1	blue	ENTH/VHS family protein
HORVU.MOREX.r3.7HG0703770.1	blue	Replication factor C / DNA polymerase III gamma-tau subunit, putative
HORVU.MOREX.r3.3HG0264990.1	blue	V-type proton ATPase subunit F
HORVU.MOREX.r3.2HG0126160.1	blue	alpha/beta-Hydrolases superfamily protein
HORVU.MOREX.r3.4HG0335810.1	blue	Shugoshin-1
HORVU.MOREX.r3.3HG0237820.1	blue	F-box protein
HORVU.MOREX.r3.3HG0233410.1	blue	Transmembrane protein, putative
HORVU.MOREX.r3.6HG0570250.1	blue	Calcium-transporting ATPase
HORVU.MOREX.r3.7HG0746450.1	blue	Protein TIC 21, chloroplastic
HORVU.MOREX.r3.3HG0284110.1	blue	Receptor-like kinase
HORVU.MOREX.r3.4HG0337720.1	blue	PHD finger protein family
HORVU.MOREX.r3.7HG0688510.1	blue	signal responsive 1
HORVU.MOREX.r3.1HG0080790.1	blue	Alpha/beta-Hydrolases superfamily protein
HORVU.MOREX.r3.3HG0247950.1	blue	DNA double-strand break repair Rad50 ATPase
HORVU.MOREX.r3.6HG0632000.1	blue	Xyloglucan endotransglucosylase/hydrolase
HORVU.MOREX.r3.5HG0477170.1	blue	F-box protein
HORVU.MOREX.r3.3HG0227570.1	blue	Calcineurin B-like protein
HORVU.MOREX.r3.4HG0388780.1	blue	RNA polymerase sigma factor
HORVU.MOREX.r3.2HG0128530.1	blue	DNA repair protein-like protein
HORVU.MOREX.r3.2HG0105990.1	blue	Cytochrome P450
HORVU.MOREX.r3.4HG0384590.1	blue	Chaperone protein DnaJ
HORVU.MOREX.r3.4HG0342800.1	blue	Zinc-finger protein
HORVU.MOREX.r3.5HG0513290.1	blue	transmembrane protein (DUF616)
HORVU.MOREX.r3.6HG0604000.1	blue	Rho GTPase-activating protein
HORVU.MOREX.r3.6HG0591830.1	blue	SNI1
HORVU.MOREX.r3.7HG0691530.1	blue	Exocyst complex component Sec8-like
HORVU.MOREX.r3.6HG0616950.1	blue	Heat-shock protein, putative
HORVU.MOREX.r3.5HG0488010.1	blue	Ring finger protein, putative
HORVU.MOREX.r3.2HG0133440.1	blue	40S ribosomal protein S27
HORVU.MOREX.r3.2HG0126880.1	blue	Ninja-family protein
HORVU.MOREX.r3.3HG0297560.1	blue	Non-green plastid inner envelope membrane protein
HORVU.MOREX.r3.4HG0402090.1	blue	transmembrane protein, putative (DUF 3339)
HORVU.MOREX.r3.2HG0128340.1	blue	S phase cyclin A-associated protein in the endoplasmic reticulum
HORVU.MOREX.r3.5HG0480430.1	blue	Aldehyde dehydrogenase
HORVU.MOREX.r3.1HG0019430.1	blue	Protein translocase subunit SecA 1
HORVU.MOREX.r3.2HG0152580.1	blue	S-acyltransferase
HORVU.MOREX.r3.2HG0201200.1	blue	Endoribonuclease YbeY
HORVU.MOREX.r3.6HG0558490.1	blue	Genome polyprotein
HORVU.MOREX.r3.5HG0517850.1	blue	F-box family protein
HORVU.MOREX.r3.2HG0184840.1	blue	GATA transcription factor
HORVU.MOREX.r3.2HG0111060.1	blue	Imidazoleglycerol-phosphate dehydratase
HORVU.MOREX.r3.7HG0709610.1	blue	Tryptophan synthase beta chain
HORVU.MOREX.r3.2HG0214950.1	blue	Inorganic pyrophosphatase
HORVU.MOREX.r3.7HG0680990.1	blue	Laminin-like protein epi-1
HORVU.MOREX.r3.2HG0161630.1	blue	basic helix-loop-helix (bHLH) DNA-binding superfamily protein
HORVU.MOREX.r3.7HG0691760.1	blue	Iron-sulfur cluster assembly enzyme ISCU, mitochondrial
HORVU.MOREX.r3.7HG0635680.1	blue	Protein yippee-like
HORVU.MOREX.r3.2HG0207170.1	blue	Hexosyltransferase
HORVU.MOREX.r3.4HG0406470.1	blue	Protein DETOXIFICATION
HORVU.MOREX.r3.1HG0088790.1	blue	Receptor-like kinase
HORVU.MOREX.r3.7HG0746810.1	blue	Transcription factor
HORVU.MOREX.r3.3HG0312360.1	blue	Coiled-coil domain-containing protein SCD2
HORVU.MOREX.r3.3HG0269000.1	blue	zinc finger FYVE domain protein
HORVU.MOREX.r3.4HG0410700.1	blue	Calcium dependent protein kinase
HORVU.MOREX.r3.3HG0256160.1	blue	Cysteine proteinase inhibitor
HORVU.MOREX.r3.3HG0268240.1	blue	Serine/threonine-protein phosphatase 6 regulatory subunit 3
HORVU.MOREX.r3.2HG0165750.1	blue	Ribosomal RNA apurinic site specific lyase
HORVU.MOREX.r3.5HG0531640.1	blue	F-box family protein
HORVU.MOREX.r3.5HG0454540.1	blue	Transcription factor, putative
HORVU.MOREX.r3.4HG0342880.1	blue	Oxidoreductase, aldo/keto reductase family protein, expressed
HORVU.MOREX.r3.4HG0341870.1	blue	T-box transcription factor, putative (DUF863)
HORVU.MOREX.r3.7HG0713610.1	blue	Core-2/I-branching beta-1,6-N-acetylglucosaminyltransferase family protein
HORVU.MOREX.r3.2HG0164020.1	blue	E3 ubiquitin protein ligase drip2
HORVU.MOREX.r3.1HG0082960.1	blue	Alcohol dehydrogenase
HORVU.MOREX.r3.4HG0346740.1	blue	transmembrane protein (DUF616)
HORVU.MOREX.r3.1HG0057470.1	blue	Calcineurin B-like protein
HORVU.MOREX.r3.3HG0293530.1	blue	ARM repeat superfamily protein
HORVU.MOREX.r3.6HG0622040.1	blue	Quinoprotein amine dehydrogenase, beta chain-like RIC1-like guanyl-nucleotide exchange factor
HORVU.MOREX.r3.1HG0076940.1	blue	Nuclear pore complex protein NUP35
HORVU.MOREX.r3.4HG0407530.1	blue	WD40 repeat-like protein
HORVU.MOREX.r3.7HG0660010.1	blue	Glutamate receptor
HORVU.MOREX.r3.2HG0134530.1	blue	Brefeldin A-inhibited guanine nucleotide-exchange protein
HORVU.MOREX.r3.3HG0246320.1	blue	Nucleoside diphosphate-linked moiety X motif 22
HORVU.MOREX.r3.2HG0194510.1	blue	UV-B-induced protein, chloroplastic
HORVU.MOREX.r3.3HG0258750.1	blue	PPR repeat protein
HORVU.MOREX.r3.4HG0385670.1	blue	DDB1-and CUL4-associated factor
HORVU.MOREX.r3.6HG0577940.1	blue	Transcription factor
HORVU.MOREX.r3.2HG0099980.1	blue	Glyoxylate reductase/hydroxypyruvate reductase
HORVU.MOREX.r3.3HG0290580.1	blue	Acetyl-coenzyme A synthetase
HORVU.MOREX.r3.5HG0513350.1	blue	Protein PHLOEM PROTEIN 2-LIKE A10
HORVU.MOREX.r3.4HG0346750.1	blue	Chaperone protein dnaJ
HORVU.MOREX.r3.4HG0397530.1	blue	Plant calmodulin-binding-like protein
HORVU.MOREX.r3.6HG0604860.1	blue	Glycosyltransferase
HORVU.MOREX.r3.6HG0606530.1	blue	Myb family transcription factor APL
HORVU.MOREX.r3.3HG0254840.1	blue	TRAM, LAG1 and CLN8 (TLC) lipid-sensing domain protein
HORVU.MOREX.r3.3HG0237110.1	blue	Protein kinase
HORVU.MOREX.r3.2HG0207310.1	blue	Heterogeneous nuclear ribonucleoprotein U-like protein 1
HORVU.MOREX.r3.2HG0123080.1	blue	Receptor protein kinase, putative
HORVU.MOREX.r3.5HG0489550.1	blue	Hexosyltransferase
HORVU.MOREX.r3.3HG0309650.1	blue	N-acetylneuraminate epimerase
HORVU.MOREX.r3.4HG0388540.1	blue	far-red elongated hypocotyl 1
HORVU.MOREX.r3.4HG0392810.1	blue	Arginine/serine-rich coiled-coil 2
HORVU.MOREX.r3.2HG0106720.1	blue	Ubiquitin thioesterase
HORVU.MOREX.r3.3HG0305230.1	blue	GDP-L-galactose phosphorylase 1
HORVU.MOREX.r3.7HG0663950.1	blue	Alpha/beta-Hydrolases superfamily protein
HORVU.MOREX.r3.3HG0282700.1	blue	Potassium channel
HORVU.MOREX.r3.2HG0098930.1	blue	protein kinase family protein
HORVU.MOREX.r3.6HG0584940.1	blue	Transposon protein, putative, CACTA, En/Spm sub-class
HORVU.MOREX.r3.7HG0640570.1	blue	Plant/F18O14-17 protein
HORVU.MOREX.r3.1HG0014920.1	blue	Glutamyl-tRNA reductase
HORVU.MOREX.r3.4HG0346170.1	blue	Transcriptional corepressor SEUSS
HORVU.MOREX.r3.2HG0168010.1	blue	Aldo-keto reductase
HORVU.MOREX.r3.3HG0279850.1	blue	mediator of RNA polymerase II transcription subunit
HORVU.MOREX.r3.2HG0115400.1	blue	Membrane-associated 30 kDa, chloroplastic
HORVU.MOREX.r3.2HG0193640.1	blue	Exopolysaccharide production negative regulator
HORVU.MOREX.r3.6HG0575300.1	blue	Fibronectin type 3 and ankyrin repeat domains protein 1
HORVU.MOREX.r3.2HG0181190.1	blue	Heme-degrading monooxygenase
HORVU.MOREX.r3.3HG0307510.1	blue	BED zinc finger,hAT family dimerization domain
HORVU.MOREX.r3.7HG0732270.1	blue	F-box protein
HORVU.MOREX.r3.2HG0113880.1	blue	Heavy metal transport/detoxification superfamily protein, putative
HORVU.MOREX.r3.2HG0123040.1	blue	Purple acid phosphatase
HORVU.MOREX.r3.5HG0512170.1	blue	T-box transcription factor, putative (DUF863)
HORVU.MOREX.r3.4HG0342860.1	blue	Kinase family protein
HORVU.MOREX.r3.6HG0616690.1	blue	NA
HORVU.MOREX.r3.6HG0610930.1	blue	Enhancer of mRNA-decapping protein 4
HORVU.MOREX.r3.2HG0124550.1	blue	Protein WEAK CHLOROPLAST MOVEMENT UNDER BLUE LIGHT 1
HORVU.MOREX.r3.1HG0039960.1	blue	Serine protease HTRA1
HORVU.MOREX.r3.2HG0163180.1	blue	Cellulose synthase family protein
HORVU.MOREX.r3.3HG0266040.1	blue	DUF538 family protein (Protein of unknown function, DUF538)
HORVU.MOREX.r3.5HG0438250.1	blue	B3 domain-containing protein
HORVU.MOREX.r3.6HG0571190.1	blue	Urease accessory protein ureD
HORVU.MOREX.r3.3HG0231480.1	blue	Receptor-like kinase
HORVU.MOREX.r3.5HG0511330.1	blue	COBRA-like protein
HORVU.MOREX.r3.2HG0153380.1	blue	XH/XS domain-containing protein
HORVU.MOREX.r3.2HG0173290.1	blue	Serine protease
HORVU.MOREX.r3.4HG0331360.1	blue	Ethylene-responsive transcription factor
HORVU.MOREX.r3.3HG0275940.1	blue	WD-repeat protein
HORVU.MOREX.r3.6HG0617000.1	blue	Protein EXORDIUM-like 1
HORVU.MOREX.r3.4HG0405080.1	blue	CTC-interacting domain 7 isoform 2
HORVU.MOREX.r3.4HG0383400.1	blue	Protein COBRA, putative
HORVU.MOREX.r3.3HG0302140.1	blue	S-adenosyl-L-methionine-dependent methyltransferases superfamily protein
HORVU.MOREX.r3.3HG0309380.1	blue	Protein kinase family protein, putative, expressed
HORVU.MOREX.r3.7HG0696190.1	blue	Glucose-1-phosphate adenylyltransferase
HORVU.MOREX.r3.2HG0183420.1	blue	Endosomal targeting BRO1-like domain-containing protein
HORVU.MOREX.r3.4HG0389060.1	blue	Mannose-1-phosphate guanyltransferase, putative
HORVU.MOREX.r3.6HG0577300.1	blue	3-ketoacyl-CoA synthase
HORVU.MOREX.r3.7HG0699980.1	blue	myb domain protein 66
HORVU.MOREX.r3.3HG0279250.1	blue	Homeobox protein, putative
HORVU.MOREX.r3.5HG0537750.1	blue	COP1-interacting-like protein
HORVU.MOREX.r3.3HG0283190.1	blue	Transducin/WD40 repeat-like superfamily protein, putative
HORVU.MOREX.r3.2HG0113700.1	blue	Rubber elongation factor family protein
HORVU.MOREX.r3.2HG0185510.1	blue	GATA transcription factor, putative
HORVU.MOREX.r3.5HG0536260.1	blue	Beta-fructofuranosidase, insoluble protein
HORVU.MOREX.r3.7HG0725470.1	blue	Pentatricopeptide repeat-containing protein
HORVU.MOREX.r3.2HG0139050.1	blue	Protein kinase
HORVU.MOREX.r3.2HG0100890.1	blue	Phosphoglycerate mutase-like protein
HORVU.MOREX.r3.3HG0302590.1	blue	Scarecrow transcription factor family protein
HORVU.MOREX.r3.3HG0298700.1	blue	Deoxycytidine kinase
HORVU.MOREX.r3.5HG0473920.1	blue	OBP32pep, putative (DUF220)
HORVU.MOREX.r3.3HG0258850.1	blue	Dentin sialophosphoprotein-related, putative isoform 1
HORVU.MOREX.r3.6HG0596960.1	blue	ADP-ribosylation factor GTPase-activating protein
HORVU.MOREX.r3.3HG0278780.1	blue	Acyl carrier protein
HORVU.MOREX.r3.2HG0173900.1	blue	autoinhibited Ca(2+)-ATPase, isoform 4
HORVU.MOREX.r3.6HG0596040.1	blue	Succinate--CoA ligase [ADP-forming] subunit beta
HORVU.MOREX.r3.2HG0105670.1	blue	SNARE-interacting protein KEULE
HORVU.MOREX.r3.5HG0513120.1	blue	Cytochrome P450 allene oxide synthase
HORVU.MOREX.r3.7HG0752890.1	blue	Phosphatidylinositol-4-phosphate 5-kinase, putative
HORVU.MOREX.r3.6HG0618090.1	blue	Thioredoxin
HORVU.MOREX.r3.2HG0203360.1	blue	NADPH--cytochrome P450 reductase
HORVU.MOREX.r3.4HG0354350.1	blue	Protein CHUP1, chloroplastic
HORVU.MOREX.r3.4HG0402490.1	blue	Glutathione reductase
HORVU.MOREX.r3.2HG0184310.1	blue	Calcium-dependent protein kinase, putative
HORVU.MOREX.r3.3HG0279470.1	blue	Tubby-like F-box protein
HORVU.MOREX.r3.3HG0296620.1	blue	Pentatricopeptide repeat-containing protein
HORVU.MOREX.r3.3HG0242830.1	blue	Pentatricopeptide repeat-containing protein
HORVU.MOREX.r3.3HG0313120.1	blue	Acetolactate synthase
HORVU.MOREX.r3.2HG0141040.1	blue	Pyrroline-5-carboxylate reductase
HORVU.MOREX.r3.1HG0021450.1	blue	F-box protein
HORVU.MOREX.r3.5HG0504720.1	blue	Octicosapeptide/Phox/Bem1p domain-containing protein / tetratricopeptide repeat-containing protein
HORVU.MOREX.r3.5HG0473840.1	blue	Ras-related protein, expressed
HORVU.MOREX.r3.1HG0056930.1	blue	50S ribosomal protein L18
HORVU.MOREX.r3.2HG0111600.1	blue	NADH-cytochrome b5 reductase
HORVU.MOREX.r3.3HG0303410.1	blue	Respiratory burst oxidase-like protein
HORVU.MOREX.r3.5HG0444870.1	blue	Calmodulin-binding protein, putative, expressed
HORVU.MOREX.r3.7HG0748510.1	blue	Serine/threonine-protein kinase
HORVU.MOREX.r3.4HG0389120.1	blue	Digalactosyldiacylglycerol synthase (Chloroplastic)
HORVU.MOREX.r3.6HG0549420.1	blue	S-adenosyl-L-methionine-dependent methyltransferases superfamily protein
HORVU.MOREX.r3.2HG0178680.1	blue	O-fucosyltransferase family protein
HORVU.MOREX.r3.1HG0071970.1	blue	RING zinc finger protein
HORVU.MOREX.r3.2HG0170600.1	blue	Acetyl-coenzyme A carboxylase carboxyl transferase subunit beta
HORVU.MOREX.r3.2HG0175950.1	blue	Cysteine protease
HORVU.MOREX.r3.7HG0731250.1	blue	Arginine-glutamic acid dipeptide repeats protein
HORVU.MOREX.r3.2HG0101540.1	blue	Nuclear transport factor 2 (NTF2)-like protein
HORVU.MOREX.r3.7HG0720640.1	blue	Oxygen-evolving enhancer protein 1, chloroplastic
HORVU.MOREX.r3.3HG0267730.1	blue	Protein phosphatase 2C
HORVU.MOREX.r3.5HG0436490.1	blue	MATH domain containing protein, expressed
HORVU.MOREX.r3.6HG0544390.1	blue	MYB transcription factor
HORVU.MOREX.r3.2HG0192180.1	blue	26S proteasome non-ATPase regulatory subunit 1
HORVU.MOREX.r3.1HG0075560.1	blue	S-adenosyl-L-methionine-dependent methyltransferases superfamily protein
HORVU.MOREX.r3.3HG0237390.1	blue	3'-N-debenzoyl-2'-deoxytaxol N-benzoyltransferase
HORVU.MOREX.r3.3HG0219730.1	blue	NADH/NADPH oxidoreductase
HORVU.MOREX.r3.1HG0019360.1	blue	Mitogen-activated protein kinase
HORVU.MOREX.r3.6HG0616880.1	blue	Upf0503 protein, chloroplastic
HORVU.MOREX.r3.5HG0432340.1	blue	Kinase family protein
HORVU.MOREX.r3.4HG0337120.1	blue	Histone H1, putative
HORVU.MOREX.r3.6HG0609420.1	blue	phosphoenolpyruvate carboxykinase 2
HORVU.MOREX.r3.5HG0426820.1	blue	Pentatricopeptide repeat-containing protein
HORVU.MOREX.r3.1HG0005590.1	blue	Mitochondrial import inner membrane translocase subunit tim23
HORVU.MOREX.r3.6HG0622120.1	blue	Pathogenesis-related protein 1
HORVU.MOREX.r3.3HG0243610.1	blue	B-box zinc finger family protein
HORVU.MOREX.r3.2HG0201920.1	blue	Inositol-pentakisphosphate 2-kinase
HORVU.MOREX.r3.1HG0053590.1	blue	Lysine-specific demethylase
HORVU.MOREX.r3.4HG0344990.1	blue	NBS-LRR disease resistance protein family-1
HORVU.MOREX.r3.3HG0291160.1	blue	Chorismate mutase
HORVU.MOREX.r3.5HG0456090.1	blue	Amino acid permease
HORVU.MOREX.r3.4HG0405830.1	blue	cold regulated protein 27
HORVU.MOREX.r3.1HG0031210.1	blue	Late embryogenesis abundant (LEA) hydroxyproline-rich glycoprotein family
HORVU.MOREX.r3.7HG0728280.1	blue	Pentatricopeptide repeat-containing protein
HORVU.MOREX.r3.6HG0599190.1	blue	GATA transcription factor
HORVU.MOREX.r3.7HG0689340.1	blue	Vesicle-associated membrane protein, putative
HORVU.MOREX.r3.5HG0469530.1	blue	40S ribosomal protein
HORVU.MOREX.r3.6HG0555260.1	blue	F-box family protein
HORVU.MOREX.r3.3HG0267850.1	blue	Protein CHUP1, chloroplastic
HORVU.MOREX.r3.5HG0513360.1	blue	E3 ubiquitin-protein ligase MARCH6
HORVU.MOREX.r3.6HG0616110.1	blue	Pyruvate dehydrogenase E1 component subunit alpha
HORVU.MOREX.r3.2HG0099920.1	blue	Glyoxylate reductase/hydroxypyruvate reductase
HORVU.MOREX.r3.1HG0031650.1	blue	F-box and associated interaction domains-containing protein
HORVU.MOREX.r3.7HG0662190.1	blue	G-protein coupled receptor 1
HORVU.MOREX.r3.7HG0721590.1	blue	ATP synthase delta chain
HORVU.MOREX.r3.4HG0386940.1	blue	Nitric oxide synthase-interacting protein homolog
HORVU.MOREX.r3.7HG0723130.1	blue	Pentatricopeptide repeat-containing protein
HORVU.MOREX.r3.1HG0079300.1	blue	U3 small nucleolar RNA-associated protein 10
HORVU.MOREX.r3.6HG0559000.1	blue	Homeobox protein
HORVU.MOREX.r3.5HG0441880.1	blue	Rubredoxin
HORVU.MOREX.r3.4HG0349570.1	blue	Autophagy-related protein 13
HORVU.MOREX.r3.4HG0340670.1	blue	Pentatricopeptide repeat-containing protein
HORVU.MOREX.r3.5HG0501870.1	blue	Glycosyltransferase
HORVU.MOREX.r3.2HG0208300.1	blue	Serine/threonine-protein kinase
HORVU.MOREX.r3.3HG0295160.1	blue	Oxidoreductase/ transition metal ion binding protein
HORVU.MOREX.r3.1HG0013020.1	blue	Pentatricopeptide repeat-containing protein
HORVU.MOREX.r3.3HG0287140.1	blue	Glycosyltransferase
HORVU.MOREX.r3.3HG0268820.1	blue	Cystic fibrosis transmembrane conductance regulator
HORVU.MOREX.r3.1HG0042750.1	blue	Kinase family protein
HORVU.MOREX.r3.7HG0634380.1	blue	RING/U-box superfamily protein
HORVU.MOREX.r3.1HG0033920.1	blue	ATP synthase gamma chain
HORVU.MOREX.r3.7HG0686300.1	blue	Peptidylprolyl isomerase
HORVU.MOREX.r3.7HG0738140.1	blue	Ureide permease-like protein
HORVU.MOREX.r3.2HG0215250.1	blue	Peroxidase
HORVU.MOREX.r3.3HG0305140.1	blue	Multidrug resistance protein ABC transporter family protein
HORVU.MOREX.r3.3HG0258000.1	blue	T-complex protein 1 subunit delta
HORVU.MOREX.r3.7HG0718460.1	blue	SWIM zinc finger family protein / mitogen-activated protein kinase kinase kinase-related, putative
HORVU.MOREX.r3.4HG0358240.1	blue	Serine/arginine rich splicing factor, putative
HORVU.MOREX.r3.1HG0059790.1	blue	Hydroxyproline-rich glycoprotein-like
HORVU.MOREX.r3.3HG0221980.1	blue	Protein NEGATIVE REGULATOR OF RESISTANCE
HORVU.MOREX.r3.7HG0703050.1	blue	Protein CHUP1, chloroplastic
HORVU.MOREX.r3.6HG0590970.1	blue	Beta-1,4-mannosyl-glycoprotein 4-beta-N-acetylglucosaminyltransferase
HORVU.MOREX.r3.1HG0034850.1	blue	Actin cytoskeleton-regulatory complex protein PAN1
HORVU.MOREX.r3.5HG0496000.1	blue	UPF0739 protein C1orf74
HORVU.MOREX.r3.7HG0675950.1	blue	Pentatricopeptide repeat-containing protein
HORVU.MOREX.r3.1HG0075070.1	blue	NC domain-containing protein
HORVU.MOREX.r3.4HG0333190.1	blue	N utilization substance protein B-like protein
HORVU.MOREX.r3.7HG0718610.1	blue	BES1/BZR1 homolog 1
HORVU.MOREX.r3.1HG0090260.1	blue	FBD-associated F-box protein
HORVU.MOREX.r3.3HG0304280.1	blue	Exocyst complex component, putative
HORVU.MOREX.r3.6HG0597620.1	blue	Trafficking protein particle complex subunit 12
HORVU.MOREX.r3.5HG0440610.1	blue	Transmembrane protein, putative
HORVU.MOREX.r3.4HG0403680.1	blue	Transcription factor protein
HORVU.MOREX.r3.1HG0023210.1	blue	Gamma-tubulin complex component
HORVU.MOREX.r3.7HG0706810.1	blue	Ribosomal L28e protein family
HORVU.MOREX.r3.2HG0137670.1	blue	Eukaryotic translation initiation factor-related family protein
HORVU.MOREX.r3.5HG0514990.1	blue	Tubulin beta chain
HORVU.MOREX.r3.5HG0442860.1	blue	Translation initiation factor IF-2
HORVU.MOREX.r3.2HG0111610.1	blue	Cellulose synthase
HORVU.MOREX.r3.7HG0721090.1	blue	Importin-5
HORVU.MOREX.r3.2HG0163020.1	blue	Myb/SANT-like DNA-binding domain protein
HORVU.MOREX.r3.5HG0475700.1	blue	Agmatine deiminase
HORVU.MOREX.r3.1HG0056570.1	blue	Expansin protein
HORVU.MOREX.r3.6HG0551300.1	blue	F-box family protein
HORVU.MOREX.r3.3HG0228660.1	blue	Myosin
HORVU.MOREX.r3.6HG0598360.1	blue	Nucleoporin autopeptidase
HORVU.MOREX.r3.4HG0354620.1	blue	Ubiquitin activating enzyme E1
HORVU.MOREX.r3.4HG0364890.1	blue	ATP synthase subunit b-delta
HORVU.MOREX.r3.5HG0443280.1	blue	PsbP-like protein 1
HORVU.MOREX.r3.7HG0726170.1	blue	Mitogen-activated protein kinase
HORVU.MOREX.r3.4HG0407340.1	blue	Receptor-like protein kinase
HORVU.MOREX.r3.4HG0416160.1	blue	auxin canalization protein (DUF828)
HORVU.MOREX.r3.3HG0322650.1	blue	NAD kinase
HORVU.MOREX.r3.7HG0724570.1	blue	Protein N-terminal asparagine amidohydrolase
HORVU.MOREX.r3.7HG0685920.1	blue	Solute carrier family 35 protein
HORVU.MOREX.r3.5HG0465610.1	blue	Receptor protein kinase, putative
HORVU.MOREX.r3.2HG0176940.1	blue	Malate synthase
HORVU.MOREX.r3.2HG0156140.1	blue	D-alanine--D-alanine ligase
HORVU.MOREX.r3.1HG0090170.1	blue	NBS-LRR-like resistance protein
HORVU.MOREX.r3.1HG0057520.1	blue	Phospho-2-dehydro-3-deoxyheptonate aldolase
HORVU.MOREX.r3.3HG0319430.1	blue	WD40-repeat protein
HORVU.MOREX.r3.1HG0008640.1	blue	7,8-dihydroneopterin aldolase
HORVU.MOREX.r3.3HG0310880.1	blue	Rhodanese-like domain-containing protein 4, chloroplastic
HORVU.MOREX.r3.5HG0522120.1	blue	Metal-dependent hydrolase
HORVU.MOREX.r3.4HG0380300.1	blue	CAP-gly domain linker
HORVU.MOREX.r3.7HG0643530.1	blue	Pentatricopeptide repeat-containing protein family
HORVU.MOREX.r3.5HG0485180.1	blue	Oxidoreductase/ transition metal ion binding protein
HORVU.MOREX.r3.2HG0138530.1	blue	BHLH transcription factor
HORVU.MOREX.r3.1HG0012290.1	blue	Receptor-like protein kinase
HORVU.MOREX.r3.5HG0528270.1	blue	ATP-dependent RNA helicase
HORVU.MOREX.r3.3HG0312140.1	blue	glycosyltransferase family exostosin protein
HORVU.MOREX.r3.3HG0252710.1	blue	Basic helix-loop-helix transcription factor
HORVU.MOREX.r3.2HG0144700.1	blue	Mediator of RNA polymerase II transcription subunit 14
HORVU.MOREX.r3.1HG0016750.1	blue	Nuclear pore complex-interacting protein family member B3
HORVU.MOREX.r3.2HG0190800.1	blue	F-box protein
HORVU.MOREX.r3.1HG0045330.1	blue	Retrovirus-related Pol polyprotein from transposon TNT 1-94
HORVU.MOREX.r3.6HG0613660.1	blue	Oxidation resistance protein 1
HORVU.MOREX.r3.3HG0327190.1	blue	Villin
HORVU.MOREX.r3.1HG0056980.1	blue	Signal transducer and activator of transcription A
HORVU.MOREX.r3.2HG0143770.1	blue	Phosphate-responsive 1 family protein
HORVU.MOREX.r3.4HG0395580.1	blue	Receptor-like kinase
HORVU.MOREX.r3.1HG0094820.1	blue	V-type proton ATPase subunit C
HORVU.MOREX.r3.5HG0509080.1	blue	Single-stranded DNA-binding protein
HORVU.MOREX.r3.5HG0464810.1	blue	Plastid transcriptionally active 6
HORVU.MOREX.r3.1HG0082250.1	blue	Fatty acid oxidation complex subunit alpha
HORVU.MOREX.r3.3HG0271380.1	blue	GDSL esterase/lipase
HORVU.MOREX.r3.5HG0519900.1	blue	PRA1 family protein
HORVU.MOREX.r3.1HG0093760.1	blue	ATP-dependent zinc metalloprotease FtsH
HORVU.MOREX.r3.7HG0676110.1	blue	AT hook motif DNA-binding family protein
HORVU.MOREX.r3.1HG0053170.1	blue	Basic helix loop helix (BHLH) family transcription factor
HORVU.MOREX.r3.3HG0305840.1	blue	Calcium sensing receptor, chloroplastic
HORVU.MOREX.r3.4HG0362770.1	blue	Plant cadmium resistance 2-like protein
HORVU.MOREX.r3.3HG0285420.1	blue	Cytosolic Fe-S cluster assembly factor NBP35
HORVU.MOREX.r3.2HG0134420.1	blue	Orotidine 5'-phosphate decarboxylase
HORVU.MOREX.r3.2HG0182210.1	blue	Transporter-related family protein
HORVU.MOREX.r3.2HG0104710.1	blue	Small subunit processome component 20 homolog
HORVU.MOREX.r3.7HG0665560.1	blue	2,3-bisphosphoglycerate-dependent phosphoglycerate mutase
HORVU.MOREX.r3.4HG0383240.1	blue	Mutator protein
HORVU.MOREX.r3.3HG0313340.1	blue	nuclear factor Y, subunit B13
HORVU.MOREX.r3.5HG0524060.1	blue	Remorin
HORVU.MOREX.r3.5HG0466420.1	blue	RING/U-box superfamily protein
HORVU.MOREX.r3.5HG0459290.1	blue	Protein trichome birefringence
HORVU.MOREX.r3.1HG0086130.1	blue	Alpha/beta-Hydrolases superfamily protein
HORVU.MOREX.r3.1HG0006490.1	blue	Rho guanine nucleotide exchange factor 2
HORVU.MOREX.r3.6HG0598100.1	blue	WD-repeat protein, putative
HORVU.MOREX.r3.5HG0529340.1	blue	Nicotinamide-nucleotide adenylyltransferase
HORVU.MOREX.r3.5HG0436480.1	blue	Cytochrome P450 family protein
HORVU.MOREX.r3.1HG0075480.1	blue	Protein NRT1/ PTR FAMILY 5.5
HORVU.MOREX.r3.6HG0557920.1	blue	Auxin response factor
HORVU.MOREX.r3.5HG0485820.1	blue	ATP binding microtubule motor family protein
HORVU.MOREX.r3.6HG0559410.1	blue	Protein phosphatase 2C
HORVU.MOREX.r3.1HG0054490.1	blue	Pmr5/Cas1p GDSL/SGNH-like acyl-esterase family protein
HORVU.MOREX.r3.3HG0301040.1	blue	Auxin influx transporter
HORVU.MOREX.r3.7HG0731700.1	blue	Transducin/WD40 repeat protein
HORVU.MOREX.r3.3HG0234870.1	blue	MICOS complex subunit MIC60
HORVU.MOREX.r3.7HG0717890.1	blue	PPPDE thiol peptidase family protein, putative
HORVU.MOREX.r3.7HG0656540.1	blue	Transducin/WD40 repeat protein
HORVU.MOREX.r3.5HG0426290.1	blue	Serine/threonine-protein phosphatase
HORVU.MOREX.r3.1HG0044070.1	blue	Transmembrane protein, putative
HORVU.MOREX.r3.4HG0335680.1	blue	Protein yippee-like
HORVU.MOREX.r3.7HG0725780.1	blue	S-adenosyl-L-methionine-dependent methyltransferases superfamily protein
HORVU.MOREX.r3.7HG0726770.1	blue	Glycine-rich protein
HORVU.MOREX.r3.2HG0215180.1	blue	Prenylcysteine oxidase / farnesylcysteine lyase
HORVU.MOREX.r3.3HG0271660.1	blue	TPR repeat-containing thioredoxin TTL1
HORVU.MOREX.r3.6HG0546810.1	blue	Pentatricopeptide repeat-containing protein
HORVU.MOREX.r3.1HG0086940.1	blue	Ubiquitin-conjugating enzyme E2
HORVU.MOREX.r3.3HG0286100.1	blue	CASP-like protein
HORVU.MOREX.r3.1HG0029710.1	blue	Hyaluronan-binding protein 2
HORVU.MOREX.r3.3HG0313110.1	blue	Auxin response factor
HORVU.MOREX.r3.5HG0467120.1	blue	OTU domain-containing protein
HORVU.MOREX.r3.5HG0522390.1	blue	Pheophorbide a oxygenase, chloroplastic
HORVU.MOREX.r3.5HG0442170.1	blue	Importin subunit beta-1
HORVU.MOREX.r3.7HG0700300.1	blue	Werner Syndrome-like exonuclease
HORVU.MOREX.r3.5HG0535930.1	blue	ADP-ribosylation factor GTPase-activating protein
HORVU.MOREX.r3.3HG0314740.1	blue	F-box domain containing protein
HORVU.MOREX.r3.3HG0280160.1	blue	Evolutionarily conserved C-terminal region 2
HORVU.MOREX.r3.6HG0606940.1	blue	Pentatricopeptide repeat-containing protein
HORVU.MOREX.r3.6HG0550780.1	blue	F-box family protein
HORVU.MOREX.r3.5HG0519940.1	blue	Histone H1
HORVU.MOREX.r3.6HG0616160.1	blue	ATP-dependent RNA helicase family protein
HORVU.MOREX.r3.5HG0512580.1	blue	myosin-binding protein (Protein of unknown function, DUF593)
HORVU.MOREX.r3.2HG0165790.1	blue	Serine/threonine-protein phosphatase
HORVU.MOREX.r3.4HG0391870.1	blue	Ankyrin repeat protein-like
HORVU.MOREX.r3.1HG0003220.1	blue	NBS-LRR-like resistance protein
HORVU.MOREX.r3.3HG0302160.1	blue	ABC subfamily C transporter
HORVU.MOREX.r3.7HG0749800.1	blue	Peptidoglycan-binding LysM domain protein, putative
HORVU.MOREX.r3.3HG0304110.1	blue	Thioredoxin family protein
HORVU.MOREX.r3.1HG0048990.1	blue	serine carboxypeptidase-like 34
HORVU.MOREX.r3.6HG0633470.1	blue	Mitochondrial intermediate peptidase
HORVU.MOREX.r3.7HG0745450.1	blue	Charged multivesicular body protein 1
HORVU.MOREX.r3.2HG0120030.1	blue	Xylulose kinase
HORVU.MOREX.r3.4HG0398970.1	blue	Glycosyl hydrolase family protein 43, putative, expressed
HORVU.MOREX.r3.2HG0098680.1	blue	protein kinase family protein
HORVU.MOREX.r3.7HG0668470.1	blue	Alanine--tRNA ligase
HORVU.MOREX.r3.5HG0487520.1	blue	Amino acid dehydrogenase family protein
HORVU.MOREX.r3.3HG0298090.1	blue	Leucine-rich repeat receptor-like protein kinase
HORVU.MOREX.r3.3HG0279500.1	blue	Pentatricopeptide repeat-containing protein
HORVU.MOREX.r3.2HG0214910.1	blue	Chaperone protein DnaJ
HORVU.MOREX.r3.7HG0677440.1	blue	ATPase E1-E2 type family protein / haloacid dehalogenase-like hydrolase family protein
HORVU.MOREX.r3.4HG0343610.1	blue	COBRA-like protein
HORVU.MOREX.r3.3HG0281850.1	blue	Threonine synthase
HORVU.MOREX.r3.7HG0686830.1	blue	TraB family protein
HORVU.MOREX.r3.5HG0437090.1	blue	HVA22-like protein
HORVU.MOREX.r3.4HG0337850.1	blue	Actin
HORVU.MOREX.r3.7HG0634680.1	blue	disease resistance protein (TIR-NBS-LRR class)
HORVU.MOREX.r3.4HG0356380.1	blue	Glutamine--fructose-6-phosphate aminotransferase [isomerizing]
HORVU.MOREX.r3.6HG0624650.1	blue	Transmembrane 9 superfamily member
HORVU.MOREX.r3.2HG0203510.1	blue	Jasmonate ZIM domain-containing protein
HORVU.MOREX.r3.6HG0578800.1	blue	ATP-binding cassette transporter subfamily A member
HORVU.MOREX.r3.6HG0607460.1	blue	Ornithine carbamoyltransferase
HORVU.MOREX.r3.6HG0551530.1	blue	Disease resistance protein RPM1
HORVU.MOREX.r3.4HG0393260.1	blue	Oxidoreductase, 2OG-Fe(II) oxygenase family protein
HORVU.MOREX.r3.3HG0251680.1	blue	Aldolase-type TIM barrel
HORVU.MOREX.r3.4HG0334290.1	blue	Alpha-1,3-mannosyl-glycoprotein 4-beta-N-acetylglucosaminyltransferase A
HORVU.MOREX.r3.2HG0193950.1	blue	Cytospin-A
HORVU.MOREX.r3.7HG0669180.1	blue	SOUL heme-binding protein
HORVU.MOREX.r3.4HG0350000.1	blue	DUF241 domain protein, putative (DUF241)
HORVU.MOREX.r3.6HG0573990.1	blue	DNA-directed RNA polymerase subunit beta''
HORVU.MOREX.r3.3HG0272350.1	blue	Lipase
HORVU.MOREX.r3.4HG0347770.1	blue	TRAM, LAG1 and CLN8 (TLC) lipid-sensing domain containing protein
HORVU.MOREX.r3.7HG0642360.1	blue	BAG family molecular chaperone regulator-like protein
HORVU.MOREX.r3.7HG0661890.1	blue	3-oxoacyl-[acyl-carrier-protein] synthase
HORVU.MOREX.r3.6HG0581200.1	blue	Pentatricopeptide repeat-containing protein
HORVU.MOREX.r3.1HG0047720.1	blue	Ras family protein
HORVU.MOREX.r3.2HG0135310.1	blue	Sugar transporter, putative
HORVU.MOREX.r3.4HG0333760.1	blue	Guanine nucleotide-binding protein subunit beta
HORVU.MOREX.r3.3HG0315690.1	blue	E3 ubiquitin-protein ligase BRE1-like 2
HORVU.MOREX.r3.5HG0485260.1	blue	F-box domain containing protein
HORVU.MOREX.r3.4HG0337770.1	blue	Histidine kinase
HORVU.MOREX.r3.4HG0370520.1	blue	inactive purple acid phosphatase-like protein
HORVU.MOREX.r3.2HG0154630.1	blue	HTH-type transcriptional regulator
HORVU.MOREX.r3.1HG0047080.1	blue	Prolyl 4-hydroxylase alpha subunit, putative
HORVU.MOREX.r3.6HG0613030.1	blue	DUF1005 family protein (DUF1005)
HORVU.MOREX.r3.7HG0727160.1	blue	Cullin-associated NEDD8-dissociated protein 1
HORVU.MOREX.r3.3HG0289500.1	blue	Structural constituent of cell wall protein, putative
HORVU.MOREX.r3.7HG0721080.1	blue	Zinc finger, B-box
HORVU.MOREX.r3.3HG0280030.1	blue	Calcium channel-related
HORVU.MOREX.r3.2HG0185000.1	blue	Aldehyde dehydrogenase
HORVU.MOREX.r3.2HG0189440.1	blue	Cyclin family protein
HORVU.MOREX.r3.4HG0397410.1	blue	Hexosyltransferase
HORVU.MOREX.r3.3HG0306840.1	blue	KH domain-containing protein
HORVU.MOREX.r3.7HG0700320.1	blue	Pentatricopeptide repeat-containing protein
HORVU.MOREX.r3.3HG0273800.1	blue	Mitogen-activated protein kinase
HORVU.MOREX.r3.2HG0111350.1	blue	NAC domain-containing protein
HORVU.MOREX.r3.5HG0464580.1	blue	Non-specific serine/threonine protein kinase
HORVU.MOREX.r3.1HG0007840.1	blue	E3 UFM1-protein ligase 1-like protein
HORVU.MOREX.r3.2HG0197600.1	blue	Soluble starch synthase 3, chloroplastic/amyloplastic
HORVU.MOREX.r3.1HG0014180.1	blue	Retrotransposon protein, putative, Ty1-copia subclass
HORVU.MOREX.r3.6HG0612250.1	blue	Potassium transporter
HORVU.MOREX.r3.7HG0727100.1	blue	Galactokinase
HORVU.MOREX.r3.1HG0038440.1	blue	zinc finger (C3HC4-type RING finger) family protein
HORVU.MOREX.r3.3HG0245400.1	blue	GDSL esterase/lipase
HORVU.MOREX.r3.5HG0433990.1	blue	Aminotransferase
HORVU.MOREX.r3.1HG0059810.1	blue	RNA binding protein
HORVU.MOREX.r3.1HG0036440.1	blue	BTB/POZ domain-containing protein
HORVU.MOREX.r3.1HG0076120.1	blue	Phosphatidylinositol transfer protein
HORVU.MOREX.r3.5HG0429420.1	blue	Pentatricopeptide repeat-containing protein
HORVU.MOREX.r3.3HG0327810.1	blue	Auxin efflux carrier protein-like
HORVU.MOREX.r3.4HG0395620.1	blue	F-box family protein
HORVU.MOREX.r3.2HG0173630.1	blue	myosin-binding protein (Protein of unknown function, DUF593)
HORVU.MOREX.r3.1HG0026100.1	blue	WD repeat phosphoinositide-interacting-like protein
HORVU.MOREX.r3.3HG0256890.1	blue	Argonaute
HORVU.MOREX.r3.4HG0332520.1	blue	Histidine-containing phosphotransfer protein
HORVU.MOREX.r3.5HG0474010.1	blue	NA
HORVU.MOREX.r3.2HG0107980.1	blue	Symplekin
HORVU.MOREX.r3.3HG0225910.1	blue	Ankyrin repeat family protein-like
HORVU.MOREX.r3.6HG0558740.1	blue	Harpin inducing protein
HORVU.MOREX.r3.5HG0457670.1	blue	Phosphatidylinositol N-acetylglucosaminyltransferase
HORVU.MOREX.r3.4HG0333830.1	blue	Ataxia telangiectasia-mutated and RAD3-like protein
HORVU.MOREX.r3.3HG0260990.1	blue	Ubiquitin-like-specific protease ESD4
HORVU.MOREX.r3.2HG0168020.1	blue	Mediator of RNA polymerase II transcription subunit 6
HORVU.MOREX.r3.3HG0315210.1	blue	F-box family protein
HORVU.MOREX.r3.1HG0082910.1	blue	(R)-specific enoyl-CoA hydratase
HORVU.MOREX.r3.1HG0079460.1	blue	Protein kinase-like
HORVU.MOREX.r3.3HG0222130.1	blue	Transmembrane protein 214
HORVU.MOREX.r3.2HG0136400.1	blue	Plant cadmium resistance protein
HORVU.MOREX.r3.6HG0629060.1	blue	Phosphoglycolate phosphatase, putative
HORVU.MOREX.r3.1HG0029270.1	blue	Ubiquitin conjugating enzyme E2
HORVU.MOREX.r3.2HG0133220.1	blue	Blue copper protein
HORVU.MOREX.r3.3HG0271980.1	blue	Ta11-like non-LTR retrotransposon
HORVU.MOREX.r3.5HG0536490.1	blue	Acyl carrier protein
HORVU.MOREX.r3.2HG0132590.1	blue	GDP-fucose protein O-fucosyltransferase 2
HORVU.MOREX.r3.4HG0390030.1	blue	Nodulation-signaling pathway 2 protein
HORVU.MOREX.r3.5HG0513300.1	blue	30S ribosomal protein S9
HORVU.MOREX.r3.4HG0376750.1	blue	Arginine-glutamic acid dipeptide repeats protein
HORVU.MOREX.r3.3HG0242110.1	blue	Alpha/beta-Hydrolases superfamily protein
HORVU.MOREX.r3.2HG0127750.1	blue	Proteasome maturation factor UMP1 family protein
HORVU.MOREX.r3.4HG0331400.1	blue	Sn1-specific diacylglycerol lipase alpha
HORVU.MOREX.r3.2HG0117100.1	blue	NHL repeat-containing protein
HORVU.MOREX.r3.5HG0489130.1	blue	Receptor protein kinase, putative
HORVU.MOREX.r3.7HG0661920.1	blue	Auxin response factor
HORVU.MOREX.r3.2HG0194910.1	blue	NBS-LRR disease resistance protein
HORVU.MOREX.r3.4HG0406370.1	blue	Signal transduction histidine-protein kinase BarA
HORVU.MOREX.r3.2HG0204770.1	blue	AP2-like ethylene-responsive transcription factor
HORVU.MOREX.r3.6HG0573390.1	blue	TBCC domain-containing protein 1
HORVU.MOREX.r3.6HG0573070.1	blue	MLO-like protein
HORVU.MOREX.r3.2HG0204150.1	blue	Kinase family protein
HORVU.MOREX.r3.3HG0266060.1	blue	Hypoxia-responsive family protein
HORVU.MOREX.r3.5HG0458890.1	blue	senescence regulator (Protein of unknown function, DUF584)
HORVU.MOREX.r3.2HG0163200.1	blue	Yellow stripe-like transporter 12
HORVU.MOREX.r3.5HG0495900.1	blue	Adenylate kinase
HORVU.MOREX.r3.3HG0329290.1	blue	Beta-adaptin-like protein
HORVU.MOREX.r3.1HG0036320.1	blue	AT hook motif-containing protein, putative
HORVU.MOREX.r3.4HG0397900.1	blue	Mannose-1-phosphate guanyltransferase
HORVU.MOREX.r3.7HG0725040.1	blue	Pentatricopeptide repeat-containing protein
HORVU.MOREX.r3.7HG0749820.1	blue	Photosystem II stability/assembly factor HCF136
HORVU.MOREX.r3.3HG0307520.1	blue	bZIP transcription factor (DUF630 and DUF632)
HORVU.MOREX.r3.2HG0199030.1	blue	Transposase
HORVU.MOREX.r3.3HG0222780.1	blue	WD repeat-containing protein 1
HORVU.MOREX.r3.7HG0708020.1	blue	F-box protein
HORVU.MOREX.r3.5HG0520590.1	blue	Small multi-drug export protein
HORVU.MOREX.r3.1HG0093820.1	blue	F-box family protein
HORVU.MOREX.r3.7HG0658300.1	blue	Integral membrane protein DUF6 containing protein
HORVU.MOREX.r3.1HG0055030.1	blue	DDB1-and CUL4-associated factor
HORVU.MOREX.r3.3HG0253690.1	blue	ATP-dependent RNA helicase, putative
HORVU.MOREX.r3.6HG0590230.1	blue	MutL DNA mismatch repair protein
HORVU.MOREX.r3.2HG0208940.1	blue	Exocyst complex component, putative
HORVU.MOREX.r3.4HG0378290.1	blue	ATP-dependent helicase HRQ1
HORVU.MOREX.r3.1HG0070430.1	blue	LURP-one-like protein
HORVU.MOREX.r3.1HG0062760.1	blue	Pyrimidine-specific ribonucleoside hydrolase
HORVU.MOREX.r3.6HG0601160.1	blue	Expansin protein
HORVU.MOREX.r3.5HG0467030.1	blue	Kinase family protein
HORVU.MOREX.r3.6HG0615710.1	blue	Nucleobase ascorbate transporter
HORVU.MOREX.r3.3HG0262210.1	blue	Phosphatase 2C family protein
HORVU.MOREX.r3.3HG0260800.1	blue	Protein ZINC INDUCED FACILITATOR-LIKE 1
HORVU.MOREX.r3.5HG0463040.1	blue	Regulation of nuclear pre-mRNA domain-containing protein 1B
HORVU.MOREX.r3.2HG0158290.1	blue	carbohydrate esterase, putative (DUF303)
HORVU.MOREX.r3.4HG0393020.1	blue	B-cell receptor-associated-like protein
HORVU.MOREX.r3.1HG0028230.1	blue	DUF581 family protein
HORVU.MOREX.r3.5HG0482600.1	blue	Pentatricopeptide repeat-containing protein
HORVU.MOREX.r3.4HG0382060.1	blue	RING/FYVE/PHD zinc finger superfamily protein
HORVU.MOREX.r3.4HG0385690.1	blue	Triose-phosphate transporter family protein
HORVU.MOREX.r3.6HG0559310.1	blue	Eukaryotic translation initiation factor
HORVU.MOREX.r3.2HG0211010.1	blue	Pentatricopeptide repeat-containing protein
HORVU.MOREX.r3.2HG0177780.1	blue	Serine incorporator
HORVU.MOREX.r3.2HG0117090.1	blue	Rho GTPase-activating protein
HORVU.MOREX.r3.2HG0182380.1	blue	senescence regulator (Protein of unknown function, DUF584)
HORVU.MOREX.r3.1HG0018590.1	blue	MYB transcription factor
HORVU.MOREX.r3.5HG0453140.1	blue	Peptide chain release factor 1
HORVU.MOREX.r3.5HG0488200.1	blue	Peroxidase
HORVU.MOREX.r3.5HG0527480.1	blue	Mitotic-spindle organizing protein 1
HORVU.MOREX.r3.7HG0664780.1	blue	Patatin
HORVU.MOREX.r3.6HG0624180.1	blue	FBD-associated F-box protein
HORVU.MOREX.r3.5HG0492400.1	blue	F-box protein
HORVU.MOREX.r3.2HG0125270.1	blue	Nuclease S1
HORVU.MOREX.r3.4HG0375390.1	blue	ATP-dependent zinc metalloprotease FtsH
HORVU.MOREX.r3.3HG0256100.1	blue	Ubiquitin-associated domain-containing protein 2
HORVU.MOREX.r3.4HG0394810.1	blue	U-box domain-containing protein
HORVU.MOREX.r3.3HG0296450.1	blue	Glycerophosphodiester phosphodiesterase
HORVU.MOREX.r3.6HG0567160.1	blue	Tubulin beta chain
HORVU.MOREX.r3.5HG0512980.1	blue	Molybdenum cofactor sulfurase
HORVU.MOREX.r3.3HG0288470.1	blue	DUF506 family protein
HORVU.MOREX.r3.7HG0722960.1	blue	UPF0690 protein C1orf52
HORVU.MOREX.r3.5HG0479410.1	blue	Uv excision repair protein rad23, putative
HORVU.MOREX.r3.2HG0184680.1	blue	BRCT domain-containing protein
HORVU.MOREX.r3.4HG0418530.1	blue	ATP-dependent chaperone ClpB
HORVU.MOREX.r3.1HG0080320.1	blue	IQ domain-containing protein
HORVU.MOREX.r3.6HG0610770.1	blue	Transmembrane 9 superfamily member
HORVU.MOREX.r3.1HG0055570.1	blue	Cytochrome P450 family protein, expressed
HORVU.MOREX.r3.7HG0642750.1	blue	Kinase family protein
HORVU.MOREX.r3.1HG0027550.1	blue	vesicle-associated protein 1-4
HORVU.MOREX.r3.4HG0402460.1	blue	Dynamin-like
HORVU.MOREX.r3.2HG0176200.1	blue	BTB/POZ and TAZ domain protein
HORVU.MOREX.r3.2HG0133890.1	blue	Scarecrow transcription factor family protein
HORVU.MOREX.r3.3HG0262130.1	blue	Protein transport protein SEC23
HORVU.MOREX.r3.7HG0650860.1	blue	3'(2'),5'-bisphosphate nucleotidase
HORVU.MOREX.r3.1HG0090970.1	blue	Pentatricopeptide repeat-containing protein
HORVU.MOREX.r3.1HG0012180.1	blue	protein kinase family protein
HORVU.MOREX.r3.2HG0154000.1	blue	Pleckstrin-like (PH) domain protein
HORVU.MOREX.r3.4HG0391260.1	blue	Clathrin heavy chain
HORVU.MOREX.r3.4HG0400730.1	blue	Cell division cycle protein 48-like protein
HORVU.MOREX.r3.4HG0372190.1	blue	Protein transport protein SEC23
HORVU.MOREX.r3.5HG0491020.1	blue	Exodeoxyribonuclease 7 large subunit
HORVU.MOREX.r3.6HG0550390.1	blue	Nitroreductase family protein, putative
HORVU.MOREX.r3.2HG0122210.1	blue	Cellulose synthase-like protein
HORVU.MOREX.r3.5HG0461880.1	blue	2,3-bisphosphoglycerate-dependent phosphoglycerate mutase
HORVU.MOREX.r3.6HG0568300.1	blue	Homeobox protein knotted-1, putative
HORVU.MOREX.r3.7HG0638550.1	blue	5'-methylthioadenosine/S-adenosylhomocysteine nucleosidase
HORVU.MOREX.r3.5HG0504420.1	blue	Cytochrome P450
HORVU.MOREX.r3.2HG0130540.1	blue	Calcium-dependent lipid-binding domain-containing protein
HORVU.MOREX.r3.5HG0439450.1	blue	Chromosome alignment-maintaining phosphoprotein 1
HORVU.MOREX.r3.5HG0498340.1	blue	U-box domain-containing protein
HORVU.MOREX.r3.1HG0012250.1	blue	AP2-like ethylene-responsive transcription factor
HORVU.MOREX.r3.4HG0348510.1	blue	Transducin/WD-like repeat-protein
HORVU.MOREX.r3.3HG0305930.1	blue	PP2A regulatory subunit TAP46
HORVU.MOREX.r3.7HG0663880.1	blue	Cyclin-dependent kinase inhibitor
HORVU.MOREX.r3.6HG0553200.1	blue	Transcription factor
HORVU.MOREX.r3.2HG0111760.1	blue	Mitochondrial ubiquitin ligase activator of NFKB 1
HORVU.MOREX.r3.6HG0613730.1	blue	Maltose/maltodextrin import ATP-binding protein MalK
HORVU.MOREX.r3.2HG0174280.1	blue	Protection of telomeres 1 protein
HORVU.MOREX.r3.1HG0003620.1	blue	Protein ZINC INDUCED FACILITATOR-LIKE 1
HORVU.MOREX.r3.7HG0707320.1	blue	L-arabinose isomerase
HORVU.MOREX.r3.5HG0509920.1	blue	WD repeat and FYVE domain-containing protein 3
HORVU.MOREX.r3.2HG0164430.1	blue	Cytochrome b-c1 complex subunit Rieske, mitochondrial
HORVU.MOREX.r3.3HG0281980.1	blue	Receptor-like protein kinase
HORVU.MOREX.r3.6HG0550600.1	blue	Protein ROOT HAIR DEFECTIVE 3 homolog
HORVU.MOREX.r3.4HG0367380.1	blue	zinc finger (ubiquitin-hydrolase) domain-containing protein
HORVU.MOREX.r3.6HG0574310.1	blue	Pentatricopeptide repeat-containing family protein
HORVU.MOREX.r3.5HG0505940.1	blue	Phosphoribosylaminoimidazole-succinocarboxamide synthase
HORVU.MOREX.r3.4HG0341330.1	blue	RING/U-box superfamily protein
HORVU.MOREX.r3.3HG0226600.1	blue	D-Ala-D/L-Ala epimerase
HORVU.MOREX.r3.7HG0668040.1	blue	CDP-diacylglycerol--glycerol-3-phosphate 3-phosphatidyltransferase, putative
HORVU.MOREX.r3.1HG0046540.1	blue	DUF538 family protein, putative (Protein of unknown function, DUF538)
HORVU.MOREX.r3.7HG0738280.1	blue	F-box protein
HORVU.MOREX.r3.1HG0056510.1	blue	Cytochrome P450, putative
HORVU.MOREX.r3.2HG0183710.1	blue	WD-repeat protein, putative
HORVU.MOREX.r3.7HG0714430.1	blue	Pentatricopeptide repeat-containing protein
HORVU.MOREX.r3.7HG0715010.1	blue	Hemoglobin-like protein
HORVU.MOREX.r3.UnG0753780.1	blue	Cytochrome b
HORVU.MOREX.r3.2HG0182340.1	blue	Eukaryotic peptide chain release factor GTP-binding subunit ERF3B
HORVU.MOREX.r3.1HG0046900.1	blue	1-acyl-sn-glycerol-3-phosphate acyltransferase
HORVU.MOREX.r3.3HG0250320.1	blue	Chaperone protein dnaJ
HORVU.MOREX.r3.2HG0154720.1	blue	Bifunctional glutamine synthetase adenylyltransferase/adenylyl-removing enzyme
HORVU.MOREX.r3.6HG0549380.1	blue	Gamma-glutamylcyclotransferase
HORVU.MOREX.r3.1HG0086430.1	blue	Disease resistance protein (NBS-LRR class) family
HORVU.MOREX.r3.2HG0186060.1	blue	B3 domain-containing protein
HORVU.MOREX.r3.4HG0339820.1	blue	Sugar transporter family protein
HORVU.MOREX.r3.6HG0573200.1	blue	Zinc transporter
HORVU.MOREX.r3.3HG0319370.1	blue	Acetyl-CoA carboxylase
HORVU.MOREX.r3.7HG0656910.1	blue	Pentatricopeptide repeat-containing protein
HORVU.MOREX.r3.2HG0099120.1	blue	Disease resistance protein (NBS-LRR class) family
HORVU.MOREX.r3.2HG0172130.1	blue	Pentatricopeptide repeat-containing protein
HORVU.MOREX.r3.3HG0293350.1	blue	Arabinogalactan peptide 14
HORVU.MOREX.r3.4HG0407230.1	blue	Flowering-promoting factor 1-like protein 1
HORVU.MOREX.r3.7HG0696960.1	blue	Inosine-5'-monophosphate dehydrogenase
HORVU.MOREX.r3.2HG0133570.1	blue	Protein TIC 20, chloroplastic
HORVU.MOREX.r3.1HG0065340.1	blue	Zinc finger CCCH domain protein
HORVU.MOREX.r3.6HG0610090.1	blue	BED zinc finger,hAT family dimerization domain
HORVU.MOREX.r3.7HG0667920.1	blue	Transmembrane protein 45B
HORVU.MOREX.r3.1HG0020840.1	blue	Pentatricopeptide repeat-containing protein
HORVU.MOREX.r3.5HG0480410.1	blue	Copper transporter
HORVU.MOREX.r3.1HG0012360.1	blue	Phosphoserine aminotransferase
HORVU.MOREX.r3.7HG0727380.1	blue	Pentatricopeptide repeat-containing protein
HORVU.MOREX.r3.3HG0292580.1	blue	Pentatricopeptide repeat-containing protein
HORVU.MOREX.r3.1HG0021340.1	blue	Glutathione S-transferase
HORVU.MOREX.r3.4HG0331410.1	blue	3-N-debenzoyl-2-deoxytaxol N-benzoyltransferase
HORVU.MOREX.r3.4HG0347330.1	blue	Aldehyde dehydrogenase
HORVU.MOREX.r3.2HG0166370.1	blue	ATP-binding ABC transporter
HORVU.MOREX.r3.5HG0530300.1	blue	Paternally-expressed gene 3 protein
HORVU.MOREX.r3.3HG0289610.1	blue	Cleavage and polyadenylation specificity factor (CPSF) A subunit protein
HORVU.MOREX.r3.3HG0313060.1	blue	Heparan-alpha-glucosaminide N-acetyltransferase
HORVU.MOREX.r3.7HG0709510.1	blue	26S proteasome non-ATPase regulatory subunit 3
HORVU.MOREX.r3.3HG0244630.1	blue	AT1G17665-like protein
HORVU.MOREX.r3.5HG0458650.1	blue	Cationic amino acid transporter
HORVU.MOREX.r3.4HG0365740.1	blue	Tropomyosin alpha-1 chain
HORVU.MOREX.r3.6HG0596930.1	blue	Regulator of nonsense transcripts 2
HORVU.MOREX.r3.4HG0350060.1	blue	histone acetyltransferase of the CBP family 12
HORVU.MOREX.r3.5HG0441260.1	blue	Major facilitator superfamily protein
HORVU.MOREX.r3.7HG0682220.1	blue	NAD(P)-binding Rossmann-fold superfamily protein
HORVU.MOREX.r3.4HG0368300.1	blue	Transportin-3
HORVU.MOREX.r3.1HG0080400.1	blue	Microtubule associated protein 65
HORVU.MOREX.r3.6HG0588030.1	blue	Retrovirus-related Pol polyprotein from transposon TNT 1-94
HORVU.MOREX.r3.2HG0209570.1	blue	RNA-binding protein 5-A
HORVU.MOREX.r3.1HG0089190.1	blue	transmembrane protein, putative (DUF 3339)
HORVU.MOREX.r3.7HG0708730.1	blue	Spermidine synthase
HORVU.MOREX.r3.5HG0446800.1	blue	Ankyrin repeat protein-like
HORVU.MOREX.r3.3HG0296900.1	blue	Protein kinase-like protein
HORVU.MOREX.r3.2HG0157260.1	blue	NAD(P)H dehydrogenase (Quinone)
HORVU.MOREX.r3.4HG0351130.1	blue	transcription repressor
HORVU.MOREX.r3.4HG0406320.1	blue	RING/FYVE/PHD zinc finger-containing protein
HORVU.MOREX.r3.5HG0529440.1	blue	Cytochrome P450
HORVU.MOREX.r3.2HG0159420.1	blue	Cysteine proteinase
HORVU.MOREX.r3.6HG0558500.1	blue	FBD-associated F-box protein
HORVU.MOREX.r3.3HG0293920.1	blue	2-oxoglutarate (2OG) and Fe(II)-dependent oxygenase superfamily protein
HORVU.MOREX.r3.2HG0142820.1	blue	Zinc finger protein LSD1
HORVU.MOREX.r3.6HG0611250.1	blue	BSD domain containing protein
HORVU.MOREX.r3.5HG0459530.1	blue	AT hook motif DNA-binding family protein
HORVU.MOREX.r3.4HG0407970.1	blue	RNA-binding protein
HORVU.MOREX.r3.5HG0501420.1	blue	Ornithine decarboxylase
HORVU.MOREX.r3.3HG0301810.1	blue	Fructokinase-2
HORVU.MOREX.r3.UnG0761020.1	blue	ATPase subunit 8
HORVU.MOREX.r3.5HG0521960.1	blue	Caveolin-1
HORVU.MOREX.r3.3HG0269680.1	blue	FBD-associated F-box protein
HORVU.MOREX.r3.4HG0386520.1	blue	F-box domain containing protein, expressed
HORVU.MOREX.r3.1HG0064390.1	blue	Mitochondrial carrier family
HORVU.MOREX.r3.4HG0379180.1	blue	ABC transporter B family protein
HORVU.MOREX.r3.7HG0726880.1	blue	26S proteasome regulatory subunit
HORVU.MOREX.r3.4HG0334930.1	blue	Inositol hexakisphosphate and diphosphoinositol-pentakisphosphate kinase
HORVU.MOREX.r3.5HG0525560.1	blue	PHD finger alfin-like protein
HORVU.MOREX.r3.1HG0014730.1	blue	PLATZ transcription factor
HORVU.MOREX.r3.7HG0690780.1	blue	Heme oxygenase-like, multi-helical protein
HORVU.MOREX.r3.5HG0508240.1	blue	3-isopropylmalate dehydratase large subunit
HORVU.MOREX.r3.2HG0184080.1	blue	MYB transcription factor
HORVU.MOREX.r3.1HG0056750.1	blue	NADH dehydrogenase [ubiquinone] 1 alpha subcomplex assembly factor 3
HORVU.MOREX.r3.7HG0739170.1	blue	ATP synthase subunit beta
HORVU.MOREX.r3.2HG0177290.1	blue	C3H4 type zinc finger protein (DUF23)
HORVU.MOREX.r3.5HG0420330.1	blue	Receptor-like protein kinase
HORVU.MOREX.r3.1HG0048800.1	blue	Myosin heavy chain-related protein, putative
HORVU.MOREX.r3.5HG0503530.1	blue	transmembrane protein, putative (DUF594)
HORVU.MOREX.r3.4HG0389880.1	blue	Selenoprotein K
HORVU.MOREX.r3.5HG0527400.1	blue	Nucleobase ascorbate transporter
HORVU.MOREX.r3.4HG0403380.1	blue	Pentatricopeptide repeat-containing protein
HORVU.MOREX.r3.6HG0619650.1	blue	BZIP transcription factor
HORVU.MOREX.r3.5HG0472700.1	blue	Lipid phosphate phosphatase-like protein
HORVU.MOREX.r3.5HG0485050.1	blue	Mitochondrial carrier-like protein
HORVU.MOREX.r3.7HG0729160.1	blue	ARM repeat superfamily protein
HORVU.MOREX.r3.2HG0099650.1	blue	ABC transporter B family protein
HORVU.MOREX.r3.1HG0001510.1	blue	NBS-LRR-like resistance protein
HORVU.MOREX.r3.4HG0380870.1	blue	Pentatricopeptide repeat-containing protein
HORVU.MOREX.r3.6HG0626350.1	blue	Vacuolar protein sorting 55 containing protein
HORVU.MOREX.r3.4HG0388470.1	blue	Rotundifolia-like protein
HORVU.MOREX.r3.5HG0469790.1	blue	Serine/threonine protein phosphatase 2a regulatory subunit A, putative
HORVU.MOREX.r3.7HG0682290.1	blue	NAC (No Apical Meristem) domain transcriptional regulator superfamily protein
HORVU.MOREX.r3.6HG0551520.1	blue	Pentatricopeptide repeat-containing protein
HORVU.MOREX.r3.2HG0124660.1	blue	Dihydropteroate synthase, putative
HORVU.MOREX.r3.4HG0345260.1	blue	Phosphatidylinositol 3,4,5-trisphosphate 5-phosphatase 1
HORVU.MOREX.r3.7HG0746380.1	blue	UPF0047 protein YjbQ
HORVU.MOREX.r3.7HG0636450.1	blue	keratin-associated protein (DUF819)
HORVU.MOREX.r3.3HG0275610.1	blue	Pentatricopeptide repeat-containing protein
HORVU.MOREX.r3.2HG0178240.1	blue	Transcription factor
HORVU.MOREX.r3.1HG0090330.1	blue	Aldose 1-epimerase-like
HORVU.MOREX.r3.2HG0193650.1	blue	Ubiquinol oxidase
HORVU.MOREX.r3.2HG0183730.1	blue	Alpha 1,4-glycosyltransferase family protein, putative
HORVU.MOREX.r3.7HG0710110.1	blue	Photolyase/blue-light receptor 2
HORVU.MOREX.r3.3HG0234660.1	blue	Transporter-related family protein
HORVU.MOREX.r3.3HG0282970.1	blue	Saposin-like aspartyl protease family protein
HORVU.MOREX.r3.6HG0572620.1	blue	Fanconi-associated nuclease 1-like protein
HORVU.MOREX.r3.7HG0722560.1	blue	Pleiotropic drug resistance ABC transporter
HORVU.MOREX.r3.1HG0052720.1	blue	Carbohydrate kinase, putative, expressed
HORVU.MOREX.r3.2HG0133690.1	blue	Arginine-glutamic acid dipeptide repeats protein
HORVU.MOREX.r3.2HG0105020.1	blue	Aquaporin
HORVU.MOREX.r3.7HG0642890.1	blue	Acid phosphatase 1
HORVU.MOREX.r3.7HG0675390.1	blue	Thioredoxin-like family protein
HORVU.MOREX.r3.7HG0713870.1	blue	Zinc finger homeobox protein 3
HORVU.MOREX.r3.6HG0622370.1	blue	Ubiquitin carboxyl-terminal hydrolase
HORVU.MOREX.r3.6HG0629320.1	blue	Kinesin-like protein
HORVU.MOREX.r3.3HG0286820.1	blue	Mitochondrial import receptor subunit TOM7-1
HORVU.MOREX.r3.6HG0608390.1	blue	Nuclear matrix constituent protein 1
HORVU.MOREX.r3.4HG0364660.1	blue	N-acetyltransferase, putative
HORVU.MOREX.r3.1HG0049410.1	blue	Trihelix transcription factor GT-2
HORVU.MOREX.r3.1HG0024880.1	blue	Dihydrolipoyl dehydrogenase
HORVU.MOREX.r3.5HG0457350.1	blue	Kinase-like protein
HORVU.MOREX.r3.1HG0061420.1	blue	DUF3511 domain protein
HORVU.MOREX.r3.2HG0099750.1	blue	carbohydrate esterase, putative (DUF303)
HORVU.MOREX.r3.6HG0624730.1	blue	Alpha-1,6-mannosyl-glycoprotein 2-beta-N-acetylglucosaminyltransferase
HORVU.MOREX.r3.1HG0021130.1	blue	Disease resistance protein (TIR-NBS-LRR class)
HORVU.MOREX.r3.1HG0095040.1	blue	Protein kinase
HORVU.MOREX.r3.2HG0197560.1	blue	RNA-binding protein 39
HORVU.MOREX.r3.4HG0337080.1	blue	Phosphatidylinositol 4-kinase
HORVU.MOREX.r3.3HG0297430.1	blue	Cytochrome P450 family cinnamate 4-hydroxylase
HORVU.MOREX.r3.3HG0292020.1	blue	Tyrosine decarboxylase
HORVU.MOREX.r3.5HG0470310.1	blue	Phosphoglycolate phosphatase
HORVU.MOREX.r3.UnG0776700.1	blue	ATP-dependent Clp protease adapter protein clpS
HORVU.MOREX.r3.4HG0392110.1	blue	Early light-induced protein
HORVU.MOREX.r3.7HG0705990.1	blue	Core-2/I-branching beta-1,6-N-acetylglucosaminyltransferase family protein
HORVU.MOREX.r3.3HG0302930.1	blue	Pentatricopeptide repeat-containing protein, putative
HORVU.MOREX.r3.1HG0045970.1	blue	Serine protease HTRA1
HORVU.MOREX.r3.5HG0501970.1	blue	DUF674 family protein
HORVU.MOREX.r3.7HG0648390.1	blue	Protein casein kinase I-like 4
HORVU.MOREX.r3.2HG0189400.1	blue	Zinc finger family protein
HORVU.MOREX.r3.2HG0159280.1	blue	Preprotein translocase subunit SECE1
HORVU.MOREX.r3.7HG0712230.1	blue	Flap endonuclease 1
HORVU.MOREX.r3.3HG0277690.1	blue	Fatty acid oxidation complex subunit alpha
HORVU.MOREX.r3.1HG0032260.1	blue	Receptor-like kinase
HORVU.MOREX.r3.3HG0318010.1	blue	Pentatricopeptide repeat-containing protein
HORVU.MOREX.r3.5HG0508640.1	blue	Protein recA
HORVU.MOREX.r3.3HG0298440.1	blue	Protein bps1, chloroplastic
HORVU.MOREX.r3.3HG0286070.1	blue	Pleiotropic drug resistance ABC transporter
HORVU.MOREX.r3.3HG0238880.1	blue	LURP-one-like protein
HORVU.MOREX.r3.3HG0288370.1	blue	Chaperone clpb, putative
HORVU.MOREX.r3.6HG0622060.1	blue	Protein kinase-like
HORVU.MOREX.r3.4HG0385220.1	blue	Cytochrome C oxidase assembly protein COX16
HORVU.MOREX.r3.7HG0664490.1	blue	Transport inhibitor response 1-like protein
HORVU.MOREX.r3.3HG0243390.1	blue	DUF641 family protein
HORVU.MOREX.r3.3HG0270460.1	blue	Amino acid permease
HORVU.MOREX.r3.4HG0416170.1	blue	Methionyl-tRNA formyltransferase
HORVU.MOREX.r3.3HG0242850.1	blue	Phosphopantetheine adenylyltransferase
HORVU.MOREX.r3.4HG0375550.1	blue	Rapid ALkalinization Factor family protein
HORVU.MOREX.r3.6HG0574950.1	blue	Receptor-like protein kinase
HORVU.MOREX.r3.2HG0160570.1	blue	Pentatricopeptide repeat-containing protein
HORVU.MOREX.r3.4HG0355640.1	blue	Chloride channel protein 2
HORVU.MOREX.r3.2HG0187900.1	blue	Ser/Thr-rich protein T10 in DGCR region
HORVU.MOREX.r3.6HG0605160.1	blue	glucan synthase-like 9
HORVU.MOREX.r3.2HG0129200.1	blue	glutamyl-tRNA (Gln) amidotransferase subunit A (DUF620)
HORVU.MOREX.r3.1HG0079400.1	blue	Ribosomal RNA large subunit methyltransferase E
HORVU.MOREX.r3.1HG0051920.1	blue	Transcription factor
HORVU.MOREX.r3.3HG0267510.1	blue	WAS/WASL-interacting family protein
HORVU.MOREX.r3.7HG0720010.1	blue	F-box protein
HORVU.MOREX.r3.5HG0518980.1	blue	Bax inhibitor-1 family protein
HORVU.MOREX.r3.6HG0561310.1	blue	60S ribosomal protein L23
HORVU.MOREX.r3.3HG0255900.1	blue	SUN domain-containing protein 2
HORVU.MOREX.r3.1HG0065520.1	blue	KH domain-containing protein
HORVU.MOREX.r3.1HG0000950.1	blue	Glucan 1,3-beta-glucosidase
HORVU.MOREX.r3.2HG0111770.1	blue	FASCICLIN-like arabinogalactan 1
HORVU.MOREX.r3.4HG0374910.1	blue	Beta-adaptin-like protein
HORVU.MOREX.r3.3HG0289180.1	blue	Glucosidase 2 subunit beta
HORVU.MOREX.r3.2HG0110580.1	blue	Ras-responsive element-binding protein 1
HORVU.MOREX.r3.6HG0593630.1	blue	Histone-lysine N-methyltransferase
HORVU.MOREX.r3.1HG0078750.1	blue	Tesmin/TSO1-like CXC domain containing protein
HORVU.MOREX.r3.5HG0455320.1	blue	MYB transcription factor
HORVU.MOREX.r3.1HG0085980.1	blue	GTPase-activating protein pac-1
HORVU.MOREX.r3.1HG0043640.1	blue	Pleckstrin-like (PH) and lipid-binding START domain protein
HORVU.MOREX.r3.2HG0208750.1	blue	Mediator of RNA polymerase II transcription subunit 12
HORVU.MOREX.r3.2HG0189750.1	blue	Argonaute family protein
HORVU.MOREX.r3.3HG0221240.1	blue	Glycosyltransferase
HORVU.MOREX.r3.7HG0643670.1	blue	Peroxidase
HORVU.MOREX.r3.6HG0553310.1	blue	Pentatricopeptide repeat-containing protein
HORVU.MOREX.r3.6HG0540160.1	blue	Rhodanese-related sulfurtransferase
HORVU.MOREX.r3.5HG0436600.1	blue	Calcineurin B-like protein
HORVU.MOREX.r3.5HG0516490.1	blue	Cell differentiation protein rcd1, putative, expressed
HORVU.MOREX.r3.7HG0727080.1	blue	Type 1 membrane protein-like
HORVU.MOREX.r3.6HG0553110.1	blue	E3 ubiquitin-protein ligase
HORVU.MOREX.r3.5HG0481030.1	blue	Alpha/beta-Hydrolases superfamily protein, putative
HORVU.MOREX.r3.5HG0514870.1	blue	Oviduct-specific glycoprotein
HORVU.MOREX.r3.5HG0487080.1	blue	Alpha/beta-Hydrolases superfamily protein, putative
HORVU.MOREX.r3.7HG0702630.1	blue	Pre-mRNA-splicing factor CWC26
HORVU.MOREX.r3.1HG0028220.1	blue	MAR-binding filament-like protein 1-1
HORVU.MOREX.r3.1HG0066530.1	blue	DUF630 family protein, putative (DUF630 and DUF632)
HORVU.MOREX.r3.3HG0309210.1	blue	Obg-like ATPase 1
HORVU.MOREX.r3.5HG0505740.1	blue	Mitochondrial transcription termination factor family protein
HORVU.MOREX.r3.7HG0705220.1	blue	Squamous cell carcinoma antigen recognized by T-cells 3
HORVU.MOREX.r3.2HG0203130.1	blue	Cytochrome P450-like
HORVU.MOREX.r3.7HG0703340.1	blue	Kelch repeat-containing protein
HORVU.MOREX.r3.4HG0356100.1	blue	Pentatricopeptide repeat-containing protein
HORVU.MOREX.r3.3HG0309520.1	blue	Peptidylprolyl isomerase
HORVU.MOREX.r3.3HG0269220.1	blue	Peptide methionine sulfoxide reductase MsrA
HORVU.MOREX.r3.1HG0024560.1	blue	NADH-quinone oxidoreductase subunit I
HORVU.MOREX.r3.4HG0410490.1	blue	Auxilin-related protein 2
HORVU.MOREX.r3.5HG0476870.1	blue	CsAtPR5
HORVU.MOREX.r3.4HG0416930.1	blue	Photosystem I assembly protein Ycf3
HORVU.MOREX.r3.3HG0232920.1	blue	Pyrimidine-specific ribonucleoside hydrolase
HORVU.MOREX.r3.5HG0485790.1	blue	1-aminocyclopropane-1-carboxylate oxidase
HORVU.MOREX.r3.2HG0130670.1	blue	RNA-binding protein
HORVU.MOREX.r3.5HG0496910.1	blue	Ankyrin repeat-containing protein
HORVU.MOREX.r3.7HG0744790.1	blue	XH/XS domain-containing family protein
HORVU.MOREX.r3.3HG0305770.1	blue	Formin-like protein
HORVU.MOREX.r3.7HG0665710.1	blue	Mitochondrial transcription termination factor-like
HORVU.MOREX.r3.4HG0408800.1	blue	Peptide methionine sulfoxide reductase msrB
HORVU.MOREX.r3.1HG0000030.1	blue	Serine/threonine-protein kinase ATM
HORVU.MOREX.r3.1HG0074730.1	blue	Cell division protein ftsZ
HORVU.MOREX.r3.5HG0430740.1	blue	DNA (Cytosine-5-)-methyltransferase
HORVU.MOREX.r3.5HG0466790.1	blue	Branched-chain-amino-acid aminotransferase
HORVU.MOREX.r3.7HG0726240.1	blue	Retrotransposon protein SINE subclass
HORVU.MOREX.r3.3HG0221300.1	blue	Glutamate decarboxylase
HORVU.MOREX.r3.2HG0131110.1	blue	cyclin a2
HORVU.MOREX.r3.7HG0686490.1	blue	Ankyrin repeat-containing protein
HORVU.MOREX.r3.2HG0130510.1	blue	Calcium-binding protein 39, putative, expressed
HORVU.MOREX.r3.4HG0367350.1	blue	Thiol:disulfide interchange protein DsbD
HORVU.MOREX.r3.5HG0531490.1	blue	ATP-dependent zinc metalloprotease FTSH protein
HORVU.MOREX.r3.2HG0191970.1	blue	Protein phosphatase 2c, putative
HORVU.MOREX.r3.3HG0266960.1	blue	E3 ubiquitin-protein ligase
HORVU.MOREX.r3.7HG0696220.1	blue	F-box/kelch-repeat protein
HORVU.MOREX.r3.6HG0575700.1	blue	Kynurenine formamidase
HORVU.MOREX.r3.4HG0387410.1	blue	ADP-ribosylation factor GTPase-activating protein
HORVU.MOREX.r3.3HG0238190.1	blue	spatacsin carboxy-terminus protein
HORVU.MOREX.r3.5HG0443640.1	blue	Lysine/histidine transporter
HORVU.MOREX.r3.2HG0190300.1	blue	SHR5-receptor-like kinase
HORVU.MOREX.r3.6HG0633020.1	blue	Disease resistance protein RPM1
HORVU.MOREX.r3.3HG0291100.1	blue	Glutathione S-transferase
HORVU.MOREX.r3.7HG0658190.1	blue	Protein phosphatase 2c, putative
HORVU.MOREX.r3.1HG0024140.1	blue	Cellulose synthase-like protein
HORVU.MOREX.r3.5HG0535490.1	blue	F-box domain containing protein
HORVU.MOREX.r3.2HG0145780.1	blue	Cinnamoyl-CoA reductase family protein
HORVU.MOREX.r3.4HG0349450.1	blue	Abscisic stress-ripening protein
HORVU.MOREX.r3.3HG0268410.1	blue	NADH dehydrogenase (Ubiquinone) complex I, assembly factor 7
HORVU.MOREX.r3.1HG0021240.1	blue	Sodium/hydrogen exchanger
HORVU.MOREX.r3.3HG0248950.1	blue	Thioesterase family protein
HORVU.MOREX.r3.3HG0276730.1	blue	Long-Chain Acyl-CoA Synthetase
HORVU.MOREX.r3.2HG0135530.1	blue	U3 small nucleolar RNA-associated protein 18-like protein
HORVU.MOREX.r3.2HG0170990.1	blue	RmlC-like cupins superfamily protein
HORVU.MOREX.r3.5HG0460630.1	blue	DTW domain containing protein
HORVU.MOREX.r3.7HG0653260.1	blue	Transferase family protein
HORVU.MOREX.r3.3HG0279390.1	blue	Protein kinase, putative
HORVU.MOREX.r3.5HG0424280.1	blue	GATA transcription factor
HORVU.MOREX.r3.1HG0061380.1	blue	CAAX prenyl protease 2
HORVU.MOREX.r3.2HG0126340.1	blue	sugar transporter, putative (DUF1195)
HORVU.MOREX.r3.7HG0648650.1	blue	Auxin repressed/dormancy associated protein
HORVU.MOREX.r3.2HG0179560.1	blue	Nodulin-like / Major Facilitator Superfamily protein
HORVU.MOREX.r3.5HG0514040.1	blue	Protein RETICULATA-RELATED 4, chloroplastic
HORVU.MOREX.r3.4HG0415180.1	blue	Jasmonate-zim-domain protein
HORVU.MOREX.r3.7HG0669750.1	blue	Sn1-specific diacylglycerol lipase alpha
HORVU.MOREX.r3.7HG0752820.1	blue	Phototropic-responsive NPH3 family protein
HORVU.MOREX.r3.7HG0674730.1	blue	Trigger factor
HORVU.MOREX.r3.3HG0264440.1	blue	Condensin complex subunit 2
HORVU.MOREX.r3.4HG0336270.1	blue	Beta-glucosidase
HORVU.MOREX.r3.2HG0165490.1	blue	Arogenate dehydratase
HORVU.MOREX.r3.5HG0508190.1	blue	1-deoxy-D-xylulose 5-phosphate synthase 1
HORVU.MOREX.r3.1HG0029470.1	blue	Fatty acid oxidation complex alpha subunit, putative
HORVU.MOREX.r3.1HG0014790.1	blue	Peptide methionine sulfoxide reductase MsrB
HORVU.MOREX.r3.7HG0719830.1	blue	Thiamine thiazole synthase, chloroplastic
HORVU.MOREX.r3.5HG0497680.1	blue	CRT-binding factor
HORVU.MOREX.r3.2HG0213730.1	blue	ATP-dependent Clp protease ATP-binding subunit ClpX
HORVU.MOREX.r3.3HG0302670.1	blue	Pentatricopeptide repeat-containing protein
HORVU.MOREX.r3.2HG0212580.1	blue	OTU domain-containing protein, putative
HORVU.MOREX.r3.6HG0546620.1	blue	Glutamate receptor
HORVU.MOREX.r3.7HG0735680.1	blue	Metal transporter, putative
HORVU.MOREX.r3.7HG0713520.1	blue	Glutamate-1-semialdehyde 2,1-aminomutase
HORVU.MOREX.r3.6HG0615280.1	blue	Aquaporin-1
HORVU.MOREX.r3.1HG0037910.1	blue	Starch synthase, chloroplastic/amyloplastic
HORVU.MOREX.r3.3HG0256400.1	blue	rRNA N-glycosidase
HORVU.MOREX.r3.6HG0616050.1	blue	ATP-dependent zinc metalloprotease FtsH
HORVU.MOREX.r3.5HG0481790.1	blue	Glutamate receptor
HORVU.MOREX.r3.5HG0495990.1	blue	Proteasome subunit beta type
HORVU.MOREX.r3.7HG0642220.1	blue	Essential protein Yae1, N-terminal
HORVU.MOREX.r3.2HG0159920.1	blue	receptor-like kinase in flowers 1
HORVU.MOREX.r3.4HG0353310.1	blue	Cytochrome P450
HORVU.MOREX.r3.5HG0518550.1	blue	Pentatricopeptide repeat-containing protein
HORVU.MOREX.r3.1HG0073670.1	blue	Aldo-keto reductase
HORVU.MOREX.r3.3HG0282820.1	blue	BED zinc finger,hAT family dimerization domain
HORVU.MOREX.r3.6HG0620440.1	blue	Subtilisin-like protease
HORVU.MOREX.r3.3HG0284880.1	blue	Pentatricopeptide repeat-containing protein
HORVU.MOREX.r3.5HG0507290.1	blue	Myosin heavy chain, putative
HORVU.MOREX.r3.4HG0397610.1	blue	Poly(A) RNA polymerase cid14
HORVU.MOREX.r3.5HG0491620.1	blue	NAC domain protein,
HORVU.MOREX.r3.1HG0081260.1	blue	F-box family protein
HORVU.MOREX.r3.2HG0215140.1	blue	F-box family protein
HORVU.MOREX.r3.2HG0152390.1	blue	Ribosomal RNA small subunit methyltransferase H
HORVU.MOREX.r3.5HG0483000.1	blue	ribosomal RNA small subunit methyltransferase G
HORVU.MOREX.r3.3HG0227970.1	blue	Proteophosphoglycan
HORVU.MOREX.r3.5HG0478690.1	blue	Sugar transporter, putative
HORVU.MOREX.r3.1HG0052110.1	blue	Glutamyl-tRNA reductase
HORVU.MOREX.r3.5HG0514940.1	blue	GPCR-type G protein 1
HORVU.MOREX.r3.3HG0299810.1	blue	Vesicle-associated membrane protein
HORVU.MOREX.r3.6HG0618230.1	blue	LRR receptor-like kinase
HORVU.MOREX.r3.2HG0181880.1	blue	Hexosyltransferase
HORVU.MOREX.r3.4HG0347020.1	blue	Protein translocase subunit SecA
HORVU.MOREX.r3.2HG0181460.1	blue	Enolase
HORVU.MOREX.r3.7HG0739330.1	blue	Zinc finger, PHD-finger
HORVU.MOREX.r3.2HG0197180.1	blue	Exocyst complex component SEC15A
HORVU.MOREX.r3.2HG0184270.1	blue	O-glucosyltransferase rumi
HORVU.MOREX.r3.3HG0308250.1	blue	Telomere repeat-binding factor like-protein
HORVU.MOREX.r3.6HG0598730.1	blue	Phosphopantetheine adenylyltransferase
HORVU.MOREX.r3.1HG0068950.1	blue	Thiazole synthase
HORVU.MOREX.r3.4HG0342430.1	blue	RNA polymerase sigma factor SigA
HORVU.MOREX.r3.5HG0434210.1	blue	FAD/NAD(P)-binding oxidoreductase family protein
HORVU.MOREX.r3.3HG0219860.1	blue	Disease resistance protein (NBS-LRR class) family
HORVU.MOREX.r3.3HG0273330.1	blue	Calcium-dependent protein kinase
HORVU.MOREX.r3.1HG0034230.1	blue	Poly(A) RNA polymerase cid11
HORVU.MOREX.r3.3HG0279170.1	blue	Pentatricopeptide repeat-containing protein
HORVU.MOREX.r3.5HG0506100.1	blue	Chromodomain-helicase-DNA-binding family protein
HORVU.MOREX.r3.5HG0465140.1	blue	Pentatricopeptide repeat-containing protein, putative
HORVU.MOREX.r3.3HG0237530.1	blue	Eukaryotic translation initiation factor 3 subunit C
HORVU.MOREX.r3.7HG0716430.1	blue	Tetraspanin family protein
HORVU.MOREX.r3.3HG0291570.1	blue	Nuclear matrix constituent-like protein 1
HORVU.MOREX.r3.6HG0559690.1	blue	Cell division cycle 5-like protein
HORVU.MOREX.r3.3HG0288360.1	blue	Dolichyl-diphosphooligosaccharide--protein glycosyltransferase subunit STT3A
HORVU.MOREX.r3.5HG0503060.1	blue	Plant regulator RWP-RK family protein, putative
HORVU.MOREX.r3.4HG0395990.1	blue	SprT-like domain-containing protein Spartan
HORVU.MOREX.r3.6HG0566440.1	blue	Dna-directed rna polymerase subunit alpha
HORVU.MOREX.r3.4HG0352590.1	blue	Ring finger protein, putative
HORVU.MOREX.r3.2HG0164800.1	blue	Alpha-amylase
HORVU.MOREX.r3.2HG0205020.1	blue	Glycosyltransferase
HORVU.MOREX.r3.2HG0211670.1	blue	Adenylate kinase
HORVU.MOREX.r3.3HG0298100.1	blue	Multidrug resistance 3
HORVU.MOREX.r3.6HG0546690.1	blue	Protein trichome birefringence
HORVU.MOREX.r3.4HG0362920.1	blue	Peptide chain release factor 1
HORVU.MOREX.r3.4HG0394130.1	blue	Glucan endo-1,3-beta-glucosidase, putative
HORVU.MOREX.r3.5HG0515000.1	blue	Fatty acid 2-hydroxylase
HORVU.MOREX.r3.4HG0375340.1	blue	30S ribosomal protein S16
HORVU.MOREX.r3.4HG0384810.1	blue	Trichome birefringence-like protein
HORVU.MOREX.r3.4HG0334450.1	blue	Serine/threonine protein phosphatase 2A regulatory subunit B
HORVU.MOREX.r3.7HG0691800.1	blue	Alpha/beta-Hydrolases superfamily protein
HORVU.MOREX.r3.1HG0012170.1	blue	Disease resistance protein RPM1
HORVU.MOREX.r3.4HG0415480.1	blue	Scarecrow transcription factor family protein
HORVU.MOREX.r3.3HG0324480.1	blue	UDP-glycosyltransferase
HORVU.MOREX.r3.7HG0726910.1	blue	3-phosphoinositide-dependent protein kinase-1-like
HORVU.MOREX.r3.4HG0383230.1	blue	RING/U-box superfamily protein
HORVU.MOREX.r3.2HG0112440.1	blue	Non-specific serine/threonine protein kinase
HORVU.MOREX.r3.6HG0567230.1	blue	Urease accessory protein UreF
HORVU.MOREX.r3.3HG0285150.1	blue	Tryptophan aminotransferase
HORVU.MOREX.r3.1HG0080800.1	blue	Kinase family protein
HORVU.MOREX.r3.2HG0154500.1	blue	Protein PHLOEM PROTEIN 2-LIKE A10
HORVU.MOREX.r3.3HG0318240.1	blue	detoxifying efflux carrier 35
HORVU.MOREX.r3.5HG0519810.1	blue	Diphosphomevalonate decarboxylase
HORVU.MOREX.r3.1HG0021090.1	blue	BTB/POZ and MATH domain-containing protein 2
HORVU.MOREX.r3.5HG0463960.1	blue	PHD finger family protein
HORVU.MOREX.r3.4HG0402070.1	blue	IQ domain-containing protein
HORVU.MOREX.r3.5HG0458010.1	blue	Protein kinase, putative
HORVU.MOREX.r3.2HG0173340.1	blue	Pentatricopeptide repeat-containing protein, putative
HORVU.MOREX.r3.6HG0591210.1	blue	Protein kinase
HORVU.MOREX.r3.5HG0475160.1	blue	Kinase family protein
HORVU.MOREX.r3.2HG0133650.1	blue	Zinc finger CCCH domain-containing protein
HORVU.MOREX.r3.1HG0013800.1	blue	Glycosyltransferases
HORVU.MOREX.r3.1HG0023370.1	blue	Kinesin-like protein
HORVU.MOREX.r3.7HG0659520.1	blue	Pentatricopeptide repeat-containing protein
HORVU.MOREX.r3.1HG0019920.1	blue	Ankyrin repeat domain protein, putative
HORVU.MOREX.r3.6HG0620450.1	blue	BES1/BZR1 homolog 1
HORVU.MOREX.r3.5HG0439580.1	blue	A-kinase anchor protein 9, putative isoform 1
HORVU.MOREX.r3.5HG0490490.1	blue	PRAS-rich protein
HORVU.MOREX.r3.3HG0242640.1	blue	ribosomal RNA small subunit methyltransferase G
HORVU.MOREX.r3.2HG0205740.1	blue	2-oxoglutarate (2OG) and Fe(II)-dependent oxygenase superfamily protein
HORVU.MOREX.r3.2HG0199020.1	blue	Myb/SANT-like DNA-binding domain protein
HORVU.MOREX.r3.4HG0375640.1	blue	Retrotransposon protein, putative, unclassified
HORVU.MOREX.r3.1HG0075380.1	blue	GTPase Der
HORVU.MOREX.r3.7HG0746630.1	blue	Eukaryotic aspartyl protease family protein
HORVU.MOREX.r3.7HG0727060.1	blue	Type 1 membrane protein-like
HORVU.MOREX.r3.1HG0055150.1	blue	F-box domain containing protein
HORVU.MOREX.r3.3HG0243720.1	blue	calcium-dependent lipid-binding family protein
HORVU.MOREX.r3.2HG0100390.1	blue	RING/U-box superfamily protein
HORVU.MOREX.r3.1HG0007600.1	blue	Calcium-transporting ATPase
HORVU.MOREX.r3.5HG0525290.1	blue	Amino acid transporter, putative
HORVU.MOREX.r3.1HG0054030.1	blue	DNA replication and repair recF
HORVU.MOREX.r3.7HG0687760.1	blue	Protein DETOXIFICATION
HORVU.MOREX.r3.1HG0070940.1	blue	transmembrane protein
HORVU.MOREX.r3.2HG0175070.1	blue	DNA polymerase
HORVU.MOREX.r3.4HG0402130.1	blue	EPIDERMAL PATTERNING FACTOR-like protein
HORVU.MOREX.r3.4HG0356290.1	blue	Serine/threonine-protein kinase
HORVU.MOREX.r3.7HG0681100.1	blue	Glycine-rich domain-containing protein 2
HORVU.MOREX.r3.5HG0471460.1	blue	Ycf20-like protein
HORVU.MOREX.r3.7HG0658070.1	blue	Bifunctional protein HldE
HORVU.MOREX.r3.3HG0297620.1	blue	Kinase family protein
HORVU.MOREX.r3.7HG0701580.1	blue	Lysine-specific histone demethylase 1-like protein
HORVU.MOREX.r3.4HG0348910.1	blue	Receptor-like kinase
HORVU.MOREX.r3.6HG0601180.1	blue	Expansin protein
HORVU.MOREX.r3.3HG0228960.1	blue	Glucose-induced degradation protein 4-like protein
HORVU.MOREX.r3.6HG0546930.1	blue	NBS-LRR-like resistance protein
HORVU.MOREX.r3.1HG0071290.1	blue	Non-specific serine/threonine protein kinase
HORVU.MOREX.r3.5HG0427990.1	blue	Pentatricopeptide repeat-containing protein
HORVU.MOREX.r3.3HG0270870.1	blue	Carbon catabolite repressor 4-like protein
HORVU.MOREX.r3.6HG0599910.1	blue	50S ribosomal protein L19
HORVU.MOREX.r3.1HG0042920.1	blue	Pentatricopeptide repeat-containing protein
HORVU.MOREX.r3.5HG0465630.1	blue	Sorting and assembly machinery component 50-like protein
HORVU.MOREX.r3.2HG0196130.1	blue	Pentatricopeptide repeat-containing protein
HORVU.MOREX.r3.3HG0297880.1	blue	BAG family molecular chaperone regulator 2
HORVU.MOREX.r3.1HG0019260.1	blue	Aminotransferase
HORVU.MOREX.r3.5HG0490760.1	blue	Glucosamine 6-phosphate N-acetyltransferase
HORVU.MOREX.r3.2HG0111620.1	blue	Heavy metal transport/detoxification superfamily protein
HORVU.MOREX.r3.1HG0079070.1	blue	Acid phosphatase/vanadium-dependent haloperoxidase related
HORVU.MOREX.r3.6HG0586590.1	blue	Transposon Ty3-I Gag-Pol polyprotein
HORVU.MOREX.r3.1HG0003690.1	blue	ABC transporter ATP-binding protein
HORVU.MOREX.r3.1HG0014430.1	blue	Beta 1, 3 galactosyltransferase
HORVU.MOREX.r3.4HG0403790.1	blue	Aminotransferase like protein
HORVU.MOREX.r3.1HG0045520.1	blue	zinc finger MYM-type-like protein
HORVU.MOREX.r3.7HG0671880.1	blue	RING/U-box protein
HORVU.MOREX.r3.5HG0431750.1	blue	Glucan 1,3-beta-glucosidase
HORVU.MOREX.r3.2HG0135210.1	blue	Late embryogenesis abundant (LEA) hydroxyproline-rich glycoprotein family
HORVU.MOREX.r3.1HG0081880.1	blue	2-isopropylmalate synthase
HORVU.MOREX.r3.4HG0348190.1	blue	ABC transporter G family member
HORVU.MOREX.r3.3HG0234530.1	blue	Pentatricopeptide repeat-containing protein
HORVU.MOREX.r3.2HG0160130.1	blue	Basic helix-loop-helix transcription factor
HORVU.MOREX.r3.1HG0088410.1	blue	F-box protein (DUF295)
HORVU.MOREX.r3.3HG0307480.1	blue	Pentatricopeptide repeat-containing protein
HORVU.MOREX.r3.7HG0738240.1	blue	Mg-protoporphyrin IX chelatase
HORVU.MOREX.r3.7HG0689650.1	blue	GILT-like protein CBG03282
HORVU.MOREX.r3.1HG0030520.1	blue	Avr9/Cf-9 rapidly elicited protein
HORVU.MOREX.r3.1HG0021780.1	blue	Transmembrane protein, putative
HORVU.MOREX.r3.5HG0525760.1	blue	Heavy metal transport/detoxification superfamily protein
HORVU.MOREX.r3.3HG0301720.1	blue	Receptor protein kinase, putative,expressed
HORVU.MOREX.r3.5HG0462760.1	blue	Alpha-L-arabinofuranosidase 1
HORVU.MOREX.r3.4HG0404170.1	blue	tRNA-specific 2-thiouridylase mnmA
HORVU.MOREX.r3.5HG0488440.1	blue	Succinate--CoA ligase [ADP-forming] subunit beta
HORVU.MOREX.r3.6HG0630070.1	blue	Protein kinase
HORVU.MOREX.r3.4HG0348380.1	blue	phox (PX) domain-containing protein
HORVU.MOREX.r3.4HG0349210.1	blue	Hyccin
HORVU.MOREX.r3.2HG0136460.1	blue	Mitochondrial pyruvate carrier
HORVU.MOREX.r3.6HG0629140.1	blue	CLIP-associating protein-like
HORVU.MOREX.r3.7HG0704050.1	blue	Myeloid leukemia factor 1
HORVU.MOREX.r3.5HG0449980.1	blue	Translation initiation factor IF-2
HORVU.MOREX.r3.6HG0589240.1	blue	GPI ethanolamine phosphate transferase 1
HORVU.MOREX.r3.4HG0411960.1	blue	Tetratricopeptide repeat (TPR)-like superfamily protein
HORVU.MOREX.r3.5HG0538040.1	blue	Nuclear factor related to kappa-B-binding protein
HORVU.MOREX.r3.5HG0462250.1	blue	Glutamine--fructose-6-phosphate aminotransferase [isomerizing]
HORVU.MOREX.r3.6HG0552200.1	blue	envelope glycoprotein
HORVU.MOREX.r3.5HG0509540.1	blue	PRA1 family protein
HORVU.MOREX.r3.2HG0099900.1	blue	Glyoxylate reductase/hydroxypyruvate reductase
HORVU.MOREX.r3.6HG0627740.1	blue	ABC(ATP-binding) family transporter
HORVU.MOREX.r3.7HG0647440.1	blue	Cytochrome P450 family protein, expressed
HORVU.MOREX.r3.2HG0130270.1	blue	Transferase
HORVU.MOREX.r3.2HG0185500.1	blue	Pentatricopeptide repeat-containing protein
HORVU.MOREX.r3.7HG0702000.1	blue	Pentatricopeptide repeat-containing protein
HORVU.MOREX.r3.1HG0014320.1	blue	Importin subunit beta-1
HORVU.MOREX.r3.2HG0185590.1	blue	ELMO domain-containing protein A
HORVU.MOREX.r3.5HG0497900.1	blue	Rhomboid-like protein
HORVU.MOREX.r3.1HG0074280.1	blue	MYB transcription factor
HORVU.MOREX.r3.1HG0038800.1	blue	Protein kinase
HORVU.MOREX.r3.2HG0163800.1	blue	trehalose-6-phosphatase synthase S4
HORVU.MOREX.r3.2HG0162520.1	blue	Chaperone protein dnaJ-related
HORVU.MOREX.r3.6HG0554980.1	blue	Chloride channel protein
HORVU.MOREX.r3.3HG0299020.1	blue	Protein NRT1/ PTR FAMILY 5.5
HORVU.MOREX.r3.2HG0191520.1	blue	transmembrane protein, putative (DUF247)
HORVU.MOREX.r3.2HG0193100.1	blue	RNA-binding (RRM/RBD/RNP motifs) family protein
HORVU.MOREX.r3.7HG0721040.1	blue	Serine/threonine-protein kinase
HORVU.MOREX.r3.2HG0126760.1	blue	Histone deacetylase
HORVU.MOREX.r3.2HG0204020.1	blue	Sulfate transporter
HORVU.MOREX.r3.3HG0229730.1	blue	Isoaspartyl peptidase/L-asparaginase
HORVU.MOREX.r3.5HG0499110.1	blue	Protein kinase
HORVU.MOREX.r3.4HG0406640.1	blue	Protein kinase PINOID
HORVU.MOREX.r3.7HG0676640.1	blue	Encodes protein with Uncharacterized protein function whose expression is repressed by inoculation with Agrobacterium tumerifaciens isoform 1
HORVU.MOREX.r3.5HG0476610.1	blue	nucleolar GTP-binding protein
HORVU.MOREX.r3.4HG0389790.1	blue	Receptor-like kinase
HORVU.MOREX.r3.2HG0137420.1	blue	transmembrane protein, putative (Protein of unknown function, DUF538)
HORVU.MOREX.r3.6HG0603060.1	blue	F-box family protein
HORVU.MOREX.r3.6HG0581660.1	blue	Glycine-tRNA ligase, alpha subunit
HORVU.MOREX.r3.6HG0616790.1	blue	Transport inhibitor response 1-like protein
HORVU.MOREX.r3.1HG0047050.1	blue	Calcium-binding EF-hand family protein
HORVU.MOREX.r3.3HG0231500.1	blue	Integrator complex subunit 7
HORVU.MOREX.r3.3HG0310090.1	blue	RING/U-box superfamily protein
HORVU.MOREX.r3.4HG0418780.1	blue	DNA repair endonuclease UVH1
HORVU.MOREX.r3.5HG0471230.1	blue	Protein ENHANCED DOWNY MILDEW 2
HORVU.MOREX.r3.7HG0749630.1	blue	NBS-LRR disease resistance protein
HORVU.MOREX.r3.2HG0194450.1	blue	Secretory carrier-associated membrane protein
HORVU.MOREX.r3.3HG0310660.1	blue	Exocyst complex component, putative
HORVU.MOREX.r3.3HG0326230.1	blue	Vacuolar protein sorting 55 containing protein
HORVU.MOREX.r3.2HG0099140.1	blue	NBS-LRR-like resistance protein
HORVU.MOREX.r3.3HG0304650.1	blue	Vacuolar protein sorting-associated protein 53
HORVU.MOREX.r3.3HG0249860.1	blue	KH domain-containing protein
HORVU.MOREX.r3.4HG0337480.1	blue	Dynamin
HORVU.MOREX.r3.6HG0601450.1	blue	C2H2-like zinc finger protein
HORVU.MOREX.r3.1HG0065020.1	blue	BZIP transcription factor
HORVU.MOREX.r3.5HG0428010.1	blue	Beta-1,3-galactosyltransferase-like protein
HORVU.MOREX.r3.7HG0651480.1	blue	VALINE-TOLERANT 1
HORVU.MOREX.r3.6HG0558410.1	blue	SAUR-like auxin-responsive protein family, putative
HORVU.MOREX.r3.7HG0751130.1	blue	Ubiquitin carboxyl-terminal hydrolase 38
HORVU.MOREX.r3.2HG0116700.1	blue	Chromodomain helicase DNA-binding protein, putative
HORVU.MOREX.r3.7HG0668820.1	blue	Endoglucanase
HORVU.MOREX.r3.5HG0469030.1	blue	PRA1 family protein
HORVU.MOREX.r3.3HG0288420.1	blue	Mannan endo-1,4-beta-mannosidase-like protein
HORVU.MOREX.r3.6HG0629220.1	blue	methyl-coenzyme M reductase II subunit gamma, putative (DUF3741)
HORVU.MOREX.r3.7HG0683950.1	blue	Wd40-repeat-like protein
HORVU.MOREX.r3.7HG0746590.1	blue	magnesium transporter NIPA (DUF803)
HORVU.MOREX.r3.2HG0097010.1	blue	Sterol 3-beta-glucosyltransferase
HORVU.MOREX.r3.5HG0499910.1	blue	BTB/POZ domain containing protein
HORVU.MOREX.r3.4HG0343870.1	blue	Transducin/WD40 repeat-like superfamily protein
HORVU.MOREX.r3.5HG0529630.1	blue	Lipoxygenase
HORVU.MOREX.r3.4HG0384570.1	blue	Transcription factor bHLH140
HORVU.MOREX.r3.3HG0313930.1	blue	Conserved oligomeric golgi complex subunit 4
HORVU.MOREX.r3.5HG0520740.1	blue	Forkhead-associated (FHA) domain-containing protein
HORVU.MOREX.r3.2HG0125440.1	blue	Transmembrane protein, putative
HORVU.MOREX.r3.7HG0747080.1	blue	Kinase family protein
HORVU.MOREX.r3.4HG0378120.1	blue	Fumarate hydratase, class II
HORVU.MOREX.r3.4HG0384620.1	blue	Kinase family protein
HORVU.MOREX.r3.3HG0265190.1	blue	Exonuclease 3'-5' domain-containing protein 1
HORVU.MOREX.r3.6HG0605290.1	blue	Protein phosphatase 2C
HORVU.MOREX.r3.6HG0589870.1	blue	Protein kinase-like
HORVU.MOREX.r3.4HG0394330.1	blue	Kinase family protein
HORVU.MOREX.r3.2HG0215730.1	blue	ATP synthase subunit alpha, chloroplastic
HORVU.MOREX.r3.4HG0352930.1	blue	Ethylene-responsive transcription factor, putative
HORVU.MOREX.r3.1HG0090700.1	blue	Pentatricopeptide repeat-containing protein
HORVU.MOREX.r3.7HG0636400.1	blue	F-box protein
HORVU.MOREX.r3.3HG0273350.1	blue	S-type anion channel
HORVU.MOREX.r3.5HG0466060.1	blue	2-oxoglutarate (2OG) and Fe(II)-dependent oxygenase superfamily protein
HORVU.MOREX.r3.3HG0301010.1	blue	Pleckstrin homology domain-containing protein 1
HORVU.MOREX.r3.4HG0397580.1	blue	Ring finger protein, putative
HORVU.MOREX.r3.7HG0716840.1	blue	Cytochrome P450
HORVU.MOREX.r3.4HG0346660.1	blue	Phototropic-responsive NPH3 family protein
HORVU.MOREX.r3.5HG0421350.1	blue	Neutral ceramidase
HORVU.MOREX.r3.5HG0498300.1	blue	Kinesin-like protein
HORVU.MOREX.r3.6HG0581810.1	blue	Xaa-Pro dipeptidase
HORVU.MOREX.r3.3HG0228040.1	blue	F-box family protein
HORVU.MOREX.r3.2HG0190440.1	blue	Argonaute family protein
HORVU.MOREX.r3.3HG0282630.1	blue	Pre-mRNA-splicing factor 18
HORVU.MOREX.r3.6HG0623480.1	blue	metalloendopeptidase / zinc ion binding protein
HORVU.MOREX.r3.6HG0539550.1	blue	Ferredoxin-thioredoxin reductase catalytic chain
HORVU.MOREX.r3.1HG0050990.1	blue	Membrane protein insertase YidC
HORVU.MOREX.r3.7HG0675850.1	blue	Transmembrane protein, putative
HORVU.MOREX.r3.2HG0156710.1	blue	WD40 repeat-like protein
HORVU.MOREX.r3.6HG0542710.1	blue	bZIP transcription factor family protein
HORVU.MOREX.r3.6HG0550800.1	blue	Cellulose synthase
HORVU.MOREX.r3.7HG0650880.1	blue	Disease resistance protein RPM1
HORVU.MOREX.r3.6HG0551330.1	blue	Protein low psii accumulation 2, chloroplastic
HORVU.MOREX.r3.7HG0713480.1	blue	NAC domain-containing protein, putative
HORVU.MOREX.r3.2HG0191880.1	blue	Protein strawberry notch-like protein 1
HORVU.MOREX.r3.1HG0010880.1	blue	NOD26-like intrinsic protein 3
HORVU.MOREX.r3.2HG0196150.1	blue	Protein MULTIPLE CHLOROPLAST DIVISION SITE 1
HORVU.MOREX.r3.7HG0712360.1	blue	Protein reticulata-related 1, chloroplastic
HORVU.MOREX.r3.2HG0146160.1	blue	Synaptotagmin-5
HORVU.MOREX.r3.4HG0356850.1	blue	Pentatricopeptide repeat-containing protein
HORVU.MOREX.r3.5HG0444370.1	blue	Trafficking protein particle complex subunit 10
HORVU.MOREX.r3.3HG0274670.1	blue	B3 domain-containing protein
HORVU.MOREX.r3.7HG0725860.1	blue	Poly [ADP-ribose] polymerase
HORVU.MOREX.r3.6HG0617350.1	blue	Glutamyl-tRNA(Gln) amidotransferase subunit A
HORVU.MOREX.r3.3HG0308530.1	blue	Histone deacetylase, putative
HORVU.MOREX.r3.3HG0271770.1	blue	tRNA modification GTPase GTPBP3, mitochondrial
HORVU.MOREX.r3.4HG0391690.1	blue	Oxidoreductase/ transition metal ion binding protein
HORVU.MOREX.r3.1HG0093020.1	blue	Kinase family protein
HORVU.MOREX.r3.2HG0134310.1	blue	ATP-dependent helicase family protein
HORVU.MOREX.r3.2HG0205200.1	blue	Ubiquitin carboxyl-terminal hydrolase
HORVU.MOREX.r3.2HG0145790.1	blue	Glycosyltransferase
HORVU.MOREX.r3.2HG0196380.1	blue	senescence-associated family protein (DUF581)
HORVU.MOREX.r3.7HG0702190.1	blue	Fertilization independent endosperm 1 protein
HORVU.MOREX.r3.7HG0744630.1	blue	Methyltransferase-like
HORVU.MOREX.r3.4HG0348680.1	blue	Pentatricopeptide repeat-containing protein, putative
HORVU.MOREX.r3.7HG0745160.1	blue	Formamidopyrimidine-DNA glycosylase
HORVU.MOREX.r3.4HG0347990.1	blue	Elongation factor G
HORVU.MOREX.r3.2HG0183390.1	blue	GRAM domain-containing protein / ABA-responsive
HORVU.MOREX.r3.3HG0237450.1	blue	Glutamine--tRNA ligase
HORVU.MOREX.r3.3HG0302310.1	blue	Pumilio-like protein
HORVU.MOREX.r3.3HG0289920.1	blue	Calcyclin-binding protein
HORVU.MOREX.r3.5HG0490650.1	blue	Nucleolar-like protein
HORVU.MOREX.r3.UnG0753550.1	blue	Gibberellin 3-beta-dioxygenase 1
HORVU.MOREX.r3.4HG0362850.1	blue	Acyl-CoA-binding domain-containing protein 4
HORVU.MOREX.r3.2HG0173890.1	blue	Zinc finger family protein
HORVU.MOREX.r3.1HG0065830.1	blue	Pentatricopeptide repeat-containing protein
HORVU.MOREX.r3.5HG0497910.1	blue	Retrotransposon protein, putative, Ty3-gypsy subclass
HORVU.MOREX.r3.1HG0063430.1	blue	Oxidoreductase, 2OG-Fe(II) oxygenase family protein
HORVU.MOREX.r3.1HG0050110.1	blue	DNA mismatch repair protein MutS, putative
HORVU.MOREX.r3.3HG0273490.1	blue	SGT1
HORVU.MOREX.r3.6HG0578900.1	blue	Pentatricopeptide repeat-containing protein
HORVU.MOREX.r3.6HG0623830.1	blue	Disease resistance protein (NBS-LRR class) family
HORVU.MOREX.r3.5HG0512550.1	blue	Protein kinase
HORVU.MOREX.r3.2HG0107900.1	blue	Elongation factor 1-alpha
HORVU.MOREX.r3.5HG0480580.1	blue	Pectin lyase superfamily protein
HORVU.MOREX.r3.3HG0280850.1	blue	DNA ligase
HORVU.MOREX.r3.2HG0128490.1	blue	EID1-like F-box protein 2
HORVU.MOREX.r3.5HG0438310.1	blue	Pm3-like disease resistance protein
HORVU.MOREX.r3.2HG0153800.1	blue	Aldo/keto reductase family-like protein
HORVU.MOREX.r3.5HG0508350.1	blue	Structural maintenance of chromosomes (SMC) family protein
HORVU.MOREX.r3.5HG0473890.1	blue	Bifunctional protein FolD
HORVU.MOREX.r3.1HG0081840.1	blue	2-isopropylmalate synthase
HORVU.MOREX.r3.4HG0383990.1	blue	transmembrane protein
HORVU.MOREX.r3.1HG0068240.1	blue	RNA-binding (RRM/RBD/RNP motifs) family protein
HORVU.MOREX.r3.4HG0333780.1	blue	Glucan endo-1,3-beta-glucosidase
HORVU.MOREX.r3.1HG0060850.1	blue	ATP-dependent rRNA helicase SPB4
HORVU.MOREX.r3.2HG0213510.1	blue	F-box family protein
HORVU.MOREX.r3.2HG0198720.1	blue	Aldehyde dehydrogenase
HORVU.MOREX.r3.4HG0416320.1	blue	Leucine-rich repeat receptor-like protein kinase family protein, putative
HORVU.MOREX.r3.7HG0640150.1	blue	GDSL esterase/lipase
HORVU.MOREX.r3.6HG0626070.1	blue	UDP-N-acetylglucosamine--N-acetylmuramyl-(Pentapeptide) pyrophosphoryl-undecaprenol N-acetylglucosamine transferase
HORVU.MOREX.r3.1HG0079800.1	blue	Farnesyl diphosphate synthase
HORVU.MOREX.r3.1HG0093310.1	blue	Protein phosphatase 2C family protein
HORVU.MOREX.r3.1HG0003090.1	blue	Thionin-2.2
HORVU.MOREX.r3.3HG0231940.1	blue	Shikimate kinase family protein
HORVU.MOREX.r3.2HG0118740.1	blue	Hexosyltransferase
HORVU.MOREX.r3.7HG0694660.1	blue	actin cytoskeleton-regulatory complex pan-like protein
HORVU.MOREX.r3.2HG0213430.1	blue	Calcium-dependent lipid-binding domain-containing protein
HORVU.MOREX.r3.1HG0061870.1	blue	Chaperone protein dnaJ, putative
HORVU.MOREX.r3.1HG0002800.1	blue	Powdery mildew resistance protein Pm3
HORVU.MOREX.r3.2HG0101810.1	blue	Flowering-promoting factor 1-like protein 1
HORVU.MOREX.r3.2HG0130200.1	blue	ZCW7
HORVU.MOREX.r3.1HG0069380.1	blue	Cysteine proteinase inhibitor
HORVU.MOREX.r3.1HG0094190.1	blue	Low affinity potassium transport system protein
HORVU.MOREX.r3.2HG0192540.1	blue	Ubiquitin-specific protease family C19-related protein
HORVU.MOREX.r3.2HG0191650.1	blue	Methionine aminopeptidase
HORVU.MOREX.r3.5HG0509350.1	blue	Dirigent protein
HORVU.MOREX.r3.5HG0505110.1	blue	Transmembrane 9 superfamily member
HORVU.MOREX.r3.2HG0207120.1	blue	Serine hydroxymethyltransferase
HORVU.MOREX.r3.7HG0634520.1	blue	NBS-LRR-like resistance protein
HORVU.MOREX.r3.5HG0469350.1	blue	D-aminoacyl-tRNA deacylase
HORVU.MOREX.r3.5HG0527180.1	blue	HAT transposon superfamily, putative
HORVU.MOREX.r3.1HG0066040.1	blue	Thioredoxin superfamily protein
HORVU.MOREX.r3.7HG0635380.1	blue	Acid invertase 1
HORVU.MOREX.r3.7HG0660660.1	blue	26S protease regulatory subunit
HORVU.MOREX.r3.4HG0348550.1	blue	AP-1 complex subunit sigma-like protein
HORVU.MOREX.r3.3HG0253630.1	blue	Late embryogenesis abundant protein
HORVU.MOREX.r3.5HG0536610.1	blue	Gibberellin 20 oxidase
HORVU.MOREX.r3.4HG0391400.1	blue	alpha/beta-Hydrolases superfamily protein
HORVU.MOREX.r3.3HG0287460.1	blue	Ubiquitin-like-specific protease 1D
HORVU.MOREX.r3.1HG0084050.1	blue	Chloroplastic group IIA intron splicing facilitator CRS1, chloroplastic
HORVU.MOREX.r3.7HG0652090.1	blue	Pentatricopeptide repeat-containing protein
HORVU.MOREX.r3.3HG0284520.1	blue	Glutamate 5-kinase
HORVU.MOREX.r3.4HG0339300.1	blue	Basic helix-loop-helix transcription factor
HORVU.MOREX.r3.4HG0415770.1	blue	Oxysterol-binding protein
HORVU.MOREX.r3.4HG0398930.1	blue	Pentatricopeptide repeat-containing protein
HORVU.MOREX.r3.4HG0354240.1	blue	Pentatricopeptide repeat-containing protein, putative
HORVU.MOREX.r3.5HG0441930.1	blue	Thaumatin-like protein
HORVU.MOREX.r3.2HG0189340.1	blue	Acyl-CoA thioesterase, putative
HORVU.MOREX.r3.5HG0508450.1	blue	Calmodulin-binding family protein, putative, expressed
HORVU.MOREX.r3.7HG0717940.1	blue	Acid phosphatase 1
HORVU.MOREX.r3.6HG0546180.1	blue	Remorin family protein
HORVU.MOREX.r3.2HG0155650.1	blue	Vacuolar protein-sorting protein 45
HORVU.MOREX.r3.6HG0622380.1	blue	Ubiquitin carboxyl-terminal hydrolase
HORVU.MOREX.r3.3HG0304340.1	blue	DUF399 family protein, putative (DUF399 and DUF3411)
HORVU.MOREX.r3.2HG0154660.1	blue	HTH-type transcriptional regulator
HORVU.MOREX.r3.6HG0576200.1	blue	RNA-binding protein
HORVU.MOREX.r3.2HG0122440.1	blue	Pentatricopeptide repeat-containing protein
HORVU.MOREX.r3.2HG0132170.1	blue	Tubulin alpha chain
HORVU.MOREX.r3.5HG0476020.1	blue	Ascorbate oxidase
HORVU.MOREX.r3.3HG0230940.1	blue	GTPase Der
HORVU.MOREX.r3.3HG0251570.1	blue	Transcription factor
HORVU.MOREX.r3.3HG0236030.1	blue	PRA1 family protein
HORVU.MOREX.r3.4HG0373190.1	blue	Transposon protein, putative, Mutator sub-class
HORVU.MOREX.r3.3HG0249000.1	blue	Outer arm dynein light chain 1 protein
HORVU.MOREX.r3.7HG0744850.1	blue	NF-X1-type zinc finger protein NFXL1
HORVU.MOREX.r3.5HG0450670.1	blue	Phosphatidylinositol 3,4,5-trisphosphate 3-phosphatase and dual-specificity protein phosphatase PTEN
HORVU.MOREX.r3.2HG0097280.1	blue	FCH domain only protein 1
HORVU.MOREX.r3.6HG0595820.1	blue	Signal transduction histidine kinase, hybrid-type, ethylene sensor
HORVU.MOREX.r3.6HG0596240.1	blue	RNA-binding protein
HORVU.MOREX.r3.7HG0664600.1	blue	GLABRA2 expression modulator
HORVU.MOREX.r3.1HG0093420.1	blue	TPR repeat-containing thioredoxin TTL1
HORVU.MOREX.r3.6HG0542260.1	blue	F-box domain containing protein
HORVU.MOREX.r3.2HG0126850.1	blue	RNA-binding protein
HORVU.MOREX.r3.2HG0216880.1	blue	NBS-LRR disease resistance protein-like
HORVU.MOREX.r3.3HG0307460.1	blue	Aldose 1-epimerase
HORVU.MOREX.r3.7HG0752370.1	blue	NBS-LRR-like resistance protein
HORVU.MOREX.r3.5HG0428100.1	blue	Auxin response factor
HORVU.MOREX.r3.2HG0096910.1	blue	Protein transport Sec24-like protein
HORVU.MOREX.r3.2HG0108020.1	blue	Omega-3 fatty acid desaturase
HORVU.MOREX.r3.3HG0328990.1	blue	Rab5-interacting family protein
HORVU.MOREX.r3.2HG0197260.1	blue	WEB family protein, chloroplastic
HORVU.MOREX.r3.2HG0181060.1	blue	Serine/threonine-protein kinase
HORVU.MOREX.r3.1HG0024020.1	blue	Heparan-alpha-glucosaminide N-acetyltransferase
HORVU.MOREX.r3.3HG0305240.1	blue	RecA family protein
HORVU.MOREX.r3.6HG0558120.1	blue	F-box family protein
HORVU.MOREX.r3.2HG0173530.1	blue	14-3-3 protein
HORVU.MOREX.r3.1HG0046030.1	blue	WAT1-related protein
HORVU.MOREX.r3.3HG0312050.1	blue	glycosyltransferase family exostosin protein
HORVU.MOREX.r3.5HG0468940.1	blue	NAD(P)-binding Rossmann-fold superfamily protein
HORVU.MOREX.r3.2HG0211700.1	blue	Amine oxidase family protein
HORVU.MOREX.r3.1HG0078200.1	blue	Protein kinase
HORVU.MOREX.r3.2HG0109350.1	blue	Wound-induced protein 1, putative, expressed
HORVU.MOREX.r3.3HG0263620.1	blue	Protein FAM91A1
HORVU.MOREX.r3.7HG0655160.1	blue	Alpha/beta-Hydrolases superfamily protein
HORVU.MOREX.r3.7HG0656750.1	blue	Exocyst complex component, putative
HORVU.MOREX.r3.3HG0273540.1	blue	Kinesin-like protein
HORVU.MOREX.r3.1HG0064890.1	blue	ATP-dependent zinc metalloprotease FtsH
HORVU.MOREX.r3.3HG0267790.1	blue	Peptidyl prolyl cis trans isomerase-like
HORVU.MOREX.r3.1HG0069420.1	blue	Cytochrome P450
HORVU.MOREX.r3.3HG0239840.1	blue	IAA-alanine resistance protein 1
HORVU.MOREX.r3.6HG0544290.1	blue	Glycerol-3-phosphate acyltransferase
HORVU.MOREX.r3.7HG0726670.1	blue	Poly [ADP-ribose] polymerase
HORVU.MOREX.r3.3HG0319830.1	blue	U-box domain-containing protein
HORVU.MOREX.r3.7HG0648750.1	blue	ATP-dependent 6-phosphofructokinase
HORVU.MOREX.r3.7HG0655960.1	blue	Histone-lysine N-methyltransferase
HORVU.MOREX.r3.1HG0092170.1	blue	Plant basic secretory protein family protein, putative
HORVU.MOREX.r3.2HG0134290.1	blue	SKP1-like protein 4
HORVU.MOREX.r3.3HG0224260.1	blue	ABC transporter G family member
HORVU.MOREX.r3.2HG0211900.1	blue	Phytol kinase 1
HORVU.MOREX.r3.3HG0233380.1	blue	Dol-P-Man:Man(5)GlcNAc(2)-PP-Dol alpha-1,3-mannosyltransferase
HORVU.MOREX.r3.3HG0327740.1	blue	Polyketide cyclase / dehydrase and lipid transport protein, putative
HORVU.MOREX.r3.2HG0185670.1	blue	Ubiquitin carboxyl-terminal hydrolase
HORVU.MOREX.r3.7HG0709480.1	blue	F-box family protein
HORVU.MOREX.r3.3HG0284350.1	blue	Calcineurin B-like protein
HORVU.MOREX.r3.4HG0399970.1	blue	Cytochrome b561 and DOMON domain-containing protein
HORVU.MOREX.r3.4HG0334980.1	blue	Tetratricopeptide repeat protein 38
HORVU.MOREX.r3.1HG0056110.1	blue	Cortical cell-delineating protein
HORVU.MOREX.r3.3HG0289970.1	blue	Riboflavin kinase/fmn hydrolase
HORVU.MOREX.r3.5HG0509170.1	blue	E3 ubiquitin protein ligase DRIP2
HORVU.MOREX.r3.6HG0542730.1	blue	Protein KINESIN LIGHT CHAIN-RELATED 3
HORVU.MOREX.r3.5HG0530450.1	blue	Cellulose synthase
HORVU.MOREX.r3.3HG0282220.1	blue	Core-2/I-branching beta-1,6-N-acetylglucosaminyltransferase family protein
HORVU.MOREX.r3.4HG0353600.1	blue	RNA-binding domain CCCH-type zinc finger protein
HORVU.MOREX.r3.2HG0149860.1	blue	Pentatricopeptide repeat-containing protein
HORVU.MOREX.r3.1HG0047250.1	blue	Major facilitator superfamily transporter
HORVU.MOREX.r3.2HG0143600.1	blue	Tesmin/TSO1-like CXC domain-containing protein
HORVU.MOREX.r3.6HG0573420.1	blue	Lipoxygenase
HORVU.MOREX.r3.3HG0246420.1	blue	SCAR family protein
HORVU.MOREX.r3.3HG0291590.1	blue	Tunicamycin induced 1
HORVU.MOREX.r3.4HG0334060.1	blue	DUF21 domain-containing protein
HORVU.MOREX.r3.7HG0738060.1	blue	PLATZ transcription factor family protein
HORVU.MOREX.r3.5HG0444270.1	blue	Pectin lyase-like superfamily protein
HORVU.MOREX.r3.3HG0236100.1	blue	Late embryogenesis abundant (LEA) hydroxyproline-rich glycoprotein family
HORVU.MOREX.r3.6HG0554070.1	blue	HECT-like ubiquitin-conjugating enzyme (E2)-binding protein
HORVU.MOREX.r3.3HG0280400.1	blue	O-acyltransferase WSD1
HORVU.MOREX.r3.5HG0527250.1	blue	Trypsin inhibitor
HORVU.MOREX.r3.2HG0108450.1	blue	Protein kinase family protein, putative, expressed
HORVU.MOREX.r3.5HG0528050.1	blue	NBS-LRR-like resistance protein
HORVU.MOREX.r3.2HG0197860.1	blue	Homoserine kinase
HORVU.MOREX.r3.3HG0294240.1	blue	Pentatricopeptide repeat-containing protein
HORVU.MOREX.r3.1HG0083650.1	blue	Serine/threonine-protein phosphatase
HORVU.MOREX.r3.2HG0160550.1	blue	At4g33800-like protein
HORVU.MOREX.r3.3HG0311460.1	blue	TCP transcription factor
HORVU.MOREX.r3.1HG0029580.1	blue	Protein CHUP1, chloroplastic
HORVU.MOREX.r3.6HG0566460.1	blue	embryonic stem cell-specific 5-hydroxymethylcytosine-binding protein
HORVU.MOREX.r3.3HG0227890.1	blue	Lactation elevated protein 1
HORVU.MOREX.r3.6HG0548300.1	blue	Ubiquitin thioesterase
HORVU.MOREX.r3.4HG0361220.1	blue	RING/U-box superfamily protein
HORVU.MOREX.r3.2HG0125890.1	blue	Transcription initiation factor TFIID subunit 9
HORVU.MOREX.r3.2HG0198340.1	blue	APO protein
HORVU.MOREX.r3.6HG0619660.1	blue	DUF1685 family protein
HORVU.MOREX.r3.1HG0078110.1	blue	2-oxoglutarate (2OG) and Fe(II)-dependent oxygenase superfamily protein
HORVU.MOREX.r3.1HG0075440.1	blue	Protein NRT1/ PTR FAMILY 5.5
HORVU.MOREX.r3.4HG0372920.1	blue	Rho GTPase-activating protein
HORVU.MOREX.r3.3HG0288080.1	blue	Kinase family protein
HORVU.MOREX.r3.3HG0297140.1	blue	Auxin efflux carrier family protein-like
HORVU.MOREX.r3.4HG0399220.1	blue	PPPDE thiol peptidase family protein, putative
HORVU.MOREX.r3.7HG0670800.1	blue	NAC domain-containing protein
HORVU.MOREX.r3.5HG0473520.1	blue	UDP-glucose 4-epimerase family protein
HORVU.MOREX.r3.2HG0184420.1	blue	Histidine triad nucleotide binding protein
HORVU.MOREX.r3.1HG0082310.1	blue	Like-COV protein
HORVU.MOREX.r3.5HG0490030.1	blue	Vacuolar protein sorting-associated protein 52
HORVU.MOREX.r3.1HG0079040.1	blue	(R)-specific enoyl-CoA hydratase
HORVU.MOREX.r3.3HG0237080.1	blue	Protodermal factor 1
HORVU.MOREX.r3.1HG0085960.1	blue	ARM repeat superfamily protein
HORVU.MOREX.r3.7HG0691120.1	blue	Ubiquitin-specific protease family C19-related protein
HORVU.MOREX.r3.1HG0070440.1	blue	Patatin
HORVU.MOREX.r3.7HG0726360.1	blue	12-oxophytodienoate reductase
HORVU.MOREX.r3.3HG0266190.1	blue	RWD domain-containing protein 1
HORVU.MOREX.r3.6HG0583650.1	blue	Cyclic nucleotide-gated ion channel, putative
HORVU.MOREX.r3.6HG0607490.1	blue	Replication factor C subunit, putative
HORVU.MOREX.r3.1HG0083020.1	blue	aconitase 2
HORVU.MOREX.r3.7HG0704400.1	blue	RNA binding protein
HORVU.MOREX.r3.1HG0091430.1	blue	Kinase family protein
HORVU.MOREX.r3.7HG0751140.1	blue	F-box family protein
HORVU.MOREX.r3.6HG0577830.1	blue	AT hook motif DNA-binding family protein
HORVU.MOREX.r3.1HG0002590.1	blue	Serine/threonine-protein kinase 19
HORVU.MOREX.r3.7HG0748360.1	blue	Lateral signaling target 2-like protein
HORVU.MOREX.r3.4HG0374560.1	blue	Pentatricopeptide repeat-containing protein
HORVU.MOREX.r3.5HG0532960.1	blue	ER lumen protein-retaining receptor
HORVU.MOREX.r3.6HG0575170.1	blue	Double stranded RNA binding protein 3
HORVU.MOREX.r3.4HG0376720.1	blue	Histone-lysine N-methyltransferase
HORVU.MOREX.r3.1HG0029730.1	blue	Malic enzyme
HORVU.MOREX.r3.2HG0140970.1	blue	Heat-shock protein, putative
HORVU.MOREX.r3.5HG0429630.1	blue	Protoporphyrinogen oxidase
HORVU.MOREX.r3.5HG0470170.1	blue	F-box family protein
HORVU.MOREX.r3.3HG0290730.1	blue	Disease resistance protein (TIR-NBS class)
HORVU.MOREX.r3.1HG0072360.1	blue	F-box protein
HORVU.MOREX.r3.2HG0187800.1	blue	DNA/RNA helicase protein
HORVU.MOREX.r3.2HG0168650.1	blue	Acyl-CoA N-acyltransferases (NAT) superfamily protein
HORVU.MOREX.r3.6HG0584530.1	blue	eukaryotic translation initiation factor-like protein
HORVU.MOREX.r3.1HG0059340.1	blue	Conserved oligomeric Golgi complex subunit 5
HORVU.MOREX.r3.7HG0706910.1	blue	1-phosphatidylinositol-3-phosphate 5-kinase
HORVU.MOREX.r3.5HG0460810.1	blue	Protein AATF
HORVU.MOREX.r3.2HG0158020.1	blue	BTB-POZ and MATH domain protein
HORVU.MOREX.r3.3HG0321140.1	blue	Glutamate-1-semialdehyde 2,1-aminomutase 2
HORVU.MOREX.r3.6HG0621990.1	blue	NADPH:adrenodoxin oxidoreductase, mitochondrial
HORVU.MOREX.r3.4HG0361310.1	blue	phosphoglycolate phosphatase
HORVU.MOREX.r3.2HG0210880.1	blue	Arabinanase/levansucrase/invertase, putative
HORVU.MOREX.r3.3HG0295370.1	blue	Cysteine proteinase inhibitor
HORVU.MOREX.r3.5HG0511610.1	blue	Protein Asterix
HORVU.MOREX.r3.1HG0066390.1	blue	Two-component response regulator
HORVU.MOREX.r3.7HG0692400.1	blue	Protein ALWAYS EARLY 3
HORVU.MOREX.r3.4HG0400700.1	blue	DNA polymerase III PolC-type
HORVU.MOREX.r3.7HG0635790.1	blue	Arginine N-methyltransferase family protein
HORVU.MOREX.r3.3HG0241960.1	blue	cyclin-dependent kinase, putative (DUF581)
HORVU.MOREX.r3.5HG0476000.1	blue	Molybdopterin synthase catalytic subunit
HORVU.MOREX.r3.1HG0051180.1	blue	Rhomboid-like protein
HORVU.MOREX.r3.5HG0430450.1	blue	Pentatricopeptide repeat-containing protein
HORVU.MOREX.r3.2HG0183080.1	blue	Carboxypeptidase
HORVU.MOREX.r3.6HG0547320.1	blue	Proteasome inhibitor-like protein
HORVU.MOREX.r3.3HG0271570.1	blue	3'-N-debenzoyl-2'-deoxytaxol N-benzoyltransferase
HORVU.MOREX.r3.7HG0650210.1	blue	Oligosaccharyltransferase complex subunit ostc
HORVU.MOREX.r3.4HG0383130.1	blue	Long cell-linked locus protein, putative, expressed
HORVU.MOREX.r3.6HG0613300.1	blue	Ankyrin repeat-containing protein
HORVU.MOREX.r3.4HG0399890.1	blue	Sulfate transporter, putative
HORVU.MOREX.r3.7HG0703260.1	blue	extracellular ligand-gated ion channel protein (DUF3537)
HORVU.MOREX.r3.5HG0489010.1	blue	cytoplasmic dynein 2 light intermediate chain
HORVU.MOREX.r3.1HG0037670.1	blue	NAD(P)H dehydrogenase (Quinone)
HORVU.MOREX.r3.7HG0701880.1	blue	DAG protein, chloroplastic
HORVU.MOREX.r3.4HG0352780.1	blue	WRKY transcription factor
HORVU.MOREX.r3.5HG0506230.1	blue	Cysteine protease, putative
HORVU.MOREX.r3.4HG0376920.1	blue	WRKY transcription factor
HORVU.MOREX.r3.5HG0498740.1	blue	Plant/T31B5-30 protein
HORVU.MOREX.r3.4HG0331300.1	blue	2-phosphoglycerate kinase
HORVU.MOREX.r3.7HG0680430.1	blue	Cortactin-binding protein 2
HORVU.MOREX.r3.3HG0246670.1	blue	DUF4228 domain protein
HORVU.MOREX.r3.7HG0743300.1	blue	POLAR LOCALIZATION DURING ASYMMETRIC DIVISION AND REDISTRIBUTION protein
HORVU.MOREX.r3.1HG0065010.1	blue	D-amino acid dehydrogenase
HORVU.MOREX.r3.4HG0339900.1	blue	Zinc finger BED domain-containing protein DAYSLEEPER
HORVU.MOREX.r3.2HG0098850.1	blue	Ankyrin-like protein
HORVU.MOREX.r3.7HG0730860.1	blue	AMP-dependent synthetase and ligase family protein
HORVU.MOREX.r3.6HG0609940.1	blue	BAG family molecular chaperone regulator 5
HORVU.MOREX.r3.7HG0669150.1	blue	Potassium channel
HORVU.MOREX.r3.4HG0348250.1	blue	arginine N-methyltransferase, putative (DUF688)
HORVU.MOREX.r3.1HG0081380.1	blue	transcription factor BIG PETAL P (BPE)
HORVU.MOREX.r3.3HG0285860.1	blue	Malic enzyme
HORVU.MOREX.r3.5HG0478330.1	blue	Zinc finger AN1 domain stress-associated protein
HORVU.MOREX.r3.1HG0040200.1	blue	Transposon protein, putative, Mutator sub-class
HORVU.MOREX.r3.7HG0688880.1	blue	Peptidyl-prolyl cis-trans isomerase, putative
HORVU.MOREX.r3.4HG0341340.1	blue	Exocyst complex component SEC3A
HORVU.MOREX.r3.4HG0388860.1	blue	Serine/arginine repetitive matrix protein 1
HORVU.MOREX.r3.6HG0566630.1	blue	Zinc-finger domain of monoamine-oxidase A repressor R1 protein
HORVU.MOREX.r3.4HG0331260.1	blue	ABC transporter ATP-binding protein ARB1
HORVU.MOREX.r3.3HG0259900.1	blue	HAT family dimerization domain-containing protein
HORVU.MOREX.r3.7HG0712010.1	blue	Protein DJ-1
HORVU.MOREX.r3.2HG0210040.1	blue	Transcription factor
HORVU.MOREX.r3.4HG0351560.1	blue	Signal recognition particle 54 kDa protein
HORVU.MOREX.r3.3HG0320030.1	blue	7-dehydrocholesterol reductase
HORVU.MOREX.r3.6HG0612690.1	blue	Mediator of RNA polymerase II transcription subunit 23
HORVU.MOREX.r3.2HG0127800.1	blue	Retrotransposon protein, putative, Ty1-copia subclass
HORVU.MOREX.r3.4HG0375370.1	blue	Tetratricopeptide repeat protein 1
HORVU.MOREX.r3.3HG0269460.1	blue	DUF538 family protein (Protein of unknown function, DUF538)
HORVU.MOREX.r3.3HG0263430.1	blue	Ubiquitin fusion degradation protein 1-like protein
HORVU.MOREX.r3.7HG0667880.1	blue	Phosphoglucosamine mutase
HORVU.MOREX.r3.7HG0642210.1	blue	RING/U-box superfamily protein
HORVU.MOREX.r3.2HG0131170.1	blue	Polyol transporter
HORVU.MOREX.r3.7HG0699210.1	blue	HNH endonuclease
HORVU.MOREX.r3.4HG0374390.1	blue	RNA polymerase sigma factor
HORVU.MOREX.r3.3HG0231290.1	blue	Pentatricopeptide repeat-containing protein
HORVU.MOREX.r3.3HG0236850.1	blue	Malic enzyme
HORVU.MOREX.r3.3HG0288570.1	blue	Pentatricopeptide repeat-containing protein, putative
HORVU.MOREX.r3.5HG0493330.1	blue	UDP-glucuronate 4-epimerase 4
HORVU.MOREX.r3.7HG0697810.1	blue	HSP20-like chaperone superfamily protein
HORVU.MOREX.r3.4HG0382520.1	blue	Transcription factor
HORVU.MOREX.r3.3HG0330200.1	blue	Aquaporin
HORVU.MOREX.r3.6HG0622740.1	blue	Protein DETOXIFICATION
HORVU.MOREX.r3.1HG0051960.1	blue	DNA topoisomerase 2
HORVU.MOREX.r3.6HG0618100.1	blue	Protein trichome birefringence
HORVU.MOREX.r3.7HG0729090.1	blue	Pentatricopeptide repeat-containing protein
HORVU.MOREX.r3.1HG0095290.1	blue	Structural maintenance of chromosomes family protein
HORVU.MOREX.r3.1HG0000660.1	blue	Transcription initiation factor TFIID subunit 6
HORVU.MOREX.r3.5HG0489060.1	blue	F-box protein
HORVU.MOREX.r3.2HG0214020.1	blue	Kinase family protein
HORVU.MOREX.r3.1HG0091810.1	blue	Cinnamoyl-CoA reductase
HORVU.MOREX.r3.6HG0605620.1	blue	Chaperone protein DnaJ
HORVU.MOREX.r3.7HG0660830.1	blue	Ubiquitin-conjugating enzyme, E2
HORVU.MOREX.r3.3HG0228850.1	blue	Mitochondrial glycoprotein
HORVU.MOREX.r3.7HG0688760.1	blue	Actin-binding Rho-activating protein
HORVU.MOREX.r3.4HG0336260.1	blue	sensitive to freezing 6
HORVU.MOREX.r3.5HG0534570.1	blue	F-box domain containing protein
HORVU.MOREX.r3.3HG0293100.1	blue	Conserved oligomeric Golgi complex subunit 1
HORVU.MOREX.r3.2HG0198730.1	blue	Histone-lysine N-methyltransferase
HORVU.MOREX.r3.1HG0018240.1	blue	ATP synthase subunit beta
HORVU.MOREX.r3.4HG0372740.1	blue	glucan synthase-like 10
HORVU.MOREX.r3.5HG0505330.1	blue	Guanine nucleotide exchange family protein
HORVU.MOREX.r3.3HG0235960.1	blue	ATP-dependent RNA helicase p62
HORVU.MOREX.r3.5HG0463130.1	blue	PHD finger-containing protein
HORVU.MOREX.r3.2HG0118230.1	blue	Chaperone dnaJ-like protein
HORVU.MOREX.r3.6HG0604850.1	blue	ATP synthase subunit delta
HORVU.MOREX.r3.3HG0229660.1	blue	tRNA-splicing endonuclease, putative
HORVU.MOREX.r3.2HG0151810.1	blue	Small RNA 2'-O-methyltransferase
HORVU.MOREX.r3.6HG0630280.1	blue	F-box/RNI-like/FBD-like domains-containing protein
HORVU.MOREX.r3.1HG0054790.1	blue	Ubiquitin-like protein
HORVU.MOREX.r3.2HG0138220.1	blue	Pentatricopeptide repeat-containing protein family
HORVU.MOREX.r3.1HG0078330.1	blue	Thioredoxin-like protein 4A
HORVU.MOREX.r3.5HG0453550.1	blue	Retrotransposon protein, putative, unclassified
HORVU.MOREX.r3.7HG0652980.1	blue	AT4g33690/T16L1_180
HORVU.MOREX.r3.5HG0512590.1	blue	T-box transcription factor, putative (DUF863)
HORVU.MOREX.r3.1HG0032990.1	blue	Chaperone DnaK
HORVU.MOREX.r3.7HG0680880.1	blue	Pentatricopeptide repeat-containing protein
HORVU.MOREX.r3.4HG0396280.1	blue	Pentatricopeptide repeat-containing protein
HORVU.MOREX.r3.5HG0443910.1	blue	B3 domain-containing protein
HORVU.MOREX.r3.7HG0746350.1	blue	Glyceraldehyde-3-phosphate dehydrogenase
HORVU.MOREX.r3.7HG0696000.1	blue	Testis- and ovary-specific PAZ domain-containing protein 1
HORVU.MOREX.r3.2HG0113870.1	blue	Pentatricopeptide repeat-containing protein
HORVU.MOREX.r3.6HG0585350.1	blue	Phosphoribosylaminoimidazole-succinocarboxamide synthase
HORVU.MOREX.r3.7HG0672810.1	blue	Glycosyltransferase
HORVU.MOREX.r3.1HG0030010.1	blue	IQ domain-containing protein
HORVU.MOREX.r3.2HG0120370.1	blue	Peroxidase
HORVU.MOREX.r3.4HG0356500.1	blue	WD-repeat protein, putative
HORVU.MOREX.r3.1HG0071050.1	blue	Expansin
HORVU.MOREX.r3.6HG0633570.1	blue	F-box protein
HORVU.MOREX.r3.1HG0051580.1	blue	Arogenate dehydratase
HORVU.MOREX.r3.1HG0089030.1	blue	GDP-mannose-3',5'-epimerase
HORVU.MOREX.r3.4HG0343330.1	blue	Endonuclease III homolog
HORVU.MOREX.r3.7HG0749440.1	blue	F-box domain containing protein
HORVU.MOREX.r3.5HG0457980.1	blue	Calcineurin B-like protein
HORVU.MOREX.r3.2HG0185640.1	blue	Protein ROOT PRIMORDIUM DEFECTIVE 1
HORVU.MOREX.r3.7HG0743320.1	blue	shaggy-like protein kinase 41
HORVU.MOREX.r3.6HG0616680.1	blue	F-box family protein
HORVU.MOREX.r3.4HG0338720.1	blue	Receptor kinase
HORVU.MOREX.r3.5HG0516720.1	blue	Glutathione-S-transferase
HORVU.MOREX.r3.6HG0600870.1	blue	Acetylglutamate kinase-like protein
HORVU.MOREX.r3.3HG0284740.1	blue	Protein phosphatase 2C
HORVU.MOREX.r3.2HG0167650.1	blue	Exocyst complex component, putative
HORVU.MOREX.r3.5HG0475650.1	blue	Histone-lysine N-methyltransferase, H3 lysine-9 specific
HORVU.MOREX.r3.3HG0292260.1	blue	Mal d 1-associated protein
HORVU.MOREX.r3.7HG0742800.1	blue	Chaperone protein dnaJ
HORVU.MOREX.r3.3HG0234740.1	blue	RNA-binding (RRM/RBD/RNP motifs) family protein
HORVU.MOREX.r3.5HG0462450.1	blue	S-acyltransferase
HORVU.MOREX.r3.4HG0355400.1	blue	DUF868 family protein
HORVU.MOREX.r3.3HG0291690.1	blue	Maternal effect embryo arrest protein
HORVU.MOREX.r3.1HG0047710.1	blue	Ribosomal RNA small subunit methyltransferase H
HORVU.MOREX.r3.4HG0407900.1	blue	Na(+)/H(+) antiporter NhaB
HORVU.MOREX.r3.5HG0454230.1	blue	Aminopeptidase
HORVU.MOREX.r3.1HG0063330.1	blue	Eukaryotic aspartyl protease family protein, putative
HORVU.MOREX.r3.5HG0481610.1	blue	Flavin-containing monooxygenase
HORVU.MOREX.r3.3HG0301480.1	blue	Coronatine-insensitive protein 1
HORVU.MOREX.r3.4HG0343790.1	blue	Acetolactate synthase small subunit
HORVU.MOREX.r3.3HG0305030.1	blue	alpha/beta-Hydrolases superfamily protein
HORVU.MOREX.r3.6HG0596770.1	blue	Aquaporin
HORVU.MOREX.r3.2HG0217930.1	blue	NAC domain protein,
HORVU.MOREX.r3.7HG0722660.1	blue	Diacylglycerol kinase
HORVU.MOREX.r3.5HG0444630.1	blue	Pentatricopeptide repeat-containing protein
HORVU.MOREX.r3.7HG0646060.1	blue	Receptor-like protein kinase
HORVU.MOREX.r3.1HG0025960.1	blue	Haloacid dehalogenase-like hydrolase superfamily protein
HORVU.MOREX.r3.5HG0526910.1	blue	Pentatricopeptide repeat-containing protein
HORVU.MOREX.r3.1HG0062110.1	blue	Pentatricopeptide repeat-containing protein
HORVU.MOREX.r3.2HG0124110.1	blue	GRAM domain protein/ABA-responsive-like protein
HORVU.MOREX.r3.5HG0437720.1	blue	Kinesin-like protein
HORVU.MOREX.r3.7HG0709160.1	blue	Diacylglycerol kinase
HORVU.MOREX.r3.5HG0465530.1	blue	Ferritin
HORVU.MOREX.r3.7HG0692640.1	blue	ABC transporter ATP-binding protein
HORVU.MOREX.r3.7HG0738340.1	blue	Haloacid dehalogenase-like hydrolase domain-containing protein 3
HORVU.MOREX.r3.5HG0454130.1	blue	Short-chain dehydrogenase/reductase family protein
HORVU.MOREX.r3.5HG0498580.1	blue	Protein Mei2
HORVU.MOREX.r3.6HG0543490.1	blue	Mitochondrial transcription termination factor-like
HORVU.MOREX.r3.3HG0314880.1	blue	Transmembrane protein 45B
HORVU.MOREX.r3.6HG0595330.1	blue	Zinc finger (C3HC4-type RING finger) family protein
HORVU.MOREX.r3.1HG0030650.1	blue	Kinase family protein
HORVU.MOREX.r3.2HG0133410.1	blue	Cytochrome P450 family protein, expressed
HORVU.MOREX.r3.2HG0130790.1	blue	Pol polyprotein
HORVU.MOREX.r3.4HG0418170.1	blue	ATP dependent RNA helicase
HORVU.MOREX.r3.1HG0062630.1	blue	Lipase
HORVU.MOREX.r3.2HG0174760.1	blue	Glycerophosphodiester phosphodiesterase
HORVU.MOREX.r3.4HG0334920.1	blue	Pentatricopeptide repeat-containing protein
HORVU.MOREX.r3.2HG0120900.1	blue	Serine/threonine-protein kinase haspin
HORVU.MOREX.r3.4HG0334360.1	blue	Homeobox protein BEL1 like
HORVU.MOREX.r3.1HG0006690.1	blue	Poly [ADP-ribose] polymerase
HORVU.MOREX.r3.5HG0521750.1	blue	Basic phospholipase A2 BmjeTX-II
HORVU.MOREX.r3.5HG0512430.1	blue	Phosphatase 2C family protein
HORVU.MOREX.r3.2HG0131150.1	blue	Polyol transporter
HORVU.MOREX.r3.7HG0699810.1	blue	Kinase family protein
HORVU.MOREX.r3.4HG0406120.1	blue	Uroporphyrinogen III synthase
HORVU.MOREX.r3.2HG0120910.1	blue	SNARE
HORVU.MOREX.r3.6HG0619410.1	blue	Flavonol synthase
HORVU.MOREX.r3.6HG0598940.1	blue	Reticulon-like protein
HORVU.MOREX.r3.3HG0283810.1	blue	Vesicle transport V-SNARE protein
HORVU.MOREX.r3.2HG0146930.1	blue	Histone-lysine N-methyltransferase
HORVU.MOREX.r3.3HG0284220.1	blue	Phospholipase A1
HORVU.MOREX.r3.4HG0412030.1	blue	vacuolar sorting-associated protein (DUF946)
HORVU.MOREX.r3.7HG0658600.1	blue	FAD-dependent oxidoreductase-like protein
HORVU.MOREX.r3.7HG0681730.1	blue	Exocyst complex component 7
HORVU.MOREX.r3.3HG0236260.1	blue	Protein IQ-DOMAIN 1
HORVU.MOREX.r3.7HG0647300.1	blue	AT hook motif DNA-binding family protein
HORVU.MOREX.r3.5HG0509000.1	blue	Tuliposide A-converting enzyme 2, chloroplastic
HORVU.MOREX.r3.7HG0707750.1	blue	Late embryogenesis abundant (LEA) hydroxyproline-rich glycoprotein family
HORVU.MOREX.r3.6HG0600060.1	blue	Fatty acid oxidation complex subunit alpha
HORVU.MOREX.r3.5HG0519420.1	blue	Basic-leucine zipper (BZIP) transcription factor family
HORVU.MOREX.r3.6HG0611040.1	blue	Altered inheritance of mitochondria protein 32
HORVU.MOREX.r3.1HG0062940.1	blue	Pyruvate, phosphate dikinase
HORVU.MOREX.r3.5HG0478450.1	blue	AUGMIN subunit 5
HORVU.MOREX.r3.2HG0121130.1	blue	Pentatricopeptide repeat-containing protein
HORVU.MOREX.r3.3HG0250610.1	blue	DUF1685 family protein
HORVU.MOREX.r3.6HG0619290.1	blue	Glutaredoxin-like protein
HORVU.MOREX.r3.4HG0339390.1	blue	Ribosomal RNA small subunit methyltransferase E
HORVU.MOREX.r3.3HG0273980.1	blue	pleckstrin homology (PH) domain-containing protein
HORVU.MOREX.r3.3HG0297110.1	blue	Transducin/WD40 repeat protein
HORVU.MOREX.r3.7HG0741160.1	blue	Transposon protein, putative, mutator sub-class
HORVU.MOREX.r3.3HG0274840.1	blue	CASP-like protein
HORVU.MOREX.r3.6HG0548930.1	blue	ARC6
HORVU.MOREX.r3.3HG0255690.1	blue	Peroxiredoxin, putative
HORVU.MOREX.r3.2HG0185140.1	blue	senescence regulator (Protein of unknown function, DUF584)
HORVU.MOREX.r3.6HG0612800.1	blue	transmembrane protein
HORVU.MOREX.r3.1HG0083440.1	blue	Lactation elevated protein 1
HORVU.MOREX.r3.2HG0156390.1	blue	Protein kinase
HORVU.MOREX.r3.2HG0176400.1	blue	Sushi, von Willebrand factor type A, EGF and pentraxin domain-containing protein 1
HORVU.MOREX.r3.1HG0037620.1	blue	RNA-binding KH domain-containing protein
HORVU.MOREX.r3.1HG0013820.1	blue	Protein IQ-DOMAIN 1
HORVU.MOREX.r3.4HG0418400.1	blue	RING/U-box superfamily protein
HORVU.MOREX.r3.6HG0560630.1	blue	Calcium-dependent phosphotriesterase superfamily protein
HORVU.MOREX.r3.3HG0328480.1	blue	Rotundifolia-like protein
HORVU.MOREX.r3.2HG0174650.1	blue	WPP domain-interacting protein 1
HORVU.MOREX.r3.4HG0416970.1	blue	Trihelix transcription factor GT-2
HORVU.MOREX.r3.6HG0605940.1	blue	Xyloglucan endotransglucosylase/hydrolase
HORVU.MOREX.r3.4HG0342920.1	blue	Protein OSB1, mitochondrial
HORVU.MOREX.r3.5HG0522340.1	blue	Acetyl-coenzyme A synthetase
HORVU.MOREX.r3.1HG0069800.1	blue	Histone-lysine N-methyltransferase, H3 lysine-9 specific
HORVU.MOREX.r3.6HG0616150.1	blue	Formin-like protein
HORVU.MOREX.r3.5HG0421310.1	blue	Receptor protein kinase, putative
HORVU.MOREX.r3.6HG0623680.1	blue	Translation initiation factor IF-3
HORVU.MOREX.r3.4HG0406920.1	blue	transmembrane protein
HORVU.MOREX.r3.6HG0620770.1	blue	ATP-dependent RNA helicase DeaD
HORVU.MOREX.r3.4HG0368640.1	blue	RING zinc finger-containing protein
HORVU.MOREX.r3.7HG0742370.1	blue	Calmodulin
HORVU.MOREX.r3.2HG0105610.1	blue	WD-repeat protein, putative
HORVU.MOREX.r3.7HG0681410.1	blue	Methyl-CpG-binding domain protein
HORVU.MOREX.r3.5HG0431790.1	blue	Sentrin-specific protease
HORVU.MOREX.r3.1HG0004880.1	blue	Rab5-interacting family protein
HORVU.MOREX.r3.6HG0600280.1	blue	DNA mismatch repair protein Mlh1
HORVU.MOREX.r3.6HG0592820.1	blue	tRNA (guanine(37)-N1)-methyltransferase
HORVU.MOREX.r3.1HG0064050.1	blue	Cytochrome P450 family protein
HORVU.MOREX.r3.5HG0491030.1	blue	AT hook motif DNA-binding family protein
HORVU.MOREX.r3.2HG0117270.1	blue	DNA glycosylase
HORVU.MOREX.r3.2HG0206550.1	blue	Shikimate kinase
HORVU.MOREX.r3.1HG0081400.1	blue	Pentatricopeptide repeat-containing protein
HORVU.MOREX.r3.4HG0382450.1	blue	Maximins 7/H1
HORVU.MOREX.r3.2HG0159270.1	blue	Ribose-5-phosphate isomerase A
HORVU.MOREX.r3.6HG0587680.1	blue	Cryptochrome-1
HORVU.MOREX.r3.7HG0677780.1	blue	Heme A synthase
HORVU.MOREX.r3.4HG0418370.1	blue	RING/U-box superfamily protein
HORVU.MOREX.r3.7HG0723600.1	blue	Peroxidase
HORVU.MOREX.r3.3HG0227930.1	blue	Protein root uvb sensitive 5
HORVU.MOREX.r3.5HG0452010.1	blue	Methyltransferase
HORVU.MOREX.r3.6HG0584640.1	blue	acetyl Co-enzyme a carboxylase carboxyltransferase alpha subunit
HORVU.MOREX.r3.7HG0683230.1	blue	RING/U-box superfamily protein
HORVU.MOREX.r3.5HG0506720.1	blue	DCD (Development and Cell Death) domain protein
HORVU.MOREX.r3.5HG0479500.1	blue	Phosphonates import ATP-binding protein PhnC
HORVU.MOREX.r3.3HG0265330.1	blue	Peptide deformylase
HORVU.MOREX.r3.2HG0118810.1	blue	BSD domain-containing protein 1
HORVU.MOREX.r3.5HG0496210.1	blue	TBC1 domain family member 22A
HORVU.MOREX.r3.6HG0597460.1	blue	Glucose-6-phosphate isomerase
HORVU.MOREX.r3.5HG0442050.1	blue	Importin subunit beta-1
HORVU.MOREX.r3.4HG0347320.1	blue	S-adenosyl-L-methionine-dependent methyltransferases superfamily protein
HORVU.MOREX.r3.2HG0176860.1	blue	Trihelix transcription factor GT-1
HORVU.MOREX.r3.4HG0417630.1	blue	Kinase interacting (KIP1-like) family protein
HORVU.MOREX.r3.6HG0556190.1	blue	50S ribosomal protein L3
HORVU.MOREX.r3.6HG0620410.1	blue	Xyloglucan endotransglucosylase/hydrolase
HORVU.MOREX.r3.1HG0000990.1	blue	Pm3-like disease resistance protein
HORVU.MOREX.r3.7HG0720090.1	blue	Nuclear pore complex protein nup1
HORVU.MOREX.r3.1HG0060440.1	blue	Gamma-glutamyl phosphate reductase
HORVU.MOREX.r3.4HG0407160.1	blue	basic helix-loop-helix (bHLH) DNA-binding superfamily protein
HORVU.MOREX.r3.2HG0115000.1	blue	CONSTANS-like zinc finger protein
HORVU.MOREX.r3.5HG0455830.1	blue	Dynamin family protein, putative, expressed
HORVU.MOREX.r3.1HG0090410.1	blue	Protein ROOT PRIMORDIUM DEFECTIVE 1
HORVU.MOREX.r3.2HG0202060.1	blue	Protein kinase
HORVU.MOREX.r3.3HG0312490.1	blue	Short-chain dehydrogenase/reductase family protein
HORVU.MOREX.r3.3HG0279320.1	blue	Katanin p60 ATPase-containing subunit, putative
HORVU.MOREX.r3.3HG0284270.1	blue	ATP synthase subunit beta
HORVU.MOREX.r3.6HG0603010.1	blue	Amino acid transporter, putative
HORVU.MOREX.r3.4HG0333840.1	blue	Histone-lysine N-methyltransferase, H3 lysine-9 specific SUVH5
HORVU.MOREX.r3.7HG0675810.1	blue	F-box family protein
HORVU.MOREX.r3.2HG0163850.1	blue	Phosphoribosylformylglycinamidine synthase
HORVU.MOREX.r3.4HG0382260.1	blue	Protein trichome birefringence
HORVU.MOREX.r3.1HG0058440.1	blue	ATP-dependent RNA helicase
HORVU.MOREX.r3.6HG0608920.1	blue	DegP protease-like
HORVU.MOREX.r3.6HG0592780.1	blue	RING/U-box superfamily protein
HORVU.MOREX.r3.4HG0354040.1	blue	ABC transporter-like family-protein
HORVU.MOREX.r3.2HG0195110.1	blue	Remorin family protein
HORVU.MOREX.r3.3HG0315120.1	blue	Ribonuclease P/MRP protein subunit POP5
HORVU.MOREX.r3.2HG0211380.1	blue	Leucine-rich repeat receptor-like protein kinase family protein
HORVU.MOREX.r3.2HG0210510.1	blue	Rapid alkalinization factor 1
HORVU.MOREX.r3.6HG0577620.1	blue	Cryptochrome
HORVU.MOREX.r3.4HG0341030.1	blue	Calcineurin B-like protein
HORVU.MOREX.r3.5HG0449530.1	blue	Nuclear pore complex protein NUP1
HORVU.MOREX.r3.6HG0612280.1	blue	Pentatricopeptide repeat-containing protein
HORVU.MOREX.r3.6HG0560980.1	blue	Receptor kinase
HORVU.MOREX.r3.4HG0407700.1	blue	NAD(P)H-quinone oxidoreductase subunit H, chloroplastic
HORVU.MOREX.r3.2HG0178810.1	blue	Enhancer of rudimentary homolog
HORVU.MOREX.r3.7HG0739520.1	blue	Kinase
HORVU.MOREX.r3.5HG0472810.1	blue	Aquaporin
HORVU.MOREX.r3.7HG0727240.1	blue	phosphatidyl inositol monophosphate 5 kinase
HORVU.MOREX.r3.3HG0289810.1	blue	Gibberellin 2-oxidase
HORVU.MOREX.r3.7HG0668560.1	blue	Pyruvate dehydrogenase E1 component subunit alpha
HORVU.MOREX.r3.2HG0180010.1	blue	Leucine-rich repeat protein kinase family protein
HORVU.MOREX.r3.3HG0240040.1	blue	ATP-dependent RNA helicase
HORVU.MOREX.r3.4HG0361420.1	blue	ATP dependent RNA helicase
HORVU.MOREX.r3.1HG0023270.1	blue	F-box and associated interaction domains-containing protein
HORVU.MOREX.r3.5HG0487090.1	blue	Alpha/beta-Hydrolases superfamily protein, putative
HORVU.MOREX.r3.3HG0261980.1	blue	Serine/threonine-protein phosphatase
HORVU.MOREX.r3.2HG0198550.1	blue	Pentatricopeptide repeat-containing protein
HORVU.MOREX.r3.5HG0524250.1	blue	Mg-protoporphyrin IX chelatase
HORVU.MOREX.r3.1HG0088890.1	blue	Orphans transcription factor
HORVU.MOREX.r3.2HG0188850.1	blue	Glutathione peroxidase
HORVU.MOREX.r3.7HG0652970.1	blue	Mitogen-activated protein kinase
HORVU.MOREX.r3.7HG0713110.1	blue	Translation initiation factor IF-2
HORVU.MOREX.r3.2HG0183860.1	blue	Beta-xylosidase, putative
HORVU.MOREX.r3.3HG0259510.1	blue	Sn1-specific diacylglycerol lipase alpha
HORVU.MOREX.r3.2HG0143820.1	blue	Pre-mRNA-splicing factor SPP381
HORVU.MOREX.r3.4HG0395980.1	blue	50S ribosomal protein L15, putative
HORVU.MOREX.r3.5HG0520090.1	blue	Myosin-binding protein 1
HORVU.MOREX.r3.1HG0067090.1	blue	Phospholipase A1
HORVU.MOREX.r3.6HG0566180.1	blue	Exosome complex component rrp4
HORVU.MOREX.r3.7HG0707220.1	blue	PI-PLC X domain-containing protein
HORVU.MOREX.r3.2HG0121960.1	blue	Glucan endo-1,3-beta-glucosidase 3
HORVU.MOREX.r3.5HG0440160.1	blue	ATP-dependent RNA helicase, putative
HORVU.MOREX.r3.6HG0566420.1	blue	Glutathione S-transferase
HORVU.MOREX.r3.3HG0325650.1	blue	Cupredoxin superfamily protein, putative
HORVU.MOREX.r3.1HG0042170.1	blue	calpain-type cysteine protease family
HORVU.MOREX.r3.3HG0230170.1	blue	Rhomboid-like protein
HORVU.MOREX.r3.3HG0320580.1	blue	Pentatricopeptide repeat-containing protein
HORVU.MOREX.r3.7HG0666740.1	blue	Glycosyltransferase
HORVU.MOREX.r3.2HG0136960.1	blue	V-type proton ATPase subunit H
HORVU.MOREX.r3.5HG0512870.1	blue	Tunicamycin induced 1
HORVU.MOREX.r3.5HG0514130.1	blue	Succinate dehydrogenase [ubiquinone] flavoprotein subunit, mitochondrial
HORVU.MOREX.r3.7HG0635320.1	blue	BAG family molecular chaperone regulator 7
HORVU.MOREX.r3.6HG0574550.1	blue	Autophagy-related protein 2
HORVU.MOREX.r3.1HG0054820.1	blue	Pentatricopeptide repeat-containing protein
HORVU.MOREX.r3.5HG0520960.1	blue	DDT domain-containing protein
HORVU.MOREX.r3.4HG0384450.1	blue	Trihelix transcription factor
HORVU.MOREX.r3.5HG0509390.1	blue	LEM3 (Ligand-effect modulator 3)-like
HORVU.MOREX.r3.4HG0333710.1	blue	Ubiquitin carboxyl-terminal hydrolase-like protein
HORVU.MOREX.r3.4HG0395070.1	blue	ATP-dependent caseinolytic (Clp) protease/crotonase family protein
HORVU.MOREX.r3.6HG0611160.1	blue	CELLULOSE SYNTHASE INTERACTIVE 2
HORVU.MOREX.r3.3HG0240480.1	blue	Pentatricopeptide repeat-containing family protein
HORVU.MOREX.r3.4HG0341770.1	blue	Haloacid dehalogenase-like hydrolase family protein
HORVU.MOREX.r3.6HG0591420.1	blue	B3 domain-containing protein
HORVU.MOREX.r3.6HG0626940.1	blue	AP-1 complex subunit gamma-2
HORVU.MOREX.r3.4HG0363050.1	blue	Cyclin
HORVU.MOREX.r3.6HG0569630.1	blue	DNA-directed RNA polymerase subunit beta
HORVU.MOREX.r3.3HG0233990.1	blue	Xyloglucan endotransglucosylase/hydrolase
HORVU.MOREX.r3.4HG0413800.1	blue	Rhomboid-like protein
HORVU.MOREX.r3.3HG0250670.1	blue	mRNA cleavage and polyadenylation specificity factor complex subunit pta1
HORVU.MOREX.r3.1HG0090070.1	blue	PP2A regulatory subunit TAP46
HORVU.MOREX.r3.1HG0067920.1	blue	TraB
HORVU.MOREX.r3.7HG0653180.1	blue	Protein SIP5
HORVU.MOREX.r3.6HG0610010.1	blue	Serine/threonine-protein kinase
HORVU.MOREX.r3.5HG0440850.1	blue	Purple acid phosphatase
HORVU.MOREX.r3.6HG0550440.1	blue	Lon protease
HORVU.MOREX.r3.5HG0462530.1	blue	Scarecrow transcription factor family protein
HORVU.MOREX.r3.5HG0495600.1	blue	Lecithin:cholesterol acyltransferase family protein
HORVU.MOREX.r3.3HG0302990.1	blue	Protein UPSTREAM OF FLC
HORVU.MOREX.r3.3HG0218700.1	blue	Metal-dependent phosphohydrolase HD domain-containing protein
HORVU.MOREX.r3.2HG0120240.1	blue	Pyrrolidone-carboxylate peptidase
HORVU.MOREX.r3.6HG0614460.1	blue	DNA-directed RNA polymerase subunit beta
HORVU.MOREX.r3.1HG0040220.1	blue	Ribonuclease H
HORVU.MOREX.r3.5HG0492500.1	blue	Transcription factor IIIB 90 kDa subunit
HORVU.MOREX.r3.4HG0415640.1	blue	C2H2-like zinc finger protein
HORVU.MOREX.r3.2HG0204190.1	blue	Protein kinase-like
HORVU.MOREX.r3.2HG0118770.1	blue	Calcium-binding protein 39
HORVU.MOREX.r3.1HG0051810.1	blue	Glutathione S-transferase
HORVU.MOREX.r3.5HG0441230.1	blue	cDNA clone:J013058P10, full insert sequence
HORVU.MOREX.r3.5HG0475150.1	blue	ATP-binding cassette transporter subfamily A member
HORVU.MOREX.r3.5HG0516400.1	blue	WPP domain-associated protein
HORVU.MOREX.r3.6HG0549810.1	blue	Rac-like GTP binding protein
HORVU.MOREX.r3.6HG0627470.1	blue	Clathrin interactor EPSIN-like protein
HORVU.MOREX.r3.2HG0165840.1	blue	Protein kinase
HORVU.MOREX.r3.7HG0688930.1	blue	DUF868 family protein
HORVU.MOREX.r3.4HG0362040.1	blue	Armadillo repeat-containing protein 8
HORVU.MOREX.r3.3HG0321170.1	blue	Orotate phosphoribosyltransferase, putative
HORVU.MOREX.r3.6HG0594260.1	blue	Translation initiation factor IF-2, chloroplastic
HORVU.MOREX.r3.1HG0064020.1	blue	RING/U-box superfamily protein
HORVU.MOREX.r3.2HG0195510.1	blue	Eukaryotic translation initiation factor 3 subunit G
HORVU.MOREX.r3.5HG0518280.1	blue	BTB/POZ domain containing protein
HORVU.MOREX.r3.4HG0337140.1	blue	Kinase, putative
HORVU.MOREX.r3.7HG0742470.1	blue	Zinc finger protein
HORVU.MOREX.r3.2HG0102720.1	blue	Pumilio-like protein
HORVU.MOREX.r3.2HG0133360.1	blue	Zinc finger AN1 and C2H2 domain stress-associated protein
HORVU.MOREX.r3.5HG0532690.1	blue	Protein FAR1-RELATED SEQUENCE 6
HORVU.MOREX.r3.7HG0675670.1	blue	Chaperone protein dnaJ, putative
HORVU.MOREX.r3.3HG0275040.1	blue	ATP-dependent zinc metalloprotease FtsH
HORVU.MOREX.r3.6HG0614540.1	blue	senescence-associated family protein (DUF581)
HORVU.MOREX.r3.6HG0557280.1	blue	Glucan endo-1,3-beta-glucosidase 3
HORVU.MOREX.r3.7HG0634320.1	blue	NAC domain-containing protein
HORVU.MOREX.r3.6HG0564030.1	blue	Ethylene-responsive transcription factor
HORVU.MOREX.r3.1HG0019270.1	blue	2-oxoglutarate (2OG) and Fe(II)-dependent oxygenase superfamily protein, putative
HORVU.MOREX.r3.1HG0078730.1	blue	Signal recognition particle 54 kDa protein
HORVU.MOREX.r3.4HG0403460.1	blue	RPM1-interacting protein 4
HORVU.MOREX.r3.2HG0132830.1	blue	Ubiquitin thioesterase
HORVU.MOREX.r3.2HG0141400.1	blue	Calcium-dependent protein kinase
HORVU.MOREX.r3.6HG0604980.1	blue	DEA(D/H)-box RNA helicase family protein
HORVU.MOREX.r3.6HG0572590.1	blue	Transcription initiation factor TFIID subunit 12
HORVU.MOREX.r3.3HG0234280.1	blue	RING finger protein
HORVU.MOREX.r3.7HG0720790.1	blue	Myb family transcription factor family protein
HORVU.MOREX.r3.4HG0411290.1	blue	Late embryogenesis abundant protein At3g53040
HORVU.MOREX.r3.2HG0215950.1	blue	vacuolar protein sorting-associated protein, putative (DUF1162)
HORVU.MOREX.r3.3HG0236900.1	blue	MYB-RELATED transcription factor
HORVU.MOREX.r3.7HG0751520.1	blue	Receptor-kinase, putative
HORVU.MOREX.r3.4HG0405380.1	blue	Protein FAR1-RELATED SEQUENCE 5
HORVU.MOREX.r3.7HG0639340.1	blue	F-box protein family-like
HORVU.MOREX.r3.6HG0589860.1	blue	Kinase family protein
HORVU.MOREX.r3.6HG0549340.1	blue	HVA22-like protein
HORVU.MOREX.r3.6HG0596460.1	blue	Cryptochrome
HORVU.MOREX.r3.7HG0752390.1	blue	NBS-LRR-like resistance protein
HORVU.MOREX.r3.3HG0265690.1	blue	Oxidoreductase/transition metal ion-binding protein
HORVU.MOREX.r3.6HG0618810.1	blue	Pentatricopeptide repeat-containing protein
HORVU.MOREX.r3.2HG0139330.1	blue	Tyrosyl-DNA phosphodiesterase 1
HORVU.MOREX.r3.2HG0134810.1	blue	Elongator complex protein 1
HORVU.MOREX.r3.1HG0060240.1	blue	Thiamin pyrophosphokinase 1
HORVU.MOREX.r3.3HG0306920.1	blue	plasminogen activator inhibitor
HORVU.MOREX.r3.1HG0025440.1	blue	Transcription initiation factor TFIID subunit 13
HORVU.MOREX.r3.5HG0490710.1	blue	OTU domain-containing protein
HORVU.MOREX.r3.3HG0275770.1	blue	Alpha/beta hydrolase-like
HORVU.MOREX.r3.3HG0280090.1	blue	DNA-directed RNA polymerase III subunit RPC3
HORVU.MOREX.r3.5HG0488300.1	blue	ABC transporter G family member
HORVU.MOREX.r3.4HG0392230.1	blue	RNA-binding family protein, putative
HORVU.MOREX.r3.3HG0268220.1	blue	V-type proton ATPase subunit d
HORVU.MOREX.r3.7HG0701080.1	blue	MYB transcription factor
HORVU.MOREX.r3.6HG0569480.1	blue	Tubby-like F-box protein
HORVU.MOREX.r3.1HG0040550.1	blue	F-box family protein
HORVU.MOREX.r3.5HG0456460.1	blue	Receptor-like protein kinase
HORVU.MOREX.r3.2HG0200920.1	blue	Agmatine coumaroyltransferase-2
HORVU.MOREX.r3.3HG0311410.1	blue	F box protein
HORVU.MOREX.r3.6HG0627690.1	blue	SAP-like protein BP-73
HORVU.MOREX.r3.5HG0456440.1	blue	Arginine--tRNA ligase, cytoplasmic
HORVU.MOREX.r3.3HG0224760.1	blue	Alanine--tRNA ligase
HORVU.MOREX.r3.4HG0349060.1	blue	Integrator complex subunit 3-like protein
HORVU.MOREX.r3.1HG0044000.1	blue	RING/FYVE/PHD zinc finger superfamily protein
HORVU.MOREX.r3.3HG0240570.1	blue	Glycosyltransferase
HORVU.MOREX.r3.3HG0309890.1	blue	Protein CPR-5
HORVU.MOREX.r3.3HG0267650.1	blue	Hydroxyproline-rich glycoprotein family protein, putative
HORVU.MOREX.r3.5HG0426180.1	blue	Thioesterase family protein
HORVU.MOREX.r3.7HG0678660.1	blue	Protein kinase family protein
HORVU.MOREX.r3.7HG0715930.1	blue	Mechanosensitive ion channel protein
HORVU.MOREX.r3.4HG0345360.1	blue	mRNA-capping enzyme
HORVU.MOREX.r3.5HG0501840.1	blue	DNA repair protein-like protein
HORVU.MOREX.r3.7HG0708090.1	blue	Protein odr-4-like protein
HORVU.MOREX.r3.2HG0172190.1	blue	Meiosis-specific with OB domain-containing protein
HORVU.MOREX.r3.4HG0410930.1	blue	Non-specific serine/threonine protein kinase
HORVU.MOREX.r3.5HG0441010.1	blue	Asparagine synthetase, putative
HORVU.MOREX.r3.5HG0460160.1	blue	Bifunctional uridylyltransferase/uridylyl-removing enzyme
HORVU.MOREX.r3.7HG0692500.1	blue	GTPase Era
HORVU.MOREX.r3.6HG0606040.1	blue	Survival motor neuron
HORVU.MOREX.r3.7HG0747270.1	blue	Pseudouridine synthase
HORVU.MOREX.r3.5HG0492030.1	blue	p-loop containing nucleoside triphosphate hydrolases superfamily protein, putative
HORVU.MOREX.r3.6HG0595510.1	blue	NAD(P)H-quinone oxidoreductase subunit 2
HORVU.MOREX.r3.1HG0035540.1	blue	RING finger protein
HORVU.MOREX.r3.1HG0075830.1	blue	Polypyrimidine tract-binding protein-like protein
HORVU.MOREX.r3.6HG0589930.1	blue	Regulator of chromosome condensation (RCC1) family with FYVE zinc finger domain-containing protein
HORVU.MOREX.r3.1HG0017410.1	blue	Peroxidase
HORVU.MOREX.r3.6HG0617850.1	blue	Methionine aminopeptidase
HORVU.MOREX.r3.2HG0110560.1	blue	Pentatricopeptide repeat-containing protein, putative
HORVU.MOREX.r3.2HG0185230.1	blue	Poly(U)-specific endoribonuclease-B
HORVU.MOREX.r3.3HG0221920.1	blue	F-box family protein
HORVU.MOREX.r3.5HG0468540.1	blue	Superoxide-generating NADPH oxidase heavy chain subunit B
HORVU.MOREX.r3.6HG0604960.1	blue	Pentatricopeptide repeat-containing protein
HORVU.MOREX.r3.4HG0344830.1	blue	NBS-LRR disease resistance protein, putative, expressed
HORVU.MOREX.r3.6HG0610500.1	blue	Eukaryotic aspartyl protease family protein
HORVU.MOREX.r3.5HG0476010.1	blue	Pre-mRNA-splicing factor CWC24
HORVU.MOREX.r3.3HG0270250.1	blue	DNL-type zinc finger
HORVU.MOREX.r3.6HG0616750.1	blue	SNW domain-containing protein 1
HORVU.MOREX.r3.5HG0500520.1	blue	MYB transcription factor
HORVU.MOREX.r3.2HG0204260.1	blue	Isoaspartyl peptidase/L-asparaginase
HORVU.MOREX.r3.1HG0024230.1	blue	Tubulin beta chain
HORVU.MOREX.r3.4HG0353200.1	blue	heat-inducible transcription repressor
HORVU.MOREX.r3.1HG0080620.1	blue	Exostosin-2
HORVU.MOREX.r3.7HG0718970.1	blue	Transmembrane protein, putative
HORVU.MOREX.r3.3HG0251040.1	blue	DNA topoisomerase 6 subunit B
HORVU.MOREX.r3.2HG0159010.1	blue	LOB domain-containing protein
HORVU.MOREX.r3.3HG0303820.1	blue	Phytol kinase 1
HORVU.MOREX.r3.5HG0428460.1	blue	Pentatricopeptide repeat superfamily protein
HORVU.MOREX.r3.3HG0296590.1	blue	Zinc finger protein VAR3, chloroplastic
HORVU.MOREX.r3.7HG0651930.1	blue	Methylthioribose-1-phosphate isomerase
HORVU.MOREX.r3.2HG0197230.1	blue	disease resistance protein (TIR-NBS-LRR class)
HORVU.MOREX.r3.6HG0541240.1	blue	Pentatricopeptide repeat-containing protein
HORVU.MOREX.r3.6HG0540200.1	blue	60 kDa chaperonin
HORVU.MOREX.r3.1HG0072750.1	blue	Saposin-like aspartyl protease family protein
HORVU.MOREX.r3.4HG0337090.1	blue	Protein kinase
HORVU.MOREX.r3.1HG0029080.1	blue	60S ribosomal protein L18a-like protein
HORVU.MOREX.r3.3HG0271000.1	blue	Pentatricopeptide repeat-containing protein
HORVU.MOREX.r3.6HG0542120.1	blue	Pentatricopeptide repeat-containing family protein
HORVU.MOREX.r3.6HG0579370.1	blue	Aminopeptidase
HORVU.MOREX.r3.1HG0086730.1	blue	Golgin candidate 5
HORVU.MOREX.r3.3HG0309000.1	blue	snRNA-activating protein complex subunit
HORVU.MOREX.r3.5HG0488450.1	blue	Disease resistance protein (TIR-NBS-LRR class) family
HORVU.MOREX.r3.4HG0412090.1	blue	C3HC4-type RING finger-containing protein
HORVU.MOREX.r3.7HG0641550.1	blue	Chaperone protein dnaJ
HORVU.MOREX.r3.1HG0079100.1	blue	Glutamate--tRNA ligase
HORVU.MOREX.r3.3HG0311490.1	blue	Pentatricopeptide repeat-containing protein
HORVU.MOREX.r3.7HG0714580.1	blue	FAR1-related sequence 3
HORVU.MOREX.r3.5HG0504380.1	blue	Nicotinate-nucleotide pyrophosphorylase [carboxylating]
HORVU.MOREX.r3.2HG0109280.1	blue	Nascent polypeptide-associated complex subunit alpha-like protein
HORVU.MOREX.r3.7HG0684860.1	blue	1-deoxy-D-xylulose 5-phosphate synthase 1
HORVU.MOREX.r3.3HG0295380.1	blue	Cytochrome P450
HORVU.MOREX.r3.5HG0463440.1	blue	NAC domain protein,
HORVU.MOREX.r3.4HG0338500.1	blue	BTB/POZ domain-containing protein
HORVU.MOREX.r3.2HG0195100.1	blue	Serine/threonine-protein phosphatase 6 regulatory subunit 3
HORVU.MOREX.r3.4HG0372270.1	blue	Glycine dehydrogenase (decarboxylating)
HORVU.MOREX.r3.7HG0658100.1	blue	Exonuclease V, chloroplastic
HORVU.MOREX.r3.3HG0301880.1	blue	MYB transcription factor
HORVU.MOREX.r3.2HG0207040.1	blue	MICOS complex subunit MIC60
HORVU.MOREX.r3.2HG0179940.1	blue	Isocitrate lyase
HORVU.MOREX.r3.7HG0651170.1	blue	HXXXD-type acyl-transferase family protein
HORVU.MOREX.r3.5HG0431760.1	blue	Glucan 1,3-beta-glucosidase
HORVU.MOREX.r3.6HG0542030.1	blue	Acid beta-fructofuranosidase
HORVU.MOREX.r3.4HG0346770.1	blue	B3 domain-containing protein
HORVU.MOREX.r3.7HG0742210.1	blue	Low temperature and salt responsive protein
HORVU.MOREX.r3.3HG0304640.1	blue	Tetratricopeptide repeat-containing family protein
HORVU.MOREX.r3.2HG0123540.1	blue	Glycosyltransferase
HORVU.MOREX.r3.7HG0737470.1	blue	Peroxidase
HORVU.MOREX.r3.2HG0168900.1	blue	Neutral/alkaline invertase
HORVU.MOREX.r3.7HG0725590.1	blue	UPF0114 protein YqhA
HORVU.MOREX.r3.3HG0289160.1	blue	NAD(P)H-quinone oxidoreductase subunit 5, chloroplastic
HORVU.MOREX.r3.5HG0432400.1	blue	SAUR-like auxin-responsive protein family
HORVU.MOREX.r3.3HG0240590.1	blue	Chloride channel protein
HORVU.MOREX.r3.4HG0333590.1	blue	Kinesin-like protein
HORVU.MOREX.r3.5HG0458920.1	blue	Disrupted meiotic cDNA 1 protein
HORVU.MOREX.r3.2HG0123630.1	blue	Transcription elongation factor SPT4 homolog
HORVU.MOREX.r3.4HG0340600.1	blue	E3 ubiquitin-protein ligase HOS1
HORVU.MOREX.r3.1HG0036770.1	blue	Tobamovirus multiplication protein 2A
HORVU.MOREX.r3.2HG0139840.1	blue	Calcineurin-binding protein cabin-1
HORVU.MOREX.r3.1HG0092010.1	blue	Auxilin-like protein 1
HORVU.MOREX.r3.3HG0256220.1	blue	Dihydrofolate reductase
HORVU.MOREX.r3.7HG0647330.1	blue	Mitochondrial metalloendopeptidase OMA1
HORVU.MOREX.r3.1HG0040000.1	blue	3-ketoacyl-CoA thiolase
HORVU.MOREX.r3.5HG0480710.1	blue	Hypersensitive-induced response protein 1
HORVU.MOREX.r3.7HG0649330.1	blue	Cytochrome c oxidase subunit 5B, mitochondrial
HORVU.MOREX.r3.5HG0472880.1	blue	GDP-mannose transporter, putative
HORVU.MOREX.r3.7HG0747990.1	blue	Transcription factor GTE12
HORVU.MOREX.r3.2HG0195140.1	blue	BAG family molecular chaperone regulator
[truncated: 19,213 more rows]
