# Supplementary material for: The putative endo-1,4-β-D-glucanase GLU3 regulates cellulose biosynthesis in barley roots
Source: Plant Physiol. 2025 Jul 17;198(3):kiaf311. doi: 10.1093/plphys/kiaf311 (PMC12311300; doi:10.1093/plphys/kiaf311)
Supplement: kiaf311_Supplementary_Data [file kiaf311_supplementary_data.zip › Table S3.xlsx]

## Sheet: geneInfo_390celltype_genotype
Supplementary Table S3. Gene list of modules significantly associated with genotype.
ID	moduleColor	description
HORVU.MOREX.r3.6HG0608530.1	bisque4	Ulp1 protease family, C-terminal catalytic domain containing protein, expressed
HORVU.MOREX.r3.2HG0142850.1	bisque4	Organic solute transporter-like
HORVU.MOREX.r3.6HG0608550.1	bisque4	DNA-directed RNA polymerase subunit beta
HORVU.MOREX.r3.1HG0070890.1	bisque4	WRKY family transcription factor
HORVU.MOREX.r3.4HG0405240.1	bisque4	Jasmonate ZIM domain protein
HORVU.MOREX.r3.1HG0083740.1	bisque4	Lipid transfer protein
HORVU.MOREX.r3.3HG0321990.1	bisque4	Protein lateral root primordium 1
HORVU.MOREX.r3.5HG0480600.1	bisque4	Jasmonate zim-domain protein
HORVU.MOREX.r3.5HG0470200.1	bisque4	Phosphatidylinositol transfer protein Sec14p
HORVU.MOREX.r3.7HG0712940.1	bisque4	WRKY transcription factor
HORVU.MOREX.r3.6HG0608560.1	bisque4	ABC-type Mn/Zn transport system, periplasmic Mn/Zn-binding protein
HORVU.MOREX.r3.7HG0726410.1	bisque4	Glycosyltransferase
HORVU.MOREX.r3.1HG0080920.1	bisque4	WRKY transcription factor
HORVU.MOREX.r3.1HG0050330.1	bisque4	Cystathionine gamma-lyase
HORVU.MOREX.r3.6HG0596420.1	bisque4	MYB
HORVU.MOREX.r3.1HG0051910.1	bisque4	Glutathione S-transferase
HORVU.MOREX.r3.1HG0090140.1	bisque4	Short chain dehydrogenase/reductase
HORVU.MOREX.r3.2HG0200560.1	bisque4	WRKY transcription factor
HORVU.MOREX.r3.6HG0561150.1	bisque4	Leucine-rich repeat receptor-like protein kinase family protein
HORVU.MOREX.r3.1HG0058900.1	bisque4	Protein lateral root primordium 1
HORVU.MOREX.r3.7HG0704190.1	bisque4	myelin-associated oligodendrocyte basic protein
HORVU.MOREX.r3.6HG0627080.1	bisque4	Alcohol dehydrogenase, putative
HORVU.MOREX.r3.2HG0098890.1	bisque4	Kinase family protein
HORVU.MOREX.r3.3HG0306650.1	bisque4	Cyclophilin-like peptidyl-prolyl cis-trans isomerase family protein
HORVU.MOREX.r3.2HG0170580.1	bisque4	12-oxophytodienoate reductase-like protein
HORVU.MOREX.r3.4HG0411570.1	bisque4	transducin family protein / WD-40 repeat family protein
HORVU.MOREX.r3.4HG0338640.1	bisque4	Anthocyanin 5-aromatic acyltransferase
HORVU.MOREX.r3.1HG0009490.1	bisque4	Lectin receptor kinase
HORVU.MOREX.r3.5HG0509430.1	bisque4	Basic helix-loop-helix (BHLH) family transcription factor
HORVU.MOREX.r3.2HG0193030.1	bisque4	Leucine-rich repeat protein kinase family protein
HORVU.MOREX.r3.1HG0029360.1	bisque4	WRKY transcription factor
HORVU.MOREX.r3.2HG0132700.1	bisque4	Phenylalanine ammonia-lyase
HORVU.MOREX.r3.6HG0600160.1	bisque4	Ethylene-responsive transcription factor
HORVU.MOREX.r3.6HG0610090.1	bisque4	BED zinc finger,hAT family dimerization domain
HORVU.MOREX.r3.6HG0571070.1	bisque4	VQ motif family protein
HORVU.MOREX.r3.6HG0610910.1	bisque4	Ankyrin repeat family protein
HORVU.MOREX.r3.6HG0568570.1	bisque4	WRKY transcription factor
HORVU.MOREX.r3.6HG0552580.1	bisque4	Response to low sulfur protein, putative
HORVU.MOREX.r3.1HG0083370.1	bisque4	AP2/B3 transcription factor family protein
HORVU.MOREX.r3.2HG0213580.1	bisque4	ATP-binding ABC transporter
HORVU.MOREX.r3.3HG0282910.1	bisque4	Single-stranded nucleic acid binding R3H protein
HORVU.MOREX.r3.7HG0738010.1	bisque4	VQ motif family protein
HORVU.MOREX.r3.5HG0512630.1	bisque4	Ribosomal RNA adenine dimethylase family protein
HORVU.MOREX.r3.1HG0059220.1	bisque4	Arf GTPase activating protein
HORVU.MOREX.r3.2HG0136830.1	bisque4	Serine/threonine-protein kinase
HORVU.MOREX.r3.2HG0125430.1	bisque4	Jasmonate-zim-domain protein
HORVU.MOREX.r3.3HG0302160.1	bisque4	ABC subfamily C transporter
HORVU.MOREX.r3.1HG0021360.1	bisque4	Glutathione S-transferase
HORVU.MOREX.r3.7HG0661910.1	bisque4	Zinc-finger protein
HORVU.MOREX.r3.7HG0648120.1	bisque4	Glutathione S-transferase
HORVU.MOREX.r3.5HG0527250.1	bisque4	Trypsin inhibitor
HORVU.MOREX.r3.4HG0385030.1	bisque4	2-oxoglutarate (2OG) and Fe(II)-dependent oxygenase superfamily protein
HORVU.MOREX.r3.7HG0657360.1	bisque4	Ulp1 protease family, C-terminal catalytic domain containing protein
HORVU.MOREX.r3.7HG0711190.1	bisque4	Lipid phosphate phosphatase-like protein
HORVU.MOREX.r3.6HG0610140.1	bisque4	tRNA uridine 5-carboxymethylaminomethyl modification enzyme MnmG
HORVU.MOREX.r3.1HG0068710.1	bisque4	Ethylene-responsive factor-like transcription factor
HORVU.MOREX.r3.6HG0574850.1	bisque4	Amino acid transporter-like protein
HORVU.MOREX.r3.4HG0385790.1	bisque4	Ascorbate peroxidase
HORVU.MOREX.r3.6HG0601510.1	bisque4	Cysteine synthase
HORVU.MOREX.r3.4HG0417030.1	bisque4	LURP-one-like protein
HORVU.MOREX.r3.4HG0414340.1	bisque4	cyclin-dependent kinase inhibitor SMR3-like protein
HORVU.MOREX.r3.5HG0509810.1	bisque4	Calmodulin
HORVU.MOREX.r3.1HG0051740.1	bisque4	Glutathione s-transferase, putative
HORVU.MOREX.r3.5HG0524540.1	bisque4	NAC domain-containing protein, putative
HORVU.MOREX.r3.2HG0139310.1	bisque4	Glutathione S-transferase
HORVU.MOREX.r3.1HG0067140.1	bisque4	Wound-induced protease inhibitor
HORVU.MOREX.r3.6HG0628250.1	bisque4	Cinnamoyl CoA reductase
HORVU.MOREX.r3.6HG0596350.1	bisque4	MYB
HORVU.MOREX.r3.5HG0426220.1	bisque4	Tropinone reductase-like protein
HORVU.MOREX.r3.1HG0059300.1	bisque4	L-lactate dehydrogenase
HORVU.MOREX.r3.7HG0663270.1	bisque4	RNA ligase/cyclic nucleotide phosphodiesterase family protein
HORVU.MOREX.r3.3HG0251780.1	bisque4	cDNA, clone: J075123K08, full insert sequence
HORVU.MOREX.r3.6HG0574620.1	bisque4	Glutamyl-tRNA(Gln) amidotransferase subunit A
HORVU.MOREX.r3.5HG0519420.1	bisque4	Basic-leucine zipper (BZIP) transcription factor family
HORVU.MOREX.r3.4HG0333410.1	bisque4	Thaumatin like protein
HORVU.MOREX.r3.6HG0577220.1	bisque4	Glycosyltransferase
HORVU.MOREX.r3.7HG0672850.1	bisque4	Glycosyltransferase
HORVU.MOREX.r3.4HG0405250.1	bisque4	Cysteine-rich receptor-like protein kinase 10
HORVU.MOREX.r3.5HG0455020.1	bisque4	Ethylene-responsive transcription factor
HORVU.MOREX.r3.2HG0101890.1	bisque4	S-adenosylmethionine-dependent methyltransferase
HORVU.MOREX.r3.4HG0405300.1	bisque4	Cyanate hydratase
HORVU.MOREX.r3.1HG0051750.1	bisque4	Glutathione S-transferase
HORVU.MOREX.r3.7HG0656800.1	bisque4	Alpha-glucosidase like protein
HORVU.MOREX.r3.5HG0501530.1	bisque4	Receptor-like protein kinase, putative,expressed
HORVU.MOREX.r3.1HG0025660.1	bisque4	Basic helix-loop-helix transcription factor
HORVU.MOREX.r3.3HG0303240.1	bisque4	Ankyrin repeat-containing protein
HORVU.MOREX.r3.2HG0126450.1	bisque4	Sulfotransferase
HORVU.MOREX.r3.2HG0116310.1	bisque4	Metallo-beta-lactamase-like
HORVU.MOREX.r3.6HG0619890.1	bisque4	Allene oxide cyclase
HORVU.MOREX.r3.4HG0380790.1	bisque4	VQ motif-containing protein 1
HORVU.MOREX.r3.5HG0524140.1	bisque4	7-cyano-7-deazaguanine synthase
HORVU.MOREX.r3.1HG0076630.1	bisque4	Receptor-like protein kinase
HORVU.MOREX.r3.6HG0608600.1	bisque4	FAR1-related sequence protein, putative
HORVU.MOREX.r3.6HG0582060.1	bisque4	Aldehyde dehydrogenase
HORVU.MOREX.r3.2HG0192110.1	bisque4	Evolutionarily conserved C-terminal region 2
HORVU.MOREX.r3.3HG0282920.1	bisque4	Protein kinase-like
HORVU.MOREX.r3.3HG0255600.1	bisque4	Phenazine biosynthesis PhzC/PhzF family protein
HORVU.MOREX.r3.3HG0256690.1	bisque4	MYB transcription factor
HORVU.MOREX.r3.3HG0278670.1	bisque4	Glutaredoxin
HORVU.MOREX.r3.7HG0672740.1	bisque4	Receptor-like protein kinase
HORVU.MOREX.r3.1HG0002260.1	bisque4	12-oxophytodienoate reductase-like protein
HORVU.MOREX.r3.4HG0398570.1	bisque4	Sigma factor sigB regulation protein rsbQ
HORVU.MOREX.r3.7HG0745680.1	bisque4	Cytochrome P450
HORVU.MOREX.r3.1HG0012730.1	bisque4	Adenine/guanine permease
HORVU.MOREX.r3.3HG0316140.1	bisque4	Voltage-dependent N-type calcium channel subunit alpha-1B
HORVU.MOREX.r3.3HG0313280.1	bisque4	LURP-one-like protein
HORVU.MOREX.r3.4HG0334150.1	bisque4	VQ motif-containing protein
HORVU.MOREX.r3.3HG0278140.1	bisque4	WRKY transcription factor
HORVU.MOREX.r3.4HG0366000.1	bisque4	Glutathione peroxidase
HORVU.MOREX.r3.4HG0399240.1	bisque4	Homeobox protein, putative
HORVU.MOREX.r3.3HG0219750.1	bisque4	Disease resistance protein (NBS-LRR class) family
HORVU.MOREX.r3.4HG0402120.1	bisque4	Neurogenic locus notch homolog protein 1
HORVU.MOREX.r3.5HG0421580.1	bisque4	F-box protein
HORVU.MOREX.r3.5HG0505000.1	bisque4	SKP1-like protein 4
HORVU.MOREX.r3.7HG0668900.1	bisque4	Pathogenesis-related protein 1
HORVU.MOREX.r3.4HG0412490.1	bisque4	2-oxoglutarate (2OG) and Fe(II)-dependent oxygenase superfamily protein
HORVU.MOREX.r3.4HG0412090.1	bisque4	C3HC4-type RING finger-containing protein
HORVU.MOREX.r3.7HG0713530.1	bisque4	DUF4228 domain protein
HORVU.MOREX.r3.7HG0686730.1	bisque4	Hydroxymethylglutaryl-CoA synthase
HORVU.MOREX.r3.1HG0087250.1	bisque4	Calcium binding
HORVU.MOREX.r3.7HG0678210.1	bisque4	Acetylglutamate kinase
HORVU.MOREX.r3.4HG0355270.1	bisque4	Cytochrome P450
HORVU.MOREX.r3.6HG0609370.1	bisque4	AT-rich interactive domain protein
HORVU.MOREX.r3.7HG0673000.1	bisque4	Embryogenesis transmembrane protein-like
HORVU.MOREX.r3.5HG0484690.1	bisque4	Calcium-binding family protein
HORVU.MOREX.r3.5HG0433250.1	bisque4	Basic-leucine zipper (BZIP) transcription factor family
HORVU.MOREX.r3.5HG0485920.1	bisque4	Ripening-related protein
HORVU.MOREX.r3.1HG0051870.1	bisque4	Glutathione S-transferase
HORVU.MOREX.r3.5HG0443870.1	bisque4	Calmodulin-binding protein
HORVU.MOREX.r3.3HG0287850.1	bisque4	Receptor-like protein kinase
HORVU.MOREX.r3.2HG0138790.1	bisque4	receptor kinase 1
HORVU.MOREX.r3.2HG0213710.1	bisque4	3-hexulose-6-phosphate synthase
HORVU.MOREX.r3.5HG0463590.1	bisque4	Glutathione S-transferase
HORVU.MOREX.r3.1HG0072750.1	bisque4	Saposin-like aspartyl protease family protein
HORVU.MOREX.r3.4HG0388870.1	bisque4	AT hook motif DNA-binding family protein
HORVU.MOREX.r3.4HG0419280.1	bisque4	Germin-like protein
HORVU.MOREX.r3.2HG0099180.1	bisque4	2-oxoglutarate (2OG) and Fe(II)-dependent oxygenase superfamily protein, putative
HORVU.MOREX.r3.6HG0558330.1	bisque4	Calcium-dependent lipid-binding domain protein
HORVU.MOREX.r3.5HG0479660.1	bisque4	Receptor-like kinase
HORVU.MOREX.r3.6HG0596410.1	bisque4	MYB
HORVU.MOREX.r3.3HG0218140.1	bisque4	basic helix-loop-helix (bHLH) DNA-binding superfamily protein
HORVU.MOREX.r3.1HG0040790.1	bisque4	Plant/T7N9-9 protein
HORVU.MOREX.r3.2HG0211670.1	bisque4	Adenylate kinase
HORVU.MOREX.r3.7HG0699260.1	bisque4	Transposon protein, putative, CACTA, En/Spm sub-class
HORVU.MOREX.r3.7HG0673430.1	bisque4	Embryogenesis transmembrane protein-like
HORVU.MOREX.r3.2HG0110850.1	bisque4	Protein kinase
HORVU.MOREX.r3.7HG0643750.1	bisque4	Protein DWARF 53
HORVU.MOREX.r3.2HG0178020.1	bisque4	Chitinase
HORVU.MOREX.r3.7HG0642640.1	bisque4	Glycosyltransferase
HORVU.MOREX.r3.1HG0087290.1	bisque4	Protein kinase-like
HORVU.MOREX.r3.2HG0176670.1	bisque4	26S proteasome non-atpase regulatory subunit, putative
HORVU.MOREX.r3.7HG0668040.1	bisque4	CDP-diacylglycerol--glycerol-3-phosphate 3-phosphatidyltransferase, putative
HORVU.MOREX.r3.5HG0514660.1	bisque4	Calmodulin-binding protein, putative, expressed
HORVU.MOREX.r3.1HG0092420.1	bisque4	WRKY transcription factor
HORVU.MOREX.r3.2HG0209950.1	bisque4	Late embryogenesis abundant (LEA) hydroxyproline-rich glycoprotein
HORVU.MOREX.r3.2HG0172080.1	bisque4	RING/FYVE/PHD zinc finger superfamily protein
HORVU.MOREX.r3.2HG0123540.1	bisque4	Glycosyltransferase
HORVU.MOREX.r3.4HG0386380.1	bisque4	FKBP-type peptidyl-prolyl cis-trans isomerase
HORVU.MOREX.r3.3HG0271580.1	bisque4	XH/XS domain-containing family protein
HORVU.MOREX.r3.1HG0068310.1	bisque4	Nuclear pore complex protein
HORVU.MOREX.r3.1HG0009480.1	bisque4	Lectin receptor kinase
HORVU.MOREX.r3.2HG0211090.1	bisque4	Pathogenesis-related protein PR-4
HORVU.MOREX.r3.3HG0237200.1	bisque4	WRKY transcription factor
HORVU.MOREX.r3.5HG0478950.1	bisque4	Centromere protein V
HORVU.MOREX.r3.2HG0215540.1	bisque4	Peroxidase
HORVU.MOREX.r3.2HG0168580.1	bisque4	Thioredoxin
HORVU.MOREX.r3.4HG0333690.1	bisque4	Regulatory protein NPR1
HORVU.MOREX.r3.4HG0401170.1	bisque4	Blue copper protein
HORVU.MOREX.r3.4HG0332710.1	bisque4	DNA mismatch repair protein MutL
HORVU.MOREX.r3.7HG0736130.1	bisque4	Tubulin beta chain
HORVU.MOREX.r3.5HG0440850.1	bisque4	Purple acid phosphatase
HORVU.MOREX.r3.2HG0208690.1	bisque4	Heavy metal transport/detoxification superfamily protein
HORVU.MOREX.r3.7HG0743280.1	bisque4	WRKY transcription factor
HORVU.MOREX.r3.5HG0440090.1	bisque4	Polyubiquitin protein
HORVU.MOREX.r3.5HG0517250.1	bisque4	Alpha/beta-Hydrolases superfamily protein
HORVU.MOREX.r3.2HG0123350.1	bisque4	Trehalose 6-phosphate phosphatase
HORVU.MOREX.r3.5HG0474120.1	bisque4	WRKY transcription factor
HORVU.MOREX.r3.7HG0720140.1	bisque4	Phosphatidylinositol transfer protein Sec14p
HORVU.MOREX.r3.4HG0359170.1	bisque4	Acyl-coenzyme A:6-aminopenicillanic acid acyl-transferase
HORVU.MOREX.r3.6HG0548070.1	bisque4	Glutathione S-transferase,-like protein
HORVU.MOREX.r3.5HG0463450.1	bisque4	NAC domain protein
HORVU.MOREX.r3.5HG0479120.1	bisque4	Jasmonate zim-domain protein
HORVU.MOREX.r3.3HG0314000.1	bisque4	Methyl esterase 1, putative
HORVU.MOREX.r3.5HG0471150.1	bisque4	Cobyric acid synthase
HORVU.MOREX.r3.4HG0382760.1	bisque4	CoA ligase
HORVU.MOREX.r3.2HG0198000.1	bisque4	RNA-binding family protein
HORVU.MOREX.r3.5HG0529380.1	bisque4	Growth-regulating factor
HORVU.MOREX.r3.3HG0282880.1	bisque4	Protein kinase-like
HORVU.MOREX.r3.1HG0081120.1	bisque4	DNA mismatch repair protein MutL
HORVU.MOREX.r3.5HG0525990.1	bisque4	Zinc finger protein
HORVU.MOREX.r3.6HG0557950.1	bisque4	Galactokinase
HORVU.MOREX.r3.5HG0473160.1	bisque4	Purple acid phosphatase
HORVU.MOREX.r3.2HG0131280.1	bisque4	Homeobox-leucine zipper family protein
HORVU.MOREX.r3.6HG0548770.1	bisque4	Coatomer subunit delta
HORVU.MOREX.r3.4HG0404940.1	bisque4	Lipoxygenase
HORVU.MOREX.r3.6HG0605860.1	bisque4	Transmembrane protein, putative
HORVU.MOREX.r3.3HG0326880.1	bisque4	Pathogenesis-related protein PR-4
HORVU.MOREX.r3.3HG0221980.1	bisque4	Protein NEGATIVE REGULATOR OF RESISTANCE
HORVU.MOREX.r3.4HG0338600.1	bisque4	Sec14p-like phosphatidylinositol transfer family protein
HORVU.MOREX.r3.1HG0005640.1	bisque4	NBS-LRR-like resistance protein
HORVU.MOREX.r3.5HG0469700.1	bisque4	RING/U-box superfamily protein
HORVU.MOREX.r3.7HG0723590.1	bisque4	Cinnamoyl-CoA reductase 4
HORVU.MOREX.r3.7HG0713280.1	bisque4	Peroxidase
HORVU.MOREX.r3.3HG0306830.1	bisque4	Glycine-rich protein
HORVU.MOREX.r3.5HG0486400.1	bisque4	GTPase-activating protein pac-1
HORVU.MOREX.r3.7HG0749700.1	bisque4	NBS-LRR-like resistance protein
HORVU.MOREX.r3.7HG0663570.1	bisque4	2-oxoglutarate (2OG) and Fe(II)-dependent oxygenase superfamily protein, putative
HORVU.MOREX.r3.5HG0480060.1	bisque4	Protein GAMETE EXPRESSED 1
HORVU.MOREX.r3.6HG0590350.1	bisque4	staurosporin and temperature sensitive 3-like A
HORVU.MOREX.r3.7HG0715820.1	bisque4	Transmembrane protein, putative
HORVU.MOREX.r3.4HG0385780.1	bisque4	Mitogen-activated protein kinase
HORVU.MOREX.r3.2HG0193660.1	bisque4	Ubiquinol oxidase
HORVU.MOREX.r3.6HG0602170.1	bisque4	Molybdopterin synthase sulfur carrier subunit
HORVU.MOREX.r3.3HG0320230.1	bisque4	Glutathione S-transferase
HORVU.MOREX.r3.1HG0063600.1	bisque4	Glycine-rich protein, putative
HORVU.MOREX.r3.5HG0438750.1	bisque4	Disease resistance protein (NBS-LRR class) family
HORVU.MOREX.r3.3HG0294710.1	bisque4	Protein translation factor SUI1
HORVU.MOREX.r3.2HG0107480.1	bisque4	LPS-induced tumor necrosis factor alpha factor
HORVU.MOREX.r3.1HG0092850.1	bisque4	S-type anion channel
HORVU.MOREX.r3.5HG0514670.1	bisque4	Calmodulin-binding protein, putative, expressed
HORVU.MOREX.r3.1HG0016200.1	bisque4	Aminotransferase like protein
HORVU.MOREX.r3.2HG0145560.1	bisque4	Citrate synthase
HORVU.MOREX.r3.5HG0464880.1	bisque4	Glycosyltransferase
HORVU.MOREX.r3.2HG0107940.1	bisque4	MLO-like protein
HORVU.MOREX.r3.6HG0549970.1	bisque4	Protein kinase, putative
HORVU.MOREX.r3.1HG0091080.1	bisque4	DNA-directed RNA polymerase III subunit RPC6
HORVU.MOREX.r3.6HG0601920.1	bisque4	Glutathione peroxidase
HORVU.MOREX.r3.4HG0359060.1	bisque4	MYB transcription factor
HORVU.MOREX.r3.1HG0067190.1	bisque4	Wound-induced protease inhibitor
HORVU.MOREX.r3.6HG0548880.1	bisque4	Calcium-binding family protein
HORVU.MOREX.r3.1HG0064890.1	bisque4	ATP-dependent zinc metalloprotease FtsH
HORVU.MOREX.r3.1HG0069030.1	bisque4	Calcium-transporting ATPase
HORVU.MOREX.r3.2HG0140720.1	bisque4	ATP-dependent zinc metalloprotease FtsH
HORVU.MOREX.r3.2HG0196380.1	bisque4	senescence-associated family protein (DUF581)
HORVU.MOREX.r3.2HG0120870.1	bisque4	tolB protein-like protein
HORVU.MOREX.r3.5HG0514220.1	bisque4	F-box protein
HORVU.MOREX.r3.7HG0642220.1	bisque4	Essential protein Yae1, N-terminal
HORVU.MOREX.r3.5HG0423060.1	bisque4	Thaumatin-like protein
HORVU.MOREX.r3.6HG0604390.1	bisque4	RING finger protein
HORVU.MOREX.r3.5HG0438880.1	bisque4	Zinc finger protein, putative
HORVU.MOREX.r3.1HG0057430.1	bisque4	Phosphatidylinositol-4-phosphate 5-kinase 5-like protein
HORVU.MOREX.r3.6HG0543610.1	bisque4	Alpha/beta-Hydrolases superfamily protein, putative
HORVU.MOREX.r3.7HG0717950.1	bisque4	Oxidative stress 3, putative isoform 1
HORVU.MOREX.r3.1HG0035110.1	bisque4	Sec14p-like phosphatidylinositol transfer family protein
HORVU.MOREX.r3.6HG0548800.1	bisque4	transcription factor IIIA
HORVU.MOREX.r3.7HG0664270.1	bisque4	12-oxophytodienoate reductase-like protein
HORVU.MOREX.r3.2HG0208110.1	bisque4	Light-independent protochlorophyllide reductase iron-sulfur ATP-binding protein
HORVU.MOREX.r3.2HG0122530.1	bisque4	Chymotrypsin inhibitor
HORVU.MOREX.r3.7HG0749550.1	bisque4	Disease resistance protein RPM1
HORVU.MOREX.r3.7HG0732020.1	bisque4	Cytochrome P450
HORVU.MOREX.r3.4HG0398060.1	bisque4	Phosphatase 2C family protein
HORVU.MOREX.r3.7HG0680550.1	bisque4	AT hook motif DNA-binding family protein
HORVU.MOREX.r3.4HG0351320.1	bisque4	F-box protein-like
HORVU.MOREX.r3.7HG0742500.1	bisque4	RNA-directed DNA polymerase (reverse transcriptase)-related family protein
HORVU.MOREX.r3.3HG0286300.1	bisque4	senescence regulator (Protein of unknown function, DUF584)
HORVU.MOREX.r3.2HG0142030.1	bisque4	Phosphoadenosine phosphosulfate reductase
HORVU.MOREX.r3.4HG0352540.1	bisque4	Glycosyltransferase
HORVU.MOREX.r3.7HG0731220.1	bisque4	2-oxoglutarate (2OG) and Fe(II)-dependent oxygenase superfamily protein, putative
HORVU.MOREX.r3.1HG0092800.1	bisque4	Eukaryotic translation initiation factor 5A
HORVU.MOREX.r3.2HG0184080.1	bisque4	MYB transcription factor
HORVU.MOREX.r3.1HG0080940.1	bisque4	WRKY transcription factor
HORVU.MOREX.r3.7HG0708960.1	bisque4	VQ motif family protein
HORVU.MOREX.r3.7HG0670350.1	bisque4	Plastid movement impaired protein
HORVU.MOREX.r3.2HG0216470.1	bisque4	Kinase family protein
HORVU.MOREX.r3.2HG0165490.1	bisque4	Arogenate dehydratase
HORVU.MOREX.r3.4HG0339620.1	bisque4	Serine carboxypeptidase family protein, expressed
HORVU.MOREX.r3.4HG0331460.1	bisque4	Calcium-dependent lipid-binding (CaLB domain) family
HORVU.MOREX.r3.7HG0682590.1	bisque4	Calmodulin-binding family protein, putative, expressed
HORVU.MOREX.r3.6HG0625280.1	bisque4	Embryogenesis transmembrane protein-like
HORVU.MOREX.r3.6HG0610240.1	bisque4	Chloride channel protein
HORVU.MOREX.r3.7HG0639820.1	bisque4	SHR5-receptor-like kinase
HORVU.MOREX.r3.3HG0273660.1	bisque4	WRKY transcription factor
HORVU.MOREX.r3.1HG0057750.1	bisque4	Ethylene-responsive transcription factor
HORVU.MOREX.r3.2HG0174350.1	bisque4	Heavy metal transport/detoxification protein
HORVU.MOREX.r3.2HG0102640.1	bisque4	Serine/threonine-protein kinase
HORVU.MOREX.r3.2HG0184090.1	bisque4	Serine/threonine-protein phosphatase 6 regulatory ankyrin repeat subunit B
HORVU.MOREX.r3.6HG0599470.1	bisque4	Kinase family protein
HORVU.MOREX.r3.1HG0050070.1	bisque4	Response to low sulfur protein, putative
HORVU.MOREX.r3.5HG0485290.1	bisque4	Ribose-5-phosphate isomerase A
HORVU.MOREX.r3.6HG0548020.1	bisque4	Syntaxin, putative
HORVU.MOREX.r3.7HG0647990.1	bisque4	Acid phosphatase 1
HORVU.MOREX.r3.3HG0236820.1	bisque4	Clavaminate synthase-like protein
HORVU.MOREX.r3.7HG0735700.1	bisque4	Patatin
HORVU.MOREX.r3.4HG0351660.1	bisque4	XH/XS domain-containing family protein
HORVU.MOREX.r3.3HG0321640.1	bisque4	Calcium-dependent lipid-binding domain-containing protein
HORVU.MOREX.r3.4HG0407860.1	bisque4	Cytochrome P450, putative
HORVU.MOREX.r3.3HG0315420.1	bisque4	F-box family protein
HORVU.MOREX.r3.7HG0703740.1	bisque4	30S ribosomal protein S21
HORVU.MOREX.r3.1HG0059840.1	bisque4	F-box-like protein
HORVU.MOREX.r3.2HG0205540.1	bisque4	NEDD8 ultimate buster 1
HORVU.MOREX.r3.5HG0501350.1	bisque4	Syringolide-induced protein 14-1-1
HORVU.MOREX.r3.6HG0574250.1	bisque4	60 kDa chaperonin
HORVU.MOREX.r3.1HG0045560.1	bisque4	Retrotransposon protein, putative, LINE subclass
HORVU.MOREX.r3.6HG0545990.1	bisque4	Cysteine-rich receptor kinase
HORVU.MOREX.r3.2HG0147480.1	bisque4	WD-40 repeat family protein / beige-like protein
HORVU.MOREX.r3.6HG0560520.1	bisque4	Ring finger protein, putative
HORVU.MOREX.r3.1HG0053170.1	bisque4	Basic helix loop helix (BHLH) family transcription factor
HORVU.MOREX.r3.1HG0050090.1	bisque4	F-box protein SKIP31
HORVU.MOREX.r3.5HG0491260.1	bisque4	Dihydroflavonol-4-reductase
HORVU.MOREX.r3.5HG0490310.1	bisque4	NBS-LRR disease resistance protein
HORVU.MOREX.r3.3HG0243170.1	bisque4	Fatty acid oxidation complex subunit alpha
HORVU.MOREX.r3.5HG0444870.1	bisque4	Calmodulin-binding protein, putative, expressed
HORVU.MOREX.r3.4HG0340040.1	bisque4	BnaCnng07380D protein
HORVU.MOREX.r3.2HG0108010.1	bisque4	D-ribose-binding periplasmic
HORVU.MOREX.r3.1HG0083340.1	bisque4	AP2/B3 transcription factor family protein
HORVU.MOREX.r3.5HG0529820.1	bisque4	Deaminase-related family protein
HORVU.MOREX.r3.2HG0116840.1	bisque4	NAD(P)-binding Rossmann-fold superfamily protein
HORVU.MOREX.r3.4HG0416460.1	bisque4	Palmitoyl protein thioesterase containing protein, expressed
HORVU.MOREX.r3.2HG0162520.1	bisque4	Chaperone protein dnaJ-related
HORVU.MOREX.r3.1HG0084320.1	bisque4	Hexosyltransferase
HORVU.MOREX.r3.5HG0528540.1	bisque4	Epoxide hydrolase 2
HORVU.MOREX.r3.2HG0122600.1	bisque4	Chymotrypsin inhibitor
HORVU.MOREX.r3.6HG0570000.1	bisque4	CASP-like protein
HORVU.MOREX.r3.7HG0670700.1	bisque4	Cytochrome P450
HORVU.MOREX.r3.3HG0311650.1	bisque4	Glutathione S-transferase
HORVU.MOREX.r3.1HG0003610.1	bisque4	myosin 2
HORVU.MOREX.r3.1HG0095460.1	bisque4	Histone H1
HORVU.MOREX.r3.6HG0626000.1	bisque4	Calcineurin B-like protein
HORVU.MOREX.r3.5HG0497960.1	bisque4	BON1-associated protein 2
HORVU.MOREX.r3.1HG0057970.1	bisque4	Myb transcription factor
HORVU.MOREX.r3.7HG0727090.1	bisque4	tRNA (guanine-N(7)-)-methyltransferase
HORVU.MOREX.r3.3HG0286790.1	bisque4	RING/FYVE/PHD zinc finger superfamily protein, putative
HORVU.MOREX.r3.5HG0436880.1	bisque4	Cinnamoyl-CoA reductase
HORVU.MOREX.r3.7HG0742860.1	bisque4	Protein kinase
HORVU.MOREX.r3.3HG0240640.1	bisque4	Glycosyltransferase
HORVU.MOREX.r3.1HG0063110.1	bisque4	NBS-LRR disease resistance protein
HORVU.MOREX.r3.7HG0721830.1	bisque4	Germin-like protein
HORVU.MOREX.r3.7HG0674250.1	bisque4	hydroxysteroid dehydrogenase 3
HORVU.MOREX.r3.5HG0526110.1	bisque4	Zinc finger protein
HORVU.MOREX.r3.7HG0690810.1	bisque4	HAUS augmin-like complex subunit 1
HORVU.MOREX.r3.7HG0718360.1	bisque4	OTU domain-containing protein
HORVU.MOREX.r3.3HG0290420.1	bisque4	Ankyrin repeat family protein, putative
HORVU.MOREX.r3.5HG0511790.1	bisque4	WRKY transcription factor
HORVU.MOREX.r3.1HG0069160.1	bisque4	4-diphosphocytidyl-2-C-methyl-D-erythritol kinase
HORVU.MOREX.r3.2HG0108240.1	bisque4	Protein phosphatase 2C-like protein
HORVU.MOREX.r3.2HG0206580.1	bisque4	Early light-induced protein
HORVU.MOREX.r3.5HG0491490.1	bisque4	DUF4228 domain protein
HORVU.MOREX.r3.1HG0075260.1	bisque4	Receptor kinase 2
HORVU.MOREX.r3.5HG0514520.1	bisque4	TOM1-like protein 2
HORVU.MOREX.r3.1HG0071020.1	bisque4	Non-specific lipid-transfer protein
HORVU.MOREX.r3.3HG0273280.1	bisque4	Uroporphyrinogen decarboxylase
HORVU.MOREX.r3.6HG0564630.1	bisque4	5'-nucleotidase SurE
HORVU.MOREX.r3.5HG0436960.1	bisque4	Kinase family protein
HORVU.MOREX.r3.7HG0651430.1	bisque4	HXXXD-type acyl-transferase-like protein
HORVU.MOREX.r3.5HG0499760.1	bisque4	Cysteine proteinase
HORVU.MOREX.r3.2HG0203510.1	bisque4	Jasmonate ZIM domain-containing protein
HORVU.MOREX.r3.2HG0161370.1	bisque4	sacI homology domain-containing protein / WW domain-containing protein
HORVU.MOREX.r3.1HG0056600.1	bisque4	Expansin protein
HORVU.MOREX.r3.5HG0454040.1	bisque4	Holliday junction ATP-dependent DNA helicase RuvB
HORVU.MOREX.r3.4HG0400980.1	bisque4	3-hydroxybenzoate 6-hydroxylase 1
HORVU.MOREX.r3.3HG0225880.1	bisque4	Receptor-like kinase
HORVU.MOREX.r3.2HG0108840.1	bisque4	Zinc-finger protein
HORVU.MOREX.r3.2HG0213070.1	bisque4	Blue copper protein
HORVU.MOREX.r3.2HG0122620.1	bisque4	Chymotrypsin inhibitor
HORVU.MOREX.r3.2HG0115970.1	bisque4	NAD(P)H dehydrogenase (Quinone)
HORVU.MOREX.r3.2HG0186540.1	bisque4	FXYD domain-containing ion transport regulator 3
HORVU.MOREX.r3.2HG0128240.1	bisque4	Aldose 1-epimerase
HORVU.MOREX.r3.2HG0165450.1	bisque4	Arogenate dehydratase
HORVU.MOREX.r3.2HG0196930.1	bisque4	Energy-coupling factor transporter ATP-binding protein EcfA1
HORVU.MOREX.r3.5HG0424560.1	bisque4	Glutathione S-transferase
HORVU.MOREX.r3.2HG0100890.1	bisque4	Phosphoglycerate mutase-like protein
HORVU.MOREX.r3.3HG0285110.1	bisque4	Choline kinase
HORVU.MOREX.r3.2HG0095500.1	bisque4	Protein phosphatase 2c, putative
HORVU.MOREX.r3.4HG0405230.1	bisque4	Jasmonate ZIM domain protein
HORVU.MOREX.r3.1HG0036440.1	bisque4	BTB/POZ domain-containing protein
HORVU.MOREX.r3.3HG0299010.1	bisque4	Protein NRT1/ PTR FAMILY 5.5
HORVU.MOREX.r3.3HG0326240.1	bisque4	Beta-fructofuranosidase, insoluble protein
HORVU.MOREX.r3.1HG0076260.1	bisque4	Tetratricopeptide repeat (TPR)-like superfamily protein
HORVU.MOREX.r3.6HG0578430.1	bisque4	NIMA-related kinase 4
HORVU.MOREX.r3.3HG0297450.1	bisque4	WRKY transcription factor
HORVU.MOREX.r3.2HG0195050.1	bisque4	Chaperone protein HtpG
HORVU.MOREX.r3.5HG0453670.1	bisque4	Pyruvate dehydrogenase E1 component alpha subunit
HORVU.MOREX.r3.6HG0630050.1	bisque4	OTU domain-containing protein
HORVU.MOREX.r3.7HG0738120.1	bisque4	transmembrane protein
HORVU.MOREX.r3.7HG0675310.1	bisque4	N-lysine methyltransferase
HORVU.MOREX.r3.1HG0033720.1	bisque4	ATP synthase subunit a
HORVU.MOREX.r3.6HG0574440.1	bisque4	Endo-1,3(4)-beta-glucanase 1
HORVU.MOREX.r3.7HG0729490.1	bisque4	DUF1644 family protein
HORVU.MOREX.r3.2HG0139750.1	bisque4	extra-large GTP-binding protein 3
HORVU.MOREX.r3.3HG0318390.1	bisque4	Leucine-rich repeat receptor-like kinase
HORVU.MOREX.r3.2HG0214680.1	bisque4	Glutathione S-transferase
HORVU.MOREX.r3.2HG0100720.1	bisque4	Receptor lectin kinase
HORVU.MOREX.r3.1HG0066680.1	bisque4	Wound-induced protease inhibitor
HORVU.MOREX.r3.7HG0670290.1	bisque4	Plastid movement impaired protein
HORVU.MOREX.r3.6HG0625320.1	bisque4	Protein phosphatase 2c, putative
HORVU.MOREX.r3.5HG0481420.1	bisque4	Coiled-coil domain-containing protein 22
HORVU.MOREX.r3.4HG0342760.1	bisque4	BTB/POZ domain-containing protein
HORVU.MOREX.r3.4HG0418230.1	bisque4	Xyloglucan endotransglucosylase/hydrolase
HORVU.MOREX.r3.4HG0345780.1	bisque4	Fusarium resistance orphan protein
HORVU.MOREX.r3.2HG0110490.1	bisque4	MYB transcription factor
HORVU.MOREX.r3.7HG0658720.1	bisque4	DUF868 family protein
HORVU.MOREX.r3.6HG0547090.1	bisque4	Kinase family protein
HORVU.MOREX.r3.6HG0547700.1	bisque4	NAC domain-containing protein, putative
HORVU.MOREX.r3.1HG0075840.1	bisque4	Formate-dependent phosphoribosylglycinamide formyltransferase
HORVU.MOREX.r3.2HG0167410.1	bisque4	Protein IDA
HORVU.MOREX.r3.5HG0461970.1	bisque4	Purple acid phosphatase
HORVU.MOREX.r3.6HG0559410.1	bisque4	Protein phosphatase 2C
HORVU.MOREX.r3.1HG0075590.1	bisque4	Coiled-coil domain-containing protein 47
HORVU.MOREX.r3.2HG0131450.1	bisque4	NADH-ubiquinone oxidoreductase chain 1
HORVU.MOREX.r3.4HG0335360.1	bisque4	Germin-like protein 1-1
HORVU.MOREX.r3.3HG0309730.1	bisque4	SHR5-receptor-like kinase
HORVU.MOREX.r3.2HG0101120.1	bisque4	WRKY transcription factor
HORVU.MOREX.r3.7HG0733020.1	bisque4	Polyubiquitin
HORVU.MOREX.r3.1HG0015520.1	bisque4	Aminotransferase-related family protein
HORVU.MOREX.r3.3HG0321580.1	bisque4	DUF4228 domain protein
HORVU.MOREX.r3.2HG0103630.1	bisque4	ABC subfamily C transporter
HORVU.MOREX.r3.4HG0400940.1	bisque4	3-hydroxybenzoate 6-hydroxylase 1
HORVU.MOREX.r3.1HG0063330.1	bisque4	Eukaryotic aspartyl protease family protein, putative
HORVU.MOREX.r3.6HG0570380.1	bisque4	Transmembrane-like protein
HORVU.MOREX.r3.7HG0672250.1	bisque4	Late embryogenesis abundant protein, group 6
HORVU.MOREX.r3.7HG0752950.1	bisque4	RNA-binding family protein
HORVU.MOREX.r3.7HG0746410.1	bisque4	Glutathione S-transferase
HORVU.MOREX.r3.3HG0291910.1	bisque4	Peroxidase
HORVU.MOREX.r3.1HG0090520.1	bisque4	WRKY transcription factor
HORVU.MOREX.r3.5HG0528610.1	bisque4	Protein PLANT CADMIUM RESISTANCE 2
HORVU.MOREX.r3.2HG0171170.1	bisque4	F-box protein family-like
HORVU.MOREX.r3.7HG0732120.1	bisque4	Glycosyltransferase
HORVU.MOREX.r3.4HG0411110.1	bisque4	Galactose mutarotase-like superfamily protein
HORVU.MOREX.r3.3HG0279950.1	bisque4	TSA: Wollemia nobilis Ref_Wollemi_Transcript_14908_3298 transcribed RNA sequence
HORVU.MOREX.r3.4HG0389880.1	bisque4	Selenoprotein K
HORVU.MOREX.r3.5HG0513830.1	bisque4	Tubulin alpha chain
HORVU.MOREX.r3.3HG0285420.1	bisque4	Cytosolic Fe-S cluster assembly factor NBP35
HORVU.MOREX.r3.6HG0604610.1	bisque4	Lipid transfer protein-like
HORVU.MOREX.r3.5HG0534730.1	bisque4	Receptor-kinase, putative
HORVU.MOREX.r3.7HG0727310.1	bisque4	SAUR-like auxin-responsive family protein
HORVU.MOREX.r3.3HG0248960.1	bisque4	Thioesterase family protein
HORVU.MOREX.r3.3HG0324100.1	bisque4	Glutathione S-transferase
HORVU.MOREX.r3.1HG0025750.1	bisque4	Zinc transporter protein
HORVU.MOREX.r3.7HG0728380.1	bisque4	Leucine-rich repeat receptor-like protein kinase family
HORVU.MOREX.r3.1HG0051860.1	bisque4	Glutathione S-transferase
HORVU.MOREX.r3.2HG0167660.1	bisque4	Ubiquitin interaction motif-containing family protein
HORVU.MOREX.r3.3HG0297290.1	bisque4	Protein kinase-like protein
HORVU.MOREX.r3.1HG0051890.1	bisque4	Glutathione S-transferase
HORVU.MOREX.r3.5HG0518130.1	bisque4	Acetyltransferase, GNAT family protein, expressed
HORVU.MOREX.r3.6HG0619310.1	bisque4	Ethylene-responsive transcription factor
HORVU.MOREX.r3.4HG0367470.1	bisque4	Reticulon-like protein
HORVU.MOREX.r3.2HG0208890.1	bisque4	Thiol-disulfide oxidoreductase DCC
HORVU.MOREX.r3.3HG0299990.1	bisque4	Glutathione-S-transferase
HORVU.MOREX.r3.4HG0391070.1	bisque4	Chaperone protein DnaJ
HORVU.MOREX.r3.4HG0383890.1	bisque4	DUF538 family protein (Protein of unknown function, DUF538)
HORVU.MOREX.r3.2HG0213970.1	bisque4	CCR4-NOT transcription complex family protein
HORVU.MOREX.r3.2HG0208700.1	bisque4	Heavy metal transport/detoxification superfamily protein
HORVU.MOREX.r3.5HG0523970.1	bisque4	Glycosyltransferase
HORVU.MOREX.r3.2HG0140380.1	bisque4	CTD small phosphatase-like protein 2, putative
HORVU.MOREX.r3.7HG0747600.1	bisque4	12-oxophytodienoate reductase-like protein
HORVU.MOREX.r3.7HG0742520.1	bisque4	Dihydroflavonol-4-reductase
HORVU.MOREX.r3.1HG0004900.1	bisque4	PGR5-like protein 1A, chloroplastic
HORVU.MOREX.r3.5HG0505850.1	bisque4	CASP-like protein
HORVU.MOREX.r3.6HG0600450.1	bisque4	PPPDE thiol peptidase family protein, putative
HORVU.MOREX.r3.3HG0315590.1	bisque4	L-gulonolactone oxidase
HORVU.MOREX.r3.3HG0267290.1	bisque4	basic helix-loop-helix (bHLH) DNA-binding superfamily protein
HORVU.MOREX.r3.7HG0735510.1	bisque4	Disease resistance protein RGA2
HORVU.MOREX.r3.7HG0644010.1	bisque4	Seed maturation protein
HORVU.MOREX.r3.2HG0193230.1	bisque4	F-box family protein
HORVU.MOREX.r3.4HG0380320.1	bisque4	Octanoyltransferase
HORVU.MOREX.r3.2HG0138720.1	bisque4	Receptor-like protein kinase
HORVU.MOREX.r3.7HG0720110.1	bisque4	Loricrin-like
HORVU.MOREX.r3.2HG0196730.1	bisque4	Transposon protein
HORVU.MOREX.r3.7HG0645900.1	bisque4	NADH dehydrogenase [ubiquinone] iron-sulfur protein 7, mitochondrial
HORVU.MOREX.r3.3HG0306620.1	bisque4	Pectate lyase
HORVU.MOREX.r3.4HG0335340.1	bisque4	Germin-like protein 1
HORVU.MOREX.r3.2HG0183830.1	bisque4	E3 ubiquitin-protein ligase
HORVU.MOREX.r3.5HG0511710.1	bisque4	UDP-glycosyltransferase
HORVU.MOREX.r3.2HG0131530.1	bisque4	Succinate--CoA ligase [ADP-forming] subunit alpha
HORVU.MOREX.r3.3HG0323590.1	bisque4	50S ribosomal protein L7/L12
HORVU.MOREX.r3.3HG0273880.1	bisque4	Glycerol-3-phosphate acyltransferase
HORVU.MOREX.r3.6HG0604660.1	bisque4	Hydroxycinnamoyl-CoA shikimate/quinate hydroxycinnamoyltransferase
HORVU.MOREX.r3.7HG0661680.1	bisque4	Pathogenesis-related protein 1
HORVU.MOREX.r3.4HG0404850.1	bisque4	Kinase-like protein
HORVU.MOREX.r3.6HG0616340.1	bisque4	U-box domain-containing protein
HORVU.MOREX.r3.6HG0603510.1	bisque4	Lysophospholipid acyltransferase
HORVU.MOREX.r3.7HG0641120.1	bisque4	Glutathione S-transferase
HORVU.MOREX.r3.2HG0188790.1	bisque4	Glycosyltransferase
HORVU.MOREX.r3.7HG0693010.1	bisque4	Hexosyltransferase
HORVU.MOREX.r3.7HG0737520.1	bisque4	Kinase-like protein
HORVU.MOREX.r3.7HG0643780.1	bisque4	Microfibril-associated glycoprotein 3
HORVU.MOREX.r3.1HG0086260.1	bisque4	NAD(P)-binding Rossmann-fold superfamily protein
HORVU.MOREX.r3.5HG0490260.1	bisque4	FAD-binding Berberine family protein
HORVU.MOREX.r3.5HG0534850.1	bisque4	26S proteasome non-ATPase regulatory subunit
HORVU.MOREX.r3.2HG0188190.1	bisque4	tRNA sulfurtransferase
HORVU.MOREX.r3.5HG0474290.1	bisque4	Fatty acid desaturase, putative
HORVU.MOREX.r3.3HG0267360.1	bisque4	DUF1230 family protein
HORVU.MOREX.r3.5HG0475430.1	bisque4	transmembrane protein, putative (DUF1216)
HORVU.MOREX.r3.5HG0532580.1	bisque4	Late embryogenesis abundant protein Lea14
HORVU.MOREX.r3.3HG0260930.1	bisque4	Carbohydrate-binding-like fold protein
HORVU.MOREX.r3.5HG0526100.1	bisque4	Zinc finger protein
HORVU.MOREX.r3.6HG0566940.1	bisque4	Sulfurtransferase
HORVU.MOREX.r3.1HG0080150.1	bisque4	bZIP transcription factor family protein
HORVU.MOREX.r3.3HG0259460.1	bisque4	Acyltransferase, putative
HORVU.MOREX.r3.5HG0463110.1	bisque4	vamp/synaptobrevin-associated protein 27-2
HORVU.MOREX.r3.7HG0728340.1	bisque4	Damaged dna-binding 2, putative isoform 1
HORVU.MOREX.r3.1HG0050830.1	bisque4	F-box family protein
HORVU.MOREX.r3.4HG0357330.1	bisque4	Proline transporter
HORVU.MOREX.r3.1HG0069580.1	bisque4	Gag-Pol polyprotein
HORVU.MOREX.r3.5HG0499010.1	bisque4	Inactive purple acid phosphatase-like protein
HORVU.MOREX.r3.4HG0418870.1	bisque4	Germin-like protein
HORVU.MOREX.r3.2HG0139340.1	bisque4	Protein translation factor SUI1-like protein
HORVU.MOREX.r3.2HG0123410.1	bisque4	Retrovirus-related Pol polyprotein from transposon TNT 1-94
HORVU.MOREX.r3.1HG0051880.1	bisque4	Glutathione S-transferase
HORVU.MOREX.r3.2HG0119830.1	bisque4	4-coumarate-CoA ligase
HORVU.MOREX.r3.2HG0200880.1	bisque4	Cytochrome P450 family protein
HORVU.MOREX.r3.3HG0309510.1	bisque4	Loricrin
HORVU.MOREX.r3.1HG0067180.1	bisque4	Wound-induced protease inhibitor
HORVU.MOREX.r3.3HG0224850.1	bisque4	Basic 7S globulin 2
HORVU.MOREX.r3.7HG0735480.1	bisque4	Alpha/beta-Hydrolases superfamily protein
HORVU.MOREX.r3.5HG0433530.1	bisque4	Pyridoxal kinase
HORVU.MOREX.r3.3HG0327020.1	bisque4	Receptor-like protein kinase
HORVU.MOREX.r3.2HG0209510.1	bisque4	Dof-like zinc finger protein
HORVU.MOREX.r3.4HG0349640.1	bisque4	rRNA N-glycosidase
HORVU.MOREX.r3.6HG0574190.1	bisque4	TMV response-related protein
HORVU.MOREX.r3.4HG0358340.1	bisque4	Scarecrow transcription factor family protein
HORVU.MOREX.r3.3HG0302100.1	bisque4	Mannose-1-phosphate guanyltransferase 1
HORVU.MOREX.r3.6HG0621910.1	bisque4	Pyrophosphate-energized vacuolar membrane proton pump
HORVU.MOREX.r3.2HG0202520.1	bisque4	Aldose 1-epimerase family protein
HORVU.MOREX.r3.2HG0160480.1	bisque4	U-box domain-containing protein
HORVU.MOREX.r3.1HG0054530.1	bisque4	Monosaccharide-sensing protein 2
HORVU.MOREX.r3.3HG0303030.1	bisque4	Coatomer subunit zeta
HORVU.MOREX.r3.2HG0165370.1	bisque4	Target of rapamycin complex 2 subunit MAPKAP1
HORVU.MOREX.r3.3HG0248980.1	bisque4	Transducin/WD40 repeat-like superfamily protein
HORVU.MOREX.r3.2HG0187430.1	bisque4	Transmembrane emp24 domain-containing protein
HORVU.MOREX.r3.5HG0457850.1	bisque4	Actin
HORVU.MOREX.r3.2HG0193210.1	bisque4	Trihelix transcription factor GT-like protein
HORVU.MOREX.r3.5HG0433240.1	bisque4	Light-inducible protein CPRF2
HORVU.MOREX.r3.2HG0120820.1	bisque4	Phosphoserine phosphatase
HORVU.MOREX.r3.2HG0213610.1	bisque4	U-box domain-containing family protein
HORVU.MOREX.r3.2HG0123480.1	bisque4	Transcription factor WRKY
HORVU.MOREX.r3.2HG0203250.1	bisque4	quiescin-sulfhydryl oxidase 1
HORVU.MOREX.r3.5HG0437470.1	bisque4	Envelope glycoprotein gp160
HORVU.MOREX.r3.3HG0230290.1	bisque4	E3 ubiquitin-protein ligase
HORVU.MOREX.r3.5HG0479850.1	bisque4	Homeobox leucine-zipper protein
HORVU.MOREX.r3.7HG0659730.1	bisque4	Major facilitator superfamily protein
HORVU.MOREX.r3.2HG0155570.1	bisque4	Kinase
HORVU.MOREX.r3.7HG0691540.1	bisque4	Polynucleotidyl transferase, ribonuclease H-like superfamily protein
HORVU.MOREX.r3.5HG0527380.1	bisque4	Protein MID1-COMPLEMENTING ACTIVITY 1
HORVU.MOREX.r3.3HG0245610.1	bisque4	Ring finger protein, putative
HORVU.MOREX.r3.4HG0347650.1	bisque4	Short-chain dehydrogenase/reductase family protein
HORVU.MOREX.r3.1HG0018210.1	bisque4	Thioesterase family protein
HORVU.MOREX.r3.7HG0710760.1	bisque4	DGCR14 protein
HORVU.MOREX.r3.7HG0717060.1	bisque4	cotton fiber, putative (DUF761)
HORVU.MOREX.r3.2HG0207270.1	bisque4	Heterogeneous nuclear ribonucleoprotein U-like protein 1
HORVU.MOREX.r3.1HG0082050.1	bisque4	Tubulin alpha chain
HORVU.MOREX.r3.5HG0507550.1	bisque4	E3 ubiquitin-protein ligase
HORVU.MOREX.r3.7HG0738140.1	bisque4	Ureide permease-like protein
HORVU.MOREX.r3.6HG0600870.1	bisque4	Acetylglutamate kinase-like protein
HORVU.MOREX.r3.7HG0721640.1	bisque4	Kinase family protein
HORVU.MOREX.r3.5HG0490240.1	bisque4	Lipid-binding serum glycoprotein
HORVU.MOREX.r3.3HG0319460.1	bisque4	NAC domain-containing protein
HORVU.MOREX.r3.5HG0524820.1	bisque4	DCD (Development and cell death) domain protein
HORVU.MOREX.r3.6HG0592790.1	bisque4	Nicotinamidase 1
HORVU.MOREX.r3.6HG0626330.1	bisque4	ENTH/ANTH/VHS superfamily protein
HORVU.MOREX.r3.3HG0230510.1	bisque4	mediator of RNA polymerase II transcription subunit 15a-like protein
HORVU.MOREX.r3.7HG0742440.1	bisque4	Chitinase
HORVU.MOREX.r3.5HG0480190.1	bisque4	Peroxisome proliferator-activated receptor gamma coactivator 1-alpha
HORVU.MOREX.r3.7HG0715950.1	bisque4	cysteine-rich/transmembrane domain A-like protein
HORVU.MOREX.r3.4HG0384980.1	bisque4	Omega-3 fatty acid desaturase
HORVU.MOREX.r3.3HG0322130.1	bisque4	Calcium-binding protein
HORVU.MOREX.r3.2HG0138840.1	bisque4	Receptor-like protein kinase, putative,expressed
HORVU.MOREX.r3.4HG0378200.1	bisque4	KH domain-containing protein
HORVU.MOREX.r3.5HG0499140.1	bisque4	Protein DETOXIFICATION
HORVU.MOREX.r3.1HG0049500.1	bisque4	Cytochrome P450 family protein
HORVU.MOREX.r3.2HG0108780.1	bisque4	26S protease regulatory subunit
HORVU.MOREX.r3.1HG0063100.1	bisque4	Disease resistance protein (NBS-LRR class) family
HORVU.MOREX.r3.2HG0166300.1	bisque4	Glucan endo-1,3-beta-glucosidase, putative
HORVU.MOREX.r3.3HG0224540.1	bisque4	GDSL esterase/lipase
HORVU.MOREX.r3.2HG0119840.1	bisque4	Plastid-lipid associated protein PAP / fibrillin family protein
HORVU.MOREX.r3.2HG0214670.1	bisque4	Glutathione S-transferase
HORVU.MOREX.r3.6HG0608990.1	bisque4	Lectin receptor kinase
HORVU.MOREX.r3.7HG0745460.1	bisque4	TNF receptor-associated factor family protein
HORVU.MOREX.r3.5HG0443880.1	bisque4	Protein LSM12 like
HORVU.MOREX.r3.5HG0486440.1	bisque4	Heat shock transcription factor
HORVU.MOREX.r3.1HG0058470.1	bisque4	RING/U-box superfamily protein, putative
HORVU.MOREX.r3.4HG0406720.1	bisque4	nuclear polyadenylated RNA-binding protein
HORVU.MOREX.r3.7HG0717530.1	bisque4	O-acyltransferase
HORVU.MOREX.r3.5HG0494790.1	bisque4	NAC domain-containing protein
HORVU.MOREX.r3.5HG0468580.1	bisque4	Cinnamoyl-CoA reductase
HORVU.MOREX.r3.7HG0715390.1	bisque4	Tetratricopeptide repeat protein 16
HORVU.MOREX.r3.7HG0700750.1	bisque4	Peroxisome biogenesis protein 2
HORVU.MOREX.r3.2HG0172870.1	bisque4	Receptor-like kinase
HORVU.MOREX.r3.7HG0669300.1	bisque4	Jasmonate zim-domain protein
HORVU.MOREX.r3.2HG0118080.1	bisque4	ARM repeat superfamily protein
HORVU.MOREX.r3.6HG0608100.1	bisque4	Formate dehydrogenase, mitochondrial
HORVU.MOREX.r3.1HG0080140.1	bisque4	Alpha/beta-hydrolase
HORVU.MOREX.r3.2HG0178010.1	bisque4	Chitinase
HORVU.MOREX.r3.5HG0529790.1	bisque4	Deaminase-related family protein
HORVU.MOREX.r3.2HG0127420.1	bisque4	Dihydroflavonol-4-reductase
HORVU.MOREX.r3.6HG0622680.1	bisque4	RING/U-box superfamily protein
HORVU.MOREX.r3.4HG0391690.1	bisque4	Oxidoreductase/ transition metal ion binding protein
HORVU.MOREX.r3.3HG0267040.1	bisque4	Heavy-metal-associated domain-containing family protein
HORVU.MOREX.r3.6HG0544170.1	bisque4	1-deoxy-D-xylulose 5-phosphate synthase 1
HORVU.MOREX.r3.3HG0255820.1	bisque4	Protein ZINC INDUCED FACILITATOR-LIKE 1
HORVU.MOREX.r3.2HG0197410.1	bisque4	Serine/threonine-protein kinase
HORVU.MOREX.r3.7HG0657910.1	bisque4	Nodulin-like / Major Facilitator Superfamily protein
HORVU.MOREX.r3.3HG0275710.1	bisque4	ADP,ATP carrier protein
HORVU.MOREX.r3.5HG0512640.1	bisque4	K+ uptake permease 9
HORVU.MOREX.r3.3HG0303710.1	bisque4	Kinase family protein
HORVU.MOREX.r3.2HG0131630.1	bisque4	vacuolar sorting-associated protein (DUF946)
HORVU.MOREX.r3.3HG0242970.1	bisque4	Mitochondrial carrier family
HORVU.MOREX.r3.6HG0618080.1	bisque4	UDP-N-acetylenolpyruvoylglucosamine reductase
HORVU.MOREX.r3.2HG0217230.1	bisque4	ATP binding microtubule motor family protein
HORVU.MOREX.r3.6HG0592460.1	bisque4	4-hydroxy-3-methylbut-2-en-1-yl diphosphate synthase (flavodoxin)
HORVU.MOREX.r3.1HG0063210.1	bisque4	transmembrane protein, putative (DUF594)
HORVU.MOREX.r3.6HG0606370.1	bisque4	ADP-ribosylation factor
HORVU.MOREX.r3.6HG0598520.1	bisque4	Lectin receptor kinase
HORVU.MOREX.r3.3HG0311760.1	bisque4	YGL010w-like protein
HORVU.MOREX.r3.3HG0283960.1	bisque4	Cyclin-B2-2
HORVU.MOREX.r3.1HG0014530.1	bisque4	Acyl-CoA dehydrogenase
HORVU.MOREX.r3.5HG0496040.1	bisque4	CDGSH iron-sulfur domain-containing protein 2
HORVU.MOREX.r3.4HG0335700.1	bisque4	Alkaline ceramidase 3
HORVU.MOREX.r3.2HG0196170.1	bisque4	Lectin receptor kinase
HORVU.MOREX.r3.2HG0186150.1	bisque4	2-oxoglutarate (2OG) and Fe(II)-dependent oxygenase superfamily protein
HORVU.MOREX.r3.5HG0490830.1	bisque4	2-oxoglutarate (2OG) and Fe(II)-dependent oxygenase superfamily protein
HORVU.MOREX.r3.3HG0264900.1	bisque4	ATP-dependent RNA helicase
HORVU.MOREX.r3.6HG0622840.1	bisque4	Leucine-rich repeat receptor-like protein kinase family protein
HORVU.MOREX.r3.2HG0172180.1	bisque4	Ring finger protein, putative
HORVU.MOREX.r3.5HG0504380.1	bisque4	Nicotinate-nucleotide pyrophosphorylase [carboxylating]
HORVU.MOREX.r3.3HG0235850.1	bisque4	Basic helix-loop-helix transcription factor
HORVU.MOREX.r3.4HG0413990.1	bisque4	3'-N-debenzoyl-2'-deoxytaxol N-benzoyltransferase
HORVU.MOREX.r3.1HG0052730.1	bisque4	AMMECR1-like protein
HORVU.MOREX.r3.3HG0239550.1	bisque4	3'-N-debenzoyl-2'-deoxytaxol N-benzoyltransferase
HORVU.MOREX.r3.5HG0518070.1	bisque4	Glycosyltransferase
HORVU.MOREX.r3.6HG0575960.1	bisque4	Leukotoxin translocation ATP-binding protein LktB
HORVU.MOREX.r3.2HG0106640.1	bisque4	Acetyltransferase component of pyruvate dehydrogenase complex
HORVU.MOREX.r3.1HG0042460.1	bisque4	Cyclin
HORVU.MOREX.r3.2HG0177600.1	bisque4	Basic helix-loop-helix (BHLH) DNA-binding superfamily
HORVU.MOREX.r3.2HG0118620.1	bisque4	Glycosyltransferase
HORVU.MOREX.r3.6HG0613220.1	bisque4	Blue copper protein
HORVU.MOREX.r3.7HG0680850.1	bisque4	Receptor-like kinase
HORVU.MOREX.r3.1HG0046400.1	bisque4	Plant basic secretory family protein
HORVU.MOREX.r3.7HG0711560.1	bisque4	Protease inhibitor/seed storage/lipid transfer family protein
HORVU.MOREX.r3.2HG0192510.1	bisque4	Arginine biosynthesis bifunctional protein ArgJ
HORVU.MOREX.r3.6HG0629900.1	bisque4	NA
HORVU.MOREX.r3.7HG0737410.1	bisque4	ABC subfamily C transporter
HORVU.MOREX.r3.5HG0526060.1	bisque4	Zinc finger protein
HORVU.MOREX.r3.3HG0311610.1	bisque4	Glutathione S-transferase
HORVU.MOREX.r3.5HG0442190.1	bisque4	CASP-like protein
HORVU.MOREX.r3.7HG0752790.1	bisque4	Chloroplast protein
HORVU.MOREX.r3.7HG0669660.1	bisque4	Nudix hydrolase-like protein
HORVU.MOREX.r3.2HG0179640.1	bisque4	Leucine-rich repeat (LRR) family protein
HORVU.MOREX.r3.6HG0610720.1	bisque4	Transducin/WD40 repeat protein
HORVU.MOREX.r3.7HG0685370.1	bisque4	Stress up-regulated Nod 19 protein
HORVU.MOREX.r3.7HG0719320.1	bisque4	Cmp-sialic acid transporter, putative
HORVU.MOREX.r3.5HG0473030.1	bisque4	2-aminoethanethiol dioxygenase
HORVU.MOREX.r3.2HG0159040.1	bisque4	basic helix-loop-helix (bHLH) DNA-binding superfamily protein
HORVU.MOREX.r3.1HG0009630.1	bisque4	receptor lectin kinase
HORVU.MOREX.r3.5HG0452410.1	bisque4	Pectin acetylesterase
HORVU.MOREX.r3.2HG0217900.1	bisque4	Non-specific serine/threonine protein kinase
HORVU.MOREX.r3.6HG0606950.1	bisque4	Trihelix transcription factor GT-3b
HORVU.MOREX.r3.3HG0301820.1	bisque4	Soul heme-binding family protein
HORVU.MOREX.r3.2HG0202810.1	bisque4	Receptor-like kinase
HORVU.MOREX.r3.5HG0446490.1	bisque4	Syntaxin
HORVU.MOREX.r3.7HG0647890.1	bisque4	Major facilitator superfamily protein
HORVU.MOREX.r3.4HG0398160.1	bisque4	S-adenosylmethionine:tRNA ribosyltransferase-isomerase
HORVU.MOREX.r3.2HG0133140.1	bisque4	diacylglycerol kinase 3
HORVU.MOREX.r3.4HG0412120.1	bisque4	Zinc finger (C3HC4-type RING finger) family protein
HORVU.MOREX.r3.3HG0264790.1	bisque4	Abscisic acid-responsive protein
HORVU.MOREX.r3.1HG0063630.1	bisque4	Chitinase
HORVU.MOREX.r3.7HG0728860.1	bisque4	Inositol polyphosphate multikinase
HORVU.MOREX.r3.7HG0725530.1	bisque4	Benzyl alcohol O-benzoyltransferase
HORVU.MOREX.r3.3HG0312560.1	bisque4	NAD(P)H-quinone oxidoreductase subunit 1
HORVU.MOREX.r3.2HG0181880.1	bisque4	Hexosyltransferase
HORVU.MOREX.r3.6HG0610810.1	bisque4	ADP-ribosylation factor GTPase-activating protein AGD12
HORVU.MOREX.r3.7HG0691120.1	bisque4	Ubiquitin-specific protease family C19-related protein
HORVU.MOREX.r3.4HG0415100.1	bisque4	rRNA N-glycosidase
HORVU.MOREX.r3.3HG0280730.1	bisque4	Origin recognition complex subunit 4
HORVU.MOREX.r3.5HG0436850.1	bisque4	Cinnamoyl-CoA reductase
HORVU.MOREX.r3.5HG0454900.1	bisque4	Long chain acyl-CoA synthetase
HORVU.MOREX.r3.2HG0185460.1	bisque4	Alpha/beta-Hydrolases superfamily protein, putative
HORVU.MOREX.r3.5HG0513010.1	bisque4	Cytochrome b6-f complex subunit 7
HORVU.MOREX.r3.2HG0182020.1	bisque4	Phenylalanine ammonia-lyase
HORVU.MOREX.r3.3HG0289810.1	bisque4	Gibberellin 2-oxidase
HORVU.MOREX.r3.1HG0091070.1	bisque4	2-oxoglutarate-dependent dioxygenase-related family protein
HORVU.MOREX.r3.2HG0156910.1	bisque4	Light-gated proton channel rhodopsin
HORVU.MOREX.r3.3HG0245070.1	bisque4	Protein transport SEC13-like protein
HORVU.MOREX.r3.2HG0174930.1	bisque4	Metal tolerance protein
HORVU.MOREX.r3.5HG0500590.1	bisque4	Receptor-like kinase
HORVU.MOREX.r3.1HG0094340.1	bisque4	MICOS complex subunit MIC27
HORVU.MOREX.r3.4HG0349780.1	bisque4	F-box/LRR-repeat protein, putative
HORVU.MOREX.r3.1HG0088760.1	bisque4	WRKY transcription factor
HORVU.MOREX.r3.7HG0675540.1	bisque4	Histone H3
HORVU.MOREX.r3.7HG0708490.1	bisque4	Avr9/Cf-9 rapidly elicited protein
HORVU.MOREX.r3.3HG0252770.1	bisque4	Insulin-induced protein
HORVU.MOREX.r3.1HG0090090.1	bisque4	transmembrane protein
HORVU.MOREX.r3.4HG0363050.1	bisque4	Cyclin
HORVU.MOREX.r3.7HG0664030.1	bisque4	AR781, pheromone receptor-like protein (DUF1645)
HORVU.MOREX.r3.5HG0439860.1	bisque4	Disease resistance protein RPM1
HORVU.MOREX.r3.3HG0281310.1	bisque4	Receptor-like kinase
HORVU.MOREX.r3.2HG0132360.1	bisque4	Receptor-like protein kinase
HORVU.MOREX.r3.1HG0019410.1	bisque4	Transducin/WD-like repeat-protein
HORVU.MOREX.r3.7HG0645780.1	bisque4	Avr9/Cf-9 rapidly elicited protein
HORVU.MOREX.r3.2HG0100760.1	bisque4	Acetyltransferase component of pyruvate dehydrogenase complex
HORVU.MOREX.r3.5HG0448660.1	bisque4	Plant calmodulin-binding protein-like protein
HORVU.MOREX.r3.7HG0651060.1	bisque4	EF-hand calcium-binding domain-containing protein 5
HORVU.MOREX.r3.3HG0300560.1	bisque4	ADP-ribosylation factor GTPase-activating protein AGD10
HORVU.MOREX.r3.7HG0702290.1	bisque4	Tryptophan synthase beta chain
HORVU.MOREX.r3.5HG0488030.1	bisque4	Plastid-targeted protein 3
HORVU.MOREX.r3.5HG0424890.1	bisque4	Glutathione S-transferase
HORVU.MOREX.r3.2HG0212970.1	bisque4	Acyl-protein thioesterase 1
HORVU.MOREX.r3.2HG0208680.1	bisque4	Heavy metal transport/detoxification superfamily protein
HORVU.MOREX.r3.1HG0055720.1	bisque4	U-box domain-containing family protein
HORVU.MOREX.r3.1HG0086000.1	bisque4	Ubiquitin-conjugating enzyme E2
HORVU.MOREX.r3.4HG0365770.1	bisque4	Basic leucine zipper and W2 domain-containing protein 2
HORVU.MOREX.r3.6HG0619510.1	bisque4	Peptide methionine sulfoxide reductase msrB
HORVU.MOREX.r3.6HG0574800.1	bisque4	RING/U-box superfamily protein
HORVU.MOREX.r3.5HG0435480.1	bisque4	Mediator of RNA polymerase II transcription subunit 12
HORVU.MOREX.r3.2HG0153950.1	bisque4	WAPL (Wings apart-like protein regulation of heterochromatin) protein
HORVU.MOREX.r3.1HG0054160.1	bisque4	PLAC8 family protein
HORVU.MOREX.r3.5HG0510870.1	bisque4	Strictosidine synthase
HORVU.MOREX.r3.4HG0355880.1	bisque4	Ubiquitin-like protein 5
HORVU.MOREX.r3.6HG0570520.1	bisque4	Core-2/I-branching beta-1,6-N-acetylglucosaminyltransferase family protein
HORVU.MOREX.r3.3HG0319800.1	bisque4	Ganglioside-induced differentiation-associated protein 2
HORVU.MOREX.r3.3HG0249450.1	bisque4	Ubiquitin-conjugating enzyme E2
HORVU.MOREX.r3.3HG0283090.1	bisque4	Bidirectional sugar transporter SWEET
HORVU.MOREX.r3.1HG0094150.1	bisque4	Calmodulin, putative
HORVU.MOREX.r3.4HG0370030.1	bisque4	O-fucosyltransferase family protein
HORVU.MOREX.r3.2HG0143250.1	bisque4	Leucine-rich repeat receptor-like protein kinase
HORVU.MOREX.r3.6HG0571330.1	bisque4	Leucine-rich repeat receptor-like protein kinase family protein
HORVU.MOREX.r3.3HG0296520.1	bisque4	RING/U-box superfamily protein
HORVU.MOREX.r3.5HG0510240.1	bisque4	Dirigent protein
HORVU.MOREX.r3.5HG0471410.1	bisque4	Sodium/hydrogen exchanger
HORVU.MOREX.r3.2HG0209090.1	bisque4	Tetraspanin family protein
HORVU.MOREX.r3.3HG0306040.1	bisque4	Calreticulin
HORVU.MOREX.r3.6HG0629440.1	bisque4	Serine/threonine-protein kinase
HORVU.MOREX.r3.7HG0704810.1	bisque4	L-gulonolactone oxidase
HORVU.MOREX.r3.7HG0694390.1	bisque4	Cytochrome b561
HORVU.MOREX.r3.7HG0715370.1	bisque4	Receptor-kinase, putative
HORVU.MOREX.r3.3HG0319670.1	bisque4	Aspartic proteinase
HORVU.MOREX.r3.5HG0474130.1	bisque4	WRKY transcription factor
HORVU.MOREX.r3.7HG0688550.1	bisque4	7,8-dihydroneopterin aldolase
HORVU.MOREX.r3.3HG0230520.1	bisque4	NBS-LRR disease resistance protein
HORVU.MOREX.r3.5HG0444080.1	bisque4	Pathogenesis-related protein 1
HORVU.MOREX.r3.6HG0569310.1	bisque4	Plant/T31B5-30 protein
HORVU.MOREX.r3.3HG0228600.1	bisque4	transmembrane protein, putative (DUF247)
HORVU.MOREX.r3.4HG0386090.1	bisque4	Glutathione-S-transferase
HORVU.MOREX.r3.6HG0551960.1	bisque4	protein kinase family protein
HORVU.MOREX.r3.6HG0609360.1	bisque4	Pyrophosphate--fructose 6-phosphate 1-phosphotransferase subunit alpha
HORVU.MOREX.r3.7HG0751060.1	bisque4	Disease resistance protein (NBS-LRR class) family
HORVU.MOREX.r3.3HG0318720.1	bisque4	Cytokinin oxidase/dehydrogenase
HORVU.MOREX.r3.1HG0080990.1	bisque4	Ras-like protein
HORVU.MOREX.r3.5HG0463760.1	bisque4	Ethanolamine-phosphate cytidylyltransferase
HORVU.MOREX.r3.2HG0214640.1	bisque4	Glutathione S-transferase
HORVU.MOREX.r3.7HG0663030.1	bisque4	DNA-binding protein with MIZ/SP-RING zinc finger, PHD-finger and SAP domain-containing protein
HORVU.MOREX.r3.6HG0621920.1	bisque4	26S protease regulatory subunit
HORVU.MOREX.r3.7HG0643210.1	bisque4	BON1-associated protein 2
HORVU.MOREX.r3.4HG0372170.1	bisque4	3-oxoacyl-[acyl-carrier-protein] synthase
HORVU.MOREX.r3.5HG0452450.1	bisque4	Transposon Ty3-G Gag-Pol polyprotein
HORVU.MOREX.r3.4HG0382730.1	bisque4	Multidrug resistance protein ABC transporter family protein, putative
HORVU.MOREX.r3.5HG0501470.1	bisque4	Receptor-like protein kinase, putative,expressed
HORVU.MOREX.r3.4HG0357170.1	bisque4	Methyl esterase
HORVU.MOREX.r3.4HG0409710.1	bisque4	Expansin-like protein
HORVU.MOREX.r3.2HG0156900.1	bisque4	P-loop containing nucleoside triphosphate hydrolases superfamily protein
HORVU.MOREX.r3.1HG0021380.1	bisque4	Glutathione S-transferase
HORVU.MOREX.r3.7HG0723240.1	bisque4	TMV response-related protein
HORVU.MOREX.r3.1HG0035230.1	bisque4	ER membrane protein complex subunit 1
HORVU.MOREX.r3.2HG0213120.1	bisque4	Blue copper protein
HORVU.MOREX.r3.6HG0558640.1	bisque4	26S proteasome non-ATPase regulatory subunit-like protein
HORVU.MOREX.r3.4HG0409590.1	bisque4	Kinase, putative
HORVU.MOREX.r3.7HG0722560.1	bisque4	Pleiotropic drug resistance ABC transporter
HORVU.MOREX.r3.3HG0294880.1	bisque4	Ethylene-responsive factor-like transcription factor
HORVU.MOREX.r3.2HG0111960.1	bisque4	WRKY transcription factor
HORVU.MOREX.r3.4HG0413490.1	bisque4	Protein kinase
HORVU.MOREX.r3.7HG0745670.1	bisque4	Endoplasmic reticulum metallopeptidase 1
HORVU.MOREX.r3.1HG0060200.1	bisque4	NRR repressor homolog 3
HORVU.MOREX.r3.5HG0467300.1	bisque4	Autophagy-related protein
HORVU.MOREX.r3.1HG0070750.1	bisque4	Transposon protein CACTA, En/Spm sub-class
HORVU.MOREX.r3.4HG0394990.1	bisque4	Kinase, putative
HORVU.MOREX.r3.2HG0191770.1	bisque4	Ethylene-responsive transcription factor, putative
HORVU.MOREX.r3.7HG0743430.1	bisque4	Aldehyde oxidase, putative
HORVU.MOREX.r3.3HG0240580.1	bisque4	Glycosyltransferase
HORVU.MOREX.r3.2HG0182150.1	bisque4	Charged multivesicular body protein 7
HORVU.MOREX.r3.6HG0581020.1	bisque4	Xyloglucan 6-xylosyltransferase 1
HORVU.MOREX.r3.3HG0232910.1	bisque4	NADP-dependent alkenal double bond reductase
HORVU.MOREX.r3.7HG0656210.1	bisque4	Protein kinase-like protein
HORVU.MOREX.r3.4HG0407160.1	bisque4	basic helix-loop-helix (bHLH) DNA-binding superfamily protein
HORVU.MOREX.r3.3HG0322140.1	bisque4	Calcium-binding protein
HORVU.MOREX.r3.6HG0556250.1	bisque4	Ectonucleoside triphosphate diphosphohydrolase 1
HORVU.MOREX.r3.5HG0492640.1	bisque4	Calcium-transporting ATPase
HORVU.MOREX.r3.5HG0530130.1	bisque4	Electron transfer flavoprotein subunit alpha, mitochondrial
HORVU.MOREX.r3.6HG0554230.1	bisque4	F-box family protein
HORVU.MOREX.r3.3HG0291890.1	bisque4	Peroxidase
HORVU.MOREX.r3.5HG0484810.1	bisque4	Sulfate transporter 1
HORVU.MOREX.r3.3HG0268090.1	bisque4	WRKY transcription factor
HORVU.MOREX.r3.7HG0664250.1	bisque4	12-oxophytodienoate reductase-like protein
HORVU.MOREX.r3.1HG0077330.1	bisque4	mediator of RNA polymerase II transcription subunit
HORVU.MOREX.r3.3HG0236190.1	bisque4	Glutaredoxin
HORVU.MOREX.r3.4HG0367110.1	bisque4	Cystathionine gamma-synthase
HORVU.MOREX.r3.2HG0208920.1	bisque4	Exocyst complex component, putative
HORVU.MOREX.r3.1HG0054770.1	bisque4	F-box protein SKIP22
HORVU.MOREX.r3.4HG0349800.1	bisque4	NBS-LRR-like resistance protein
HORVU.MOREX.r3.2HG0126900.1	bisque4	GPI transamidase subunit PIG-U family protein
HORVU.MOREX.r3.2HG0126460.1	bisque4	Sulfotransferase
HORVU.MOREX.r3.7HG0682060.1	bisque4	Ring finger protein, putative
HORVU.MOREX.r3.2HG0190470.1	bisque4	Argonaute family protein
HORVU.MOREX.r3.3HG0287750.1	bisque4	Receptor protein kinase, putative
HORVU.MOREX.r3.5HG0476180.1	bisque4	Chaperone protein DNAj, putative
HORVU.MOREX.r3.2HG0214700.1	bisque4	ABC transporter D family member 1
HORVU.MOREX.r3.3HG0229300.1	bisque4	Germin-like protein
HORVU.MOREX.r3.1HG0059740.1	bisque4	Diacylglycerol kinase
HORVU.MOREX.r3.4HG0391170.1	bisque4	Tyrosine-specific transport protein
HORVU.MOREX.r3.7HG0693690.1	bisque4	Tetratricopeptide repeat (TPR)-like superfamily protein
HORVU.MOREX.r3.2HG0208970.1	bisque4	Exocyst complex component, putative
HORVU.MOREX.r3.7HG0721630.1	bisque4	isoamylase 3
HORVU.MOREX.r3.4HG0346610.1	bisque4	patatin-like phospholipase domain protein
HORVU.MOREX.r3.6HG0549990.1	bisque4	Pentatricopeptide repeat-containing protein
HORVU.MOREX.r3.6HG0625490.1	bisque4	Cytochrome b5 reductase 4
HORVU.MOREX.r3.2HG0159100.1	bisque4	Core-2/I-branching beta-1,6-N-acetylglucosaminyltransferase family protein, putative
HORVU.MOREX.r3.1HG0073370.1	bisque4	Chitinase
HORVU.MOREX.r3.2HG0126160.1	bisque4	alpha/beta-Hydrolases superfamily protein
HORVU.MOREX.r3.1HG0081690.1	bisque4	NBS-LRR-like resistance protein
HORVU.MOREX.r3.5HG0444490.1	bisque4	ATP synthase subunit 1 (ChrM)
HORVU.MOREX.r3.6HG0582050.1	bisque4	Aldehyde dehydrogenase
HORVU.MOREX.r3.5HG0473580.1	bisque4	Pathogenesis-related protein 1-1
HORVU.MOREX.r3.4HG0350600.1	bisque4	Receptor-like protein kinase
HORVU.MOREX.r3.2HG0202640.1	bisque4	Universal stress family protein
HORVU.MOREX.r3.1HG0030590.1	bisque4	Mitochondrial carrier family
HORVU.MOREX.r3.1HG0072440.1	bisque4	CTD small phosphatase-like protein
HORVU.MOREX.r3.7HG0713020.1	bisque4	Alpha/beta hydrolase, putative
HORVU.MOREX.r3.2HG0139270.1	bisque4	Glycerol-3-phosphate acyltransferase 3
HORVU.MOREX.r3.5HG0455320.1	bisque4	MYB transcription factor
HORVU.MOREX.r3.2HG0097830.1	bisque4	Disease resistance protein RGA2
HORVU.MOREX.r3.1HG0020190.1	bisque4	Sucrose-phosphatase
HORVU.MOREX.r3.4HG0341070.1	bisque4	Auxin repressed/dormancy associated protein
HORVU.MOREX.r3.6HG0613450.1	bisque4	RNA-dependent RNA polymerase
HORVU.MOREX.r3.1HG0048730.1	bisque4	Cytochrome b561
HORVU.MOREX.r3.5HG0523090.1	bisque4	Phosphate transporter
HORVU.MOREX.r3.2HG0212050.1	bisque4	Serine/threonine-protein kinase
HORVU.MOREX.r3.4HG0400000.1	bisque4	Auxin-induced in root cultures protein 12
HORVU.MOREX.r3.2HG0196990.1	bisque4	Methyl esterase
HORVU.MOREX.r3.7HG0684180.1	bisque4	Peroxidase
HORVU.MOREX.r3.5HG0434270.1	bisque4	WRKY transcription factor
HORVU.MOREX.r3.7HG0713010.1	bisque4	NAD(P)-binding Rossmann-fold superfamily protein
HORVU.MOREX.r3.5HG0425950.1	bisque4	Leucine-rich repeat receptor-like protein kinase family protein, putative
HORVU.MOREX.r3.3HG0281180.1	bisque4	DUF1639 family protein
HORVU.MOREX.r3.6HG0569230.1	bisque4	mRNA splicing factor, thioredoxin-like U5 snRNP
HORVU.MOREX.r3.3HG0309270.1	bisque4	Proline--tRNA ligase
HORVU.MOREX.r3.4HG0368890.1	bisque4	ABC transporter (ATP-binding protein), putative
HORVU.MOREX.r3.6HG0557190.1	bisque4	Squamosa promoter-binding-like protein
HORVU.MOREX.r3.4HG0403430.1	bisque4	Patatin
HORVU.MOREX.r3.6HG0574110.1	bisque4	U-box domain-containing family protein
HORVU.MOREX.r3.7HG0670460.1	bisque4	Rac-like GTP-binding protein 1
HORVU.MOREX.r3.2HG0207740.1	bisque4	Quinoprotein amine dehydrogenase, beta chain-like
HORVU.MOREX.r3.2HG0209330.1	bisque4	Receptor-like kinase
HORVU.MOREX.r3.5HG0444990.1	bisque4	GPI ethanolamine phosphate transferase
HORVU.MOREX.r3.4HG0334010.1	bisque4	double-stranded-RNA-binding protein 4
HORVU.MOREX.r3.4HG0347380.1	bisque4	Aspartic proteinase Asp1
HORVU.MOREX.r3.3HG0265140.1	bisque4	DUF3511 domain protein
HORVU.MOREX.r3.2HG0194280.1	bisque4	Seed specific protein Bn15D1B
HORVU.MOREX.r3.6HG0620200.1	bisque4	Kinase family protein
HORVU.MOREX.r3.1HG0092830.1	bisque4	Glycosyltransferase
HORVU.MOREX.r3.3HG0247200.1	bisque4	DNA mismatch repair protein MutL
HORVU.MOREX.r3.7HG0729760.1	bisque4	Receptor protein kinase-like
HORVU.MOREX.r3.1HG0002340.1	bisque4	Tubulin-specific chaperone cofactor E-like protein
HORVU.MOREX.r3.7HG0723370.1	bisque4	30S ribosomal protein S2
HORVU.MOREX.r3.6HG0596040.1	bisque4	Succinate--CoA ligase [ADP-forming] subunit beta
HORVU.MOREX.r3.6HG0605250.1	bisque4	EG5651
HORVU.MOREX.r3.4HG0389570.1	bisque4	50S ribosomal protein L4
HORVU.MOREX.r3.2HG0113020.1	bisque4	Pollen Ole e 1 allergen and extensin family protein, putative
HORVU.MOREX.r3.2HG0118700.1	bisque4	Protein DETOXIFICATION
HORVU.MOREX.r3.4HG0336000.1	bisque4	Transcription activator of gluconeogenesis ERT1
HORVU.MOREX.r3.3HG0236850.1	bisque4	Malic enzyme
HORVU.MOREX.r3.2HG0102150.1	bisque4	ABC transporter G family member
HORVU.MOREX.r3.6HG0596830.1	bisque4	Protein lunapark
HORVU.MOREX.r3.3HG0245590.1	bisque4	Ring finger protein, putative
HORVU.MOREX.r3.3HG0238680.1	bisque4	high molecular weight subunit-like glutenin
HORVU.MOREX.r3.4HG0338300.1	bisque4	Adenylyl cyclase-associated protein
HORVU.MOREX.r3.4HG0401210.1	bisque4	Blue copper protein
HORVU.MOREX.r3.2HG0113410.1	bisque4	Protein AIG1
HORVU.MOREX.r3.5HG0481720.1	bisque4	Glutamate receptor
HORVU.MOREX.r3.1HG0067160.1	bisque4	Wound-induced protease inhibitor
HORVU.MOREX.r3.6HG0551120.1	bisque4	coiled-coil 90B-like protein (DUF1640)
HORVU.MOREX.r3.5HG0524710.1	bisque4	Kinase family protein
HORVU.MOREX.r3.4HG0347000.1	bisque4	Phytoalexin-deficient 4-1 protein
HORVU.MOREX.r3.3HG0283740.1	bisque4	Anoctamin-like protein
HORVU.MOREX.r3.7HG0745450.1	bisque4	Charged multivesicular body protein 1
HORVU.MOREX.r3.4HG0408800.1	bisque4	Peptide methionine sulfoxide reductase msrB
HORVU.MOREX.r3.4HG0416360.1	bisque4	Alcohol dehydrogenase
HORVU.MOREX.r3.3HG0305410.1	bisque4	Kinase family protein
HORVU.MOREX.r3.4HG0357980.1	bisque4	Metallothionein
HORVU.MOREX.r3.5HG0447780.1	bisque4	1-acyl-sn-glycerol-3-phosphate acyltransferase
HORVU.MOREX.r3.7HG0694510.1	bisque4	receptor like protein 34
HORVU.MOREX.r3.7HG0721910.1	bisque4	Centromere/kinetochore protein zw10-like protein
HORVU.MOREX.r3.1HG0017720.1	bisque4	Glutathione S-transferase
HORVU.MOREX.r3.2HG0207700.1	bisque4	Exocyst complex component, putative
HORVU.MOREX.r3.7HG0668730.1	bisque4	Pyrophosphate--fructose 6-phosphate 1-phosphotransferase subunit beta
HORVU.MOREX.r3.4HG0387550.1	bisque4	NAD(P)H dehydrogenase (Quinone)
HORVU.MOREX.r3.4HG0364890.1	bisque4	ATP synthase subunit b-delta
HORVU.MOREX.r3.1HG0090510.1	bisque4	1-acyl-sn-glycerol-3-phosphate acyltransferase
HORVU.MOREX.r3.3HG0314770.1	bisque4	Kinase family protein
HORVU.MOREX.r3.4HG0397090.1	bisque4	Envelope glycoprotein D
HORVU.MOREX.r3.7HG0675930.1	bisque4	molybdenum cofactor sulfurase (LOS5) (ABA3)
HORVU.MOREX.r3.1HG0086540.1	bisque4	Protein PLANT CADMIUM RESISTANCE 2
HORVU.MOREX.r3.4HG0393620.1	bisque4	Reductase 1
HORVU.MOREX.r3.5HG0506790.1	bisque4	Calcineurin-like metallo-phosphoesterase superfamily
HORVU.MOREX.r3.2HG0208020.1	bisque4	Serine/threonine-protein kinase
HORVU.MOREX.r3.3HG0290310.1	bisque4	Protein TIC 214
HORVU.MOREX.r3.3HG0288840.1	bisque4	DUF616 family protein
HORVU.MOREX.r3.4HG0418400.1	bisque4	RING/U-box superfamily protein
HORVU.MOREX.r3.7HG0703000.1	bisque4	UDP-glucose 4-epimerase, putative
HORVU.MOREX.r3.7HG0711580.1	bisque4	Exocyst complex component, putative
HORVU.MOREX.r3.2HG0111820.1	bisque4	extra-large G-like protein, putative (DUF3133)
HORVU.MOREX.r3.1HG0003140.1	bisque4	Actin
HORVU.MOREX.r3.4HG0403100.1	bisque4	DUF1997 family protein
HORVU.MOREX.r3.1HG0027650.1	bisque4	Plant/MSJ11-3 protein, putative
HORVU.MOREX.r3.1HG0059140.1	bisque4	Fission 1 protein
HORVU.MOREX.r3.4HG0402160.1	bisque4	1,2-dihydroxy-3-keto-5-methylthiopentene dioxygenase
HORVU.MOREX.r3.7HG0669330.1	bisque4	Jasmonate zim-domain protein
HORVU.MOREX.r3.3HG0275990.1	bisque4	Malate dehydrogenase
HORVU.MOREX.r3.6HG0558840.1	bisque4	Kinetochore protein nuf2, putative
HORVU.MOREX.r3.7HG0732170.1	bisque4	Calcium-binding family protein
HORVU.MOREX.r3.7HG0728330.1	bisque4	Ypt/Rab-GAP domain of gyp1p superfamily protein
HORVU.MOREX.r3.6HG0581350.1	bisque4	DNA helicase
HORVU.MOREX.r3.3HG0218370.1	bisque4	1-deoxy-D-xylulose 5-phosphate reductoisomerase
HORVU.MOREX.r3.5HG0444110.1	bisque4	Pathogenesis-related protein 1
HORVU.MOREX.r3.5HG0527430.1	bisque4	rRNA N-glycosidase
HORVU.MOREX.r3.5HG0473560.1	bisque4	Pathogenesis-related protein 1-1
HORVU.MOREX.r3.5HG0527570.1	bisque4	UDP-glycosyltransferase
HORVU.MOREX.r3.5HG0435650.1	bisque4	zinc finger (CCCH-type) family protein / RNA recognition motif (RRM)-containing protein
HORVU.MOREX.r3.2HG0163590.1	bisque4	Membrane-anchored ubiquitin-fold protein
HORVU.MOREX.r3.1HG0010890.1	bisque4	Glycine-rich protein A3
HORVU.MOREX.r3.4HG0396470.1	bisque4	Ras-related protein Rab-2
HORVU.MOREX.r3.5HG0478720.1	bisque4	Alpha/beta-Hydrolases superfamily protein
HORVU.MOREX.r3.1HG0075800.1	bisque4	electron transporter, putative (Protein of unknown function, DUF547)
HORVU.MOREX.r3.5HG0493710.1	bisque4	WD-repeat protein, putative
HORVU.MOREX.r3.2HG0141620.1	bisque4	Autophagy-related protein
HORVU.MOREX.r3.6HG0614040.1	bisque4	VQ motif family protein
HORVU.MOREX.r3.4HG0344940.1	bisque4	receptor kinase 1
HORVU.MOREX.r3.2HG0162930.1	bisque4	Nodulin-like / Major Facilitator Superfamily protein
HORVU.MOREX.r3.1HG0077500.1	bisque4	O-methyltransferase-like protein
HORVU.MOREX.r3.7HG0739330.1	bisque4	Zinc finger, PHD-finger
HORVU.MOREX.r3.4HG0401180.1	bisque4	Blue copper protein
HORVU.MOREX.r3.7HG0673050.1	bisque4	Embryogenesis transmembrane protein
HORVU.MOREX.r3.7HG0728190.1	bisque4	Purple acid phosphatase
HORVU.MOREX.r3.6HG0602500.1	bisque4	LYR family of Fe/S cluster biogenesis protein
HORVU.MOREX.r3.3HG0227940.1	bisque4	Glycosyltransferase
HORVU.MOREX.r3.7HG0647460.1	bisque4	GDP-mannose 4,6-dehydratase
HORVU.MOREX.r3.2HG0194350.1	bisque4	Peptide transporter
HORVU.MOREX.r3.6HG0561180.1	bisque4	Receptor kinase
HORVU.MOREX.r3.3HG0239980.1	bisque4	Alpha/beta-Hydrolases superfamily protein, putative
HORVU.MOREX.r3.5HG0520010.1	bisque4	rRNA N-glycosidase
HORVU.MOREX.r3.7HG0665590.1	bisque4	senescence-associated family protein, putative (DUF581)
HORVU.MOREX.r3.1HG0090930.1	bisque4	Malate dehydrogenase
HORVU.MOREX.r3.5HG0454450.1	bisque4	nuclear pore anchor
HORVU.MOREX.r3.4HG0401190.1	bisque4	Blue copper protein
HORVU.MOREX.r3.3HG0305660.1	bisque4	Sister chromatid cohesion 1 protein
HORVU.MOREX.r3.5HG0423130.1	bisque4	Thaumatin-like protein
HORVU.MOREX.r3.6HG0580310.1	bisque4	Calcium binding protein-like
HORVU.MOREX.r3.4HG0349790.1	bisque4	Peroxin-6
HORVU.MOREX.r3.5HG0436890.1	bisque4	Cinnamoyl-CoA reductase
HORVU.MOREX.r3.3HG0247530.1	bisque4	Glutathione transport system permease protein gsiD
HORVU.MOREX.r3.6HG0566570.1	bisque4	Receptor-like kinase
HORVU.MOREX.r3.7HG0746540.1	bisque4	Dirigent protein
HORVU.MOREX.r3.2HG0111890.1	bisque4	WRKY transcription factor
HORVU.MOREX.r3.3HG0223350.1	bisque4	Heparan-alpha-glucosaminide N-acetyltransferase
HORVU.MOREX.r3.6HG0558220.1	bisque4	Receptor-kinase, putative
HORVU.MOREX.r3.6HG0624630.1	bisque4	Aspartate aminotransferase
HORVU.MOREX.r3.6HG0617860.1	bisque4	Peptidyl-prolyl cis-trans isomerase
HORVU.MOREX.r3.4HG0351880.1	bisque4	Peroxidase
HORVU.MOREX.r3.7HG0658820.1	bisque4	Calcineurin-like metallo-phosphoesterase superfamily protein, putative
HORVU.MOREX.r3.2HG0175760.1	bisque4	High mobility group protein
HORVU.MOREX.r3.4HG0336250.1	bisque4	Eukaryotic peptide chain release factor subunit 1-1
HORVU.MOREX.r3.2HG0152610.1	bisque4	Glutaredoxin family protein, putative
HORVU.MOREX.r3.1HG0076700.1	bisque4	Peroxidase
HORVU.MOREX.r3.7HG0744950.1	bisque4	Calcium-binding protein
HORVU.MOREX.r3.2HG0143180.1	bisque4	Microtubule-associated protein 70-2
HORVU.MOREX.r3.7HG0656570.1	bisque4	Pentatricopeptide repeat-containing protein
HORVU.MOREX.r3.3HG0313010.1	bisque4	Alcohol dehydrogenase, putative
HORVU.MOREX.r3.2HG0206780.1	bisque4	Protein kinase
HORVU.MOREX.r3.1HG0030290.1	bisque4	PRA1 family protein
HORVU.MOREX.r3.7HG0637080.1	bisque4	Laccase
HORVU.MOREX.r3.3HG0314140.1	bisque4	Nuclear transcription factor Y subunit B
HORVU.MOREX.r3.3HG0306860.1	bisque4	Ethylene-responsive transcription factor
HORVU.MOREX.r3.4HG0335410.1	bisque4	Lysine--tRNA ligase
HORVU.MOREX.r3.2HG0104720.1	bisque4	Root hair defective 3 GTP-binding protein (RHD3)
HORVU.MOREX.r3.7HG0686010.1	bisque4	RING/U-box superfamily protein
HORVU.MOREX.r3.6HG0592970.1	bisque4	Chitinase family protein
HORVU.MOREX.r3.5HG0488010.1	bisque4	Ring finger protein, putative
HORVU.MOREX.r3.7HG0738940.1	bisque4	E3 ubiquitin-protein ligase
HORVU.MOREX.r3.3HG0225960.1	bisque4	Calmodulin-binding protein-like
HORVU.MOREX.r3.6HG0628800.1	bisque4	fanconi anemia group F protein (FANCF)
HORVU.MOREX.r3.4HG0369570.1	bisque4	Alpha-1,4-glucan-protein synthase [UDP-forming]
HORVU.MOREX.r3.1HG0039670.1	bisque4	Calcium ion-binding protein
HORVU.MOREX.r3.4HG0392700.1	bisque4	26S proteasome non-ATPase regulatory subunit 4
HORVU.MOREX.r3.5HG0471070.1	bisque4	Oxidoreductase family, NAD-binding rossmann fold protein
HORVU.MOREX.r3.7HG0640150.1	bisque4	GDSL esterase/lipase
HORVU.MOREX.r3.7HG0746060.1	bisque4	Cytochrome P450
HORVU.MOREX.r3.1HG0083950.1	bisque4	Heat shock transcription factor
HORVU.MOREX.r3.3HG0326310.1	bisque4	Pathogenesis-related protein PR-4
HORVU.MOREX.r3.1HG0085950.1	bisque4	MACPF domain-containing protein
HORVU.MOREX.r3.5HG0514680.1	bisque4	Phenylalanine--tRNA ligase alpha subunit
HORVU.MOREX.r3.7HG0686750.1	bisque4	Molybdenum cofactor sulfurase
HORVU.MOREX.r3.1HG0046170.1	bisque4	Alpha-galactosidase
HORVU.MOREX.r3.1HG0074190.1	bisque4	Zinc finger protein LSD1
HORVU.MOREX.r3.1HG0064920.1	bisque4	Alpha/beta-Hydrolases superfamily protein
HORVU.MOREX.r3.1HG0051580.1	bisque4	Arogenate dehydratase
HORVU.MOREX.r3.1HG0018130.1	bisque4	Diacylglycerol acyltransferase
HORVU.MOREX.r3.3HG0281340.1	bisque4	Receptor-like protein kinase
HORVU.MOREX.r3.5HG0444150.1	bisque4	Pathogenesis-related protein 1
HORVU.MOREX.r3.2HG0138320.1	bisque4	Dihydroxy-acid dehydratase
HORVU.MOREX.r3.7HG0728870.1	bisque4	Xyloglucan endotransglucosylase/hydrolase
HORVU.MOREX.r3.3HG0229400.1	bisque4	Receptor-like protein kinase
HORVU.MOREX.r3.3HG0222330.1	bisque4	MYB transcription factor
HORVU.MOREX.r3.7HG0670910.1	bisque4	Aluminum activated malate transporter family protein
HORVU.MOREX.r3.6HG0617010.1	bisque4	Protein EXORDIUM-like 1
HORVU.MOREX.r3.2HG0186230.1	bisque4	E2 ubiquitin-conjugating-like enzyme
HORVU.MOREX.r3.1HG0071460.1	bisque4	Proline-rich family protein
HORVU.MOREX.r3.1HG0070770.1	bisque4	Receptor-like kinase
HORVU.MOREX.r3.6HG0591570.1	bisque4	26S proteasome non-atpase regulatory subunit, putative
HORVU.MOREX.r3.7HG0698420.1	bisque4	Transmembrane 9 superfamily member
HORVU.MOREX.r3.7HG0650290.1	bisque4	Iron-sulfur cluster insertion protein erpA
HORVU.MOREX.r3.6HG0599080.1	bisque4	Hsp70-Hsp90 organizing protein 1
HORVU.MOREX.r3.2HG0111920.1	bisque4	WRKY transcription factor
HORVU.MOREX.r3.3HG0285550.1	bisque4	Inorganic pyrophosphatase 2
HORVU.MOREX.r3.6HG0610760.1	bisque4	Transmembrane 9 superfamily member
HORVU.MOREX.r3.2HG0157620.1	bisque4	26S proteasome non-ATPase regulatory subunit-like protein
HORVU.MOREX.r3.5HG0502000.1	bisque4	Enoyl-CoA hydratase 2, peroxisomal
HORVU.MOREX.r3.4HG0339390.1	bisque4	Ribosomal RNA small subunit methyltransferase E
HORVU.MOREX.r3.5HG0500570.1	bisque4	Synaptotagmin-2
HORVU.MOREX.r3.6HG0583210.1	bisque4	no-apical-meristem-associated carboxy-terminal domain protein
HORVU.MOREX.r3.4HG0400740.1	bisque4	Cell division cycle protein 48-like protein
HORVU.MOREX.r3.5HG0529780.1	bisque4	Pectin lyase-like superfamily protein
HORVU.MOREX.r3.3HG0224520.1	bisque4	GDSL esterase/lipase
HORVU.MOREX.r3.6HG0629420.1	bisque4	protein FLC EXPRESSOR
HORVU.MOREX.r3.6HG0584070.1	bisque4	R2R3-MYB protein
HORVU.MOREX.r3.3HG0295580.1	bisque4	Tubulin beta chain
HORVU.MOREX.r3.1HG0076710.1	bisque4	Peroxidase
HORVU.MOREX.r3.5HG0528200.1	bisque4	Mitochondrial substrate carrier family protein
HORVU.MOREX.r3.5HG0491470.1	bisque4	DUF4228 domain protein
HORVU.MOREX.r3.7HG0722520.1	bisque4	Pleiotropic drug resistance ABC transporter
HORVU.MOREX.r3.7HG0744800.1	bisque4	Transmembrane protein
HORVU.MOREX.r3.7HG0682920.1	bisque4	VWA domain containing protein
HORVU.MOREX.r3.1HG0073650.1	bisque4	Legume-specific protein
HORVU.MOREX.r3.1HG0077230.1	bisque4	VQ motif-containing protein
HORVU.MOREX.r3.5HG0424700.1	bisque4	auxin response factor 6
HORVU.MOREX.r3.1HG0015250.1	bisque4	Zinc finger CCCH domain-containing protein
HORVU.MOREX.r3.6HG0611480.1	bisque4	Signal peptide protease
HORVU.MOREX.r3.6HG0617310.1	bisque4	5-adenylylsulfate reductase-like protein
HORVU.MOREX.r3.3HG0297270.1	bisque4	Wuschel-related homeobox protein
HORVU.MOREX.r3.3HG0299310.1	bisque4	Magnesium transporter MRS2-like protein
HORVU.MOREX.r3.1HG0057610.1	bisque4	Peptide methionine sulfoxide reductase MsrA
HORVU.MOREX.r3.4HG0333250.1	bisque4	Lactoylglutathione lyase
HORVU.MOREX.r3.2HG0176400.1	bisque4	Sushi, von Willebrand factor type A, EGF and pentraxin domain-containing protein 1
HORVU.MOREX.r3.3HG0252650.1	bisque4	Purple acid phosphatase
HORVU.MOREX.r3.7HG0680680.1	bisque4	3-hydroxy-3-methylglutaryl coenzyme A reductase
HORVU.MOREX.r3.1HG0082250.1	bisque4	Fatty acid oxidation complex subunit alpha
HORVU.MOREX.r3.7HG0669340.1	bisque4	Jasmonate zim-domain protein
HORVU.MOREX.r3.7HG0680070.1	bisque4	DSBA oxidoreductase family protein
HORVU.MOREX.r3.6HG0619360.1	bisque4	Phosphate carrier protein, mitochondrial
HORVU.MOREX.r3.5HG0536470.1	bisque4	2-oxoglutarate (2OG) and Fe(II)-dependent oxygenase superfamily protein
HORVU.MOREX.r3.6HG0631190.1	bisque4	Ubiquitin carboxyl-terminal hydrolase
HORVU.MOREX.r3.6HG0586560.1	bisque4	Oxygen-dependent coproporphyrinogen-III oxidase
HORVU.MOREX.r3.3HG0331100.1	bisque4	Protein kinase-like protein
HORVU.MOREX.r3.7HG0648470.1	bisque4	Lectin receptor kinase
HORVU.MOREX.r3.3HG0219860.1	bisque4	Disease resistance protein (NBS-LRR class) family
HORVU.MOREX.r3.4HG0367990.1	bisque4	Glucomannan 4-beta-mannosyltransferase 9
HORVU.MOREX.r3.6HG0599440.1	bisque4	Cytochrome b5
HORVU.MOREX.r3.4HG0335640.1	bisque4	Ankyrin repeat family protein
HORVU.MOREX.r3.5HG0480150.1	bisque4	Kinase-like protein
HORVU.MOREX.r3.6HG0610900.1	bisque4	Nodulation protein D 2
HORVU.MOREX.r3.6HG0596330.1	bisque4	MYB
HORVU.MOREX.r3.3HG0285170.1	bisque4	Zinc finger A20 and AN1 domain stress-associated protein
HORVU.MOREX.r3.6HG0589240.1	bisque4	GPI ethanolamine phosphate transferase 1
HORVU.MOREX.r3.5HG0496890.1	bisque4	Glycosyltransferase
HORVU.MOREX.r3.3HG0283870.1	bisque4	Kinase
HORVU.MOREX.r3.1HG0082740.1	bisque4	Late embryogenesis abundant hydroxyproline-rich glycoprotein family, putative
HORVU.MOREX.r3.3HG0296630.1	bisque4	NAC domain-containing protein
HORVU.MOREX.r3.6HG0622950.1	bisque4	ER membrane protein complex subunit 1
HORVU.MOREX.r3.5HG0441560.1	bisque4	XH/XS domain-containing protein
HORVU.MOREX.r3.4HG0412300.1	bisque4	Receptor-like protein kinase, putative
HORVU.MOREX.r3.1HG0089460.1	bisque4	Aspartic proteinase
HORVU.MOREX.r3.2HG0096940.1	bisque4	5-methyltetrahydropteroyltriglutamate--homocysteine methyltransferase
HORVU.MOREX.r3.2HG0213090.1	bisque4	Blue copper protein
HORVU.MOREX.r3.1HG0056920.1	bisque4	Dynamin, putative
HORVU.MOREX.r3.3HG0257500.1	bisque4	Glycosyl hydrolase
HORVU.MOREX.r3.4HG0417190.1	bisque4	2-oxoglutarate and Fe(II)-dependent oxygenase superfamily protein
HORVU.MOREX.r3.5HG0524920.1	bisque4	RING/U-box superfamily protein
HORVU.MOREX.r3.3HG0322070.1	bisque4	Calcium-binding protein
HORVU.MOREX.r3.2HG0126760.1	bisque4	Histone deacetylase
HORVU.MOREX.r3.4HG0403500.1	bisque4	Bifunctional enzyme BirA/CoaX
HORVU.MOREX.r3.7HG0686580.1	bisque4	Transcription factor
HORVU.MOREX.r3.1HG0016210.1	bisque4	Endoglucanase
HORVU.MOREX.r3.4HG0379920.1	bisque4	RING/U-box superfamily protein
HORVU.MOREX.r3.6HG0620270.1	bisque4	Major capsid protein L1
HORVU.MOREX.r3.2HG0102630.1	bisque4	Serine/threonine-protein kinase
HORVU.MOREX.r3.4HG0391040.1	bisque4	Phosphoenolpyruvate carboxykinase (ATP)-like protein
HORVU.MOREX.r3.7HG0736060.1	bisque4	LIGHT-DEPENDENT SHORT HYPOCOTYLS-like protein (DUF640)
HORVU.MOREX.r3.6HG0574180.1	bisque4	TMV response-related protein
HORVU.MOREX.r3.5HG0450100.1	bisque4	Quinolinate synthase A
HORVU.MOREX.r3.3HG0228470.1	bisque4	Signal peptide peptidase-like protein
HORVU.MOREX.r3.2HG0184840.1	bisque4	GATA transcription factor
HORVU.MOREX.r3.6HG0616830.1	bisque4	E3 ubiquitin-protein ligase
HORVU.MOREX.r3.4HG0409870.1	bisque4	Expansin-like protein
HORVU.MOREX.r3.3HG0299240.1	bisque4	TLC domain-containing protein 2
HORVU.MOREX.r3.6HG0581970.1	bisque4	FAR1-related sequence 2
HORVU.MOREX.r3.4HG0335570.1	bisque4	Nuclear transcription factor Y subunit
HORVU.MOREX.r3.3HG0241000.1	bisque4	HXXXD-type acyl-transferase-like protein
HORVU.MOREX.r3.4HG0345790.1	bisque4	F-box/RNI-like superfamily protein
HORVU.MOREX.r3.2HG0180090.1	bisque4	F-box protein
HORVU.MOREX.r3.5HG0494140.1	bisque4	HORMA domain-containing protein 1
HORVU.MOREX.r3.4HG0340550.1	bisque4	Sorghum bicolor protein targeted either to mitochondria or chloroplast proteins T50848
HORVU.MOREX.r3.6HG0584100.1	bisque4	2,3,4,5-tetrahydropyridine-2,6-dicarboxylate N-acetyltransferase
HORVU.MOREX.r3.2HG0181530.1	bisque4	plastid transcriptionally active 5
HORVU.MOREX.r3.4HG0373780.1	bisque4	14-3-3 protein
HORVU.MOREX.r3.2HG0176730.1	bisque4	Glucose-6-phosphate 1-dehydrogenase
HORVU.MOREX.r3.7HG0672370.1	bisque4	Gag-Pol polyprotein
HORVU.MOREX.r3.5HG0430200.1	bisque4	NAC domain-containing protein
HORVU.MOREX.r3.6HG0604640.1	bisque4	Germin-like protein
HORVU.MOREX.r3.3HG0258370.1	bisque4	ATP-citrate synthase, putative
HORVU.MOREX.r3.2HG0106300.1	bisque4	MBOAT (Membrane bound O-acyl transferase) family protein
HORVU.MOREX.r3.2HG0119330.1	bisque4	Na(+)-translocating NADH-quinone reductase subunit A
HORVU.MOREX.r3.5HG0430860.1	bisque4	Kinase, putative
HORVU.MOREX.r3.7HG0715540.1	bisque4	NAD(P)-linked oxidoreductase superfamily protein
HORVU.MOREX.r3.1HG0059470.1	bisque4	'putative beta-1,3-glucanase
HORVU.MOREX.r3.3HG0297100.1	bisque4	2,3-bisphosphoglycerate-independent phosphoglycerate mutase
HORVU.MOREX.r3.2HG0168090.1	bisque4	Sphingomyelin synthase-like domain-containing protein
HORVU.MOREX.r3.7HG0718040.1	bisque4	Receptor-like protein kinase
HORVU.MOREX.r3.5HG0498230.1	bisque4	GTPase-activating protein GYP7
HORVU.MOREX.r3.4HG0382520.1	bisque4	Transcription factor
HORVU.MOREX.r3.7HG0650940.1	bisque4	Acetyl-coenzyme A carboxylase carboxyl transferase subunit alpha
HORVU.MOREX.r3.3HG0244960.1	bisque4	TPR repeat-containing thioredoxin TTL1
HORVU.MOREX.r3.3HG0284690.1	bisque4	Cytidine deaminase
HORVU.MOREX.r3.2HG0182010.1	bisque4	Phenylalanine ammonia-lyase
HORVU.MOREX.r3.1HG0053440.1	bisque4	VQ motif protein
HORVU.MOREX.r3.5HG0486200.1	bisque4	Mitochondrial carrier family
HORVU.MOREX.r3.1HG0084390.1	bisque4	DUF4228 domain protein
HORVU.MOREX.r3.5HG0432540.1	bisque4	Dehydrogenase/reductase SDR family protein 7-like protein
HORVU.MOREX.r3.5HG0444610.1	bisque4	Universal stress family protein
HORVU.MOREX.r3.3HG0231080.1	bisque4	K-stimulated pyrophosphate-energized sodium pump protein
HORVU.MOREX.r3.5HG0530910.1	bisque4	Zinc finger family protein
HORVU.MOREX.r3.7HG0744940.1	bisque4	Calcium-binding protein
HORVU.MOREX.r3.5HG0508270.1	bisque4	Aminotransferase
HORVU.MOREX.r3.1HG0014440.1	bisque4	Dihydrolipoyl dehydrogenase
HORVU.MOREX.r3.1HG0047080.1	bisque4	Prolyl 4-hydroxylase alpha subunit, putative
HORVU.MOREX.r3.7HG0674350.1	bisque4	Serine/threonine-protein phosphatase 4 regulatory subunit 2
HORVU.MOREX.r3.7HG0726780.1	bisque4	HAT transposon superfamily protein, putative
HORVU.MOREX.r3.3HG0235860.1	bisque4	Sugar transporter, putative
HORVU.MOREX.r3.4HG0406980.1	bisque4	Ras-related protein
HORVU.MOREX.r3.4HG0401200.1	bisque4	Blue copper protein
HORVU.MOREX.r3.6HG0612250.1	bisque4	Potassium transporter
HORVU.MOREX.r3.7HG0674270.1	bisque4	Dehydrogenase/reductase SDR family protein
HORVU.MOREX.r3.2HG0174050.1	bisque4	1-deoxy-D-xylulose-5-phosphate synthase
HORVU.MOREX.r3.7HG0733110.1	bisque4	Polyubiquitin
HORVU.MOREX.r3.4HG0388840.1	bisque4	Avr9/Cf-9 rapidly elicited protein
HORVU.MOREX.r3.5HG0482390.1	bisque4	Tetraspanin family protein
HORVU.MOREX.r3.6HG0548940.1	bisque4	Eukaryotic translation initiation factor 3 subunit J
HORVU.MOREX.r3.7HG0736840.1	bisque4	MYB transcription factor-like
HORVU.MOREX.r3.5HG0529140.1	bisque4	Elongation factor
HORVU.MOREX.r3.7HG0748270.1	bisque4	Blue copper protein
HORVU.MOREX.r3.7HG0746670.1	bisque4	DUF668 family protein
HORVU.MOREX.r3.6HG0602550.1	bisque4	Calcium-transporting ATPase
HORVU.MOREX.r3.3HG0294650.1	bisque4	Iron-sulfur cluster repair protein YtfE
HORVU.MOREX.r3.4HG0390960.1	bisque4	Ankyrin repeat family protein
HORVU.MOREX.r3.5HG0478700.1	bisque4	Type I inositol-1,4,5-trisphosphate 5-phosphatase
HORVU.MOREX.r3.2HG0138340.1	bisque4	Xylanase inhibitor protein 1
HORVU.MOREX.r3.1HG0017070.1	bisque4	Nitrogen regulatory protein P-II-like protein
HORVU.MOREX.r3.7HG0747020.1	bisque4	Myosin-4
HORVU.MOREX.r3.4HG0415550.1	bisque4	transmembrane protein, putative (DUF1218)
HORVU.MOREX.r3.2HG0117660.1	bisque4	Beta-glucosidase
HORVU.MOREX.r3.4HG0333720.1	bisque4	SBP (S-ribonuclease-binding protein) family protein, putative
HORVU.MOREX.r3.5HG0480710.1	bisque4	Hypersensitive-induced response protein 1
HORVU.MOREX.r3.1HG0084760.1	bisque4	Myb transcription factor
HORVU.MOREX.r3.1HG0051220.1	bisque4	alpha-adaptin
HORVU.MOREX.r3.3HG0257680.1	bisque4	GDSL esterase/lipase
HORVU.MOREX.r3.5HG0537210.1	bisque4	ABC transporter G family member
HORVU.MOREX.r3.6HG0605480.1	bisque4	PLATZ transcription factor
HORVU.MOREX.r3.1HG0078500.1	bisque4	Ethylene-responsive transcription factor
HORVU.MOREX.r3.6HG0557160.1	bisque4	Glucan endo-1,3-beta-glucosidase-like protein
HORVU.MOREX.r3.2HG0175560.1	bisque4	NAC domain-containing protein
HORVU.MOREX.r3.2HG0107690.1	bisque4	Protein kinase-like protein
HORVU.MOREX.r3.6HG0601820.1	bisque4	Alcohol dehydrogenase
HORVU.MOREX.r3.UnG0797660.1	bisque4	Mediator of RNA polymerase II transcription subunit 12
HORVU.MOREX.r3.4HG0362140.1	bisque4	Peptidyl-prolyl cis-trans isomerase
HORVU.MOREX.r3.1HG0052810.1	bisque4	Mitochondrial carrier protein
HORVU.MOREX.r3.2HG0213360.1	bisque4	Disease resistance protein (TIR-NBS-LRR class) family
HORVU.MOREX.r3.3HG0323580.1	bisque4	Disease resistance protein (TIR-NBS-LRR class) family
HORVU.MOREX.r3.7HG0696650.1	bisque4	Cell surface antigen I/II
HORVU.MOREX.r3.7HG0640090.1	bisque4	Calcium-dependent lipid-binding domain-containing protein
HORVU.MOREX.r3.2HG0118240.1	bisque4	ARM repeat superfamily protein
HORVU.MOREX.r3.2HG0213080.1	bisque4	Blue copper protein
HORVU.MOREX.r3.7HG0648140.1	bisque4	Homeobox leucine zipper protein
HORVU.MOREX.r3.7HG0668550.1	bisque4	ATP-dependent RNA helicase
HORVU.MOREX.r3.2HG0201030.1	bisque4	O-acyltransferase (WSD1-like) family protein
HORVU.MOREX.r3.1HG0000710.1	bisque4	Carotenoid cleavage dioxygenase
HORVU.MOREX.r3.4HG0363380.1	bisque4	GRF1-interacting factor-like protein
HORVU.MOREX.r3.5HG0469990.1	bisque4	Proteasome subunit alpha type
HORVU.MOREX.r3.3HG0265300.1	bisque4	Transmembrane protein, putative
HORVU.MOREX.r3.2HG0208670.1	bisque4	Heavy metal transport/detoxification superfamily protein
HORVU.MOREX.r3.1HG0073940.1	bisque4	Plant/T7H20-70 protein
HORVU.MOREX.r3.5HG0494900.1	bisque4	Esterase/lipase/thioesterase family protein
HORVU.MOREX.r3.5HG0430480.1	bisque4	Protein kinase
HORVU.MOREX.r3.7HG0733550.1	bisque4	Early nodulin-like protein
HORVU.MOREX.r3.4HG0384800.1	bisque4	E3 ubiquitin-protein ligase
HORVU.MOREX.r3.1HG0079930.1	bisque4	Pectin lyase-like superfamily protein
HORVU.MOREX.r3.2HG0138610.1	bisque4	Receptor-like protein kinase, putative,expressed
HORVU.MOREX.r3.7HG0637070.1	bisque4	Leucine-rich repeat receptor-like protein kinase family protein
HORVU.MOREX.r3.5HG0522100.1	bisque4	Germin-like protein
HORVU.MOREX.r3.1HG0068970.1	bisque4	'putative beta-1,3-glucanase
HORVU.MOREX.r3.5HG0480290.1	bisque4	Cytochrome P450
HORVU.MOREX.r3.5HG0497220.1	bisque4	Serine carboxypeptidase, putative
HORVU.MOREX.r3.5HG0514010.1	bisque4	NBS-LRR-like resistance protein
HORVU.MOREX.r3.7HG0708450.1	bisque4	Lectin receptor kinase
HORVU.MOREX.r3.5HG0513190.1	bisque4	Cold acclimation protein
HORVU.MOREX.r3.5HG0426110.1	bisque4	NBS-LRR class disease resistance protein
HORVU.MOREX.r3.3HG0294900.1	bisque4	Ethylene-responsive transcription factor, putative
HORVU.MOREX.r3.7HG0727120.1	bisque4	partner of Y14-MAGO
HORVU.MOREX.r3.3HG0249710.1	bisque4	Heme-binding protein, putative
HORVU.MOREX.r3.3HG0221940.1	bisque4	suppressor of abi3-5
HORVU.MOREX.r3.6HG0555700.1	bisque4	Calreticulin/calnexin
HORVU.MOREX.r3.5HG0464490.1	bisque4	apyrase 1
HORVU.MOREX.r3.2HG0179790.1	bisque4	Zinc finger ring-type protein
HORVU.MOREX.r3.2HG0177640.1	bisque4	B-box zinc finger protein
HORVU.MOREX.r3.3HG0294830.1	bisque4	Fatty acid oxidation complex subunit alpha
HORVU.MOREX.r3.5HG0525980.1	bisque4	Dihydrolipoamide acetyltransferase component of pyruvate dehydrogenase complex
HORVU.MOREX.r3.5HG0517440.1	bisque4	abscisic acid responsive elements-binding factor 2
HORVU.MOREX.r3.7HG0669290.1	bisque4	Jasmonate zim-domain protein
HORVU.MOREX.r3.5HG0529860.1	bisque4	Deaminase-related family protein
HORVU.MOREX.r3.3HG0281500.1	bisque4	Glutathione S-transferase
HORVU.MOREX.r3.2HG0194650.1	bisque4	Autophagy-related protein
HORVU.MOREX.r3.3HG0320000.1	bisque4	Pyridoxal phosphate (PLP)-dependent transferases superfamily protein
HORVU.MOREX.r3.7HG0738840.1	bisque4	Actin-related protein 2/3 complex subunit 3
HORVU.MOREX.r3.2HG0197340.1	bisque4	S-norcoclaurine synthase 1
HORVU.MOREX.r3.6HG0602510.1	bisque4	CTC-interacting domain 4
HORVU.MOREX.r3.2HG0134310.1	bisque4	ATP-dependent helicase family protein
HORVU.MOREX.r3.2HG0161350.1	bisque4	Alpha-1,4-glucan-protein synthase family protein
HORVU.MOREX.r3.1HG0079290.1	bisque4	calcium-dependent protein kinase 15
HORVU.MOREX.r3.5HG0519340.1	bisque4	Pathogenesis-related protein 1
HORVU.MOREX.r3.1HG0015680.1	bisque4	Receptor protein kinase, putative
HORVU.MOREX.r3.3HG0304380.1	bisque4	WRKY transcription factor
HORVU.MOREX.r3.5HG0498800.1	bisque4	Protein STAY-GREEN, chloroplastic
HORVU.MOREX.r3.7HG0650990.1	bisque4	Disease resistance protein (NBS-LRR class) family
HORVU.MOREX.r3.3HG0237640.1	bisque4	Ubiquitin-conjugating enzyme E2-like protein
HORVU.MOREX.r3.4HG0337050.1	bisque4	14-3-3 protein
HORVU.MOREX.r3.1HG0032710.1	bisque4	heat-inducible transcription repressor
HORVU.MOREX.r3.5HG0479050.1	bisque4	Galactose oxidase/kelch repeat superfamily protein
HORVU.MOREX.r3.2HG0176970.1	bisque4	Leucine-rich repeat receptor-like protein kinase
HORVU.MOREX.r3.5HG0499000.1	bisque4	Purple acid phosphatase
HORVU.MOREX.r3.7HG0709150.1	bisque4	GDSL esterase/lipase
HORVU.MOREX.r3.3HG0271130.1	bisque4	Cytochrome c oxidase subunit 5B, mitochondrial
HORVU.MOREX.r3.1HG0093740.1	bisque4	ATP-dependent zinc metalloprotease FtsH
HORVU.MOREX.r3.2HG0196540.1	bisque4	Receptor-like kinase
HORVU.MOREX.r3.1HG0067260.1	bisque4	NB-ARC domain-containing disease resistance protein
HORVU.MOREX.r3.2HG0178820.1	bisque4	Eukaryotic translation initiation factor 4G
HORVU.MOREX.r3.4HG0336280.1	bisque4	Beta-glucosidase
HORVU.MOREX.r3.2HG0170570.1	bisque4	AGAMOUS-like MADS-box transcription factor
HORVU.MOREX.r3.6HG0610000.1	bisque4	Microtubule associated family protein
HORVU.MOREX.r3.5HG0447470.1	bisque4	LINE-1 reverse transcriptase
HORVU.MOREX.r3.2HG0188780.1	bisque4	Glycosyltransferase
HORVU.MOREX.r3.1HG0071500.1	bisque4	WRKY transcription factor
HORVU.MOREX.r3.4HG0416930.1	bisque4	Photosystem I assembly protein Ycf3
HORVU.MOREX.r3.7HG0736710.1	bisque4	Ring finger protein, putative
HORVU.MOREX.r3.3HG0234060.1	bisque4	microtubule-associated proteins 65-1
HORVU.MOREX.r3.2HG0130510.1	bisque4	Calcium-binding protein 39, putative, expressed
HORVU.MOREX.r3.6HG0592540.1	bisque4	Ergosterol biosynthetic protein 28
HORVU.MOREX.r3.3HG0314380.1	bisque4	Glutathione S-transferase
HORVU.MOREX.r3.7HG0714420.1	bisque4	Zeaxanthin epoxidase, chloroplastic
HORVU.MOREX.r3.1HG0029060.1	bisque4	70 kDa heat shock protein
HORVU.MOREX.r3.2HG0211990.1	bisque4	RING/U-box superfamily protein
HORVU.MOREX.r3.1HG0019960.1	bisque4	Agmatine coumaroyltransferase-2
HORVU.MOREX.r3.4HG0345840.1	bisque4	Receptor lectin kinase
HORVU.MOREX.r3.3HG0218120.1	bisque4	Protein kinase family protein
HORVU.MOREX.r3.6HG0568290.1	bisque4	Biotin synthase
HORVU.MOREX.r3.3HG0235000.1	bisque4	Kelch-like protein
HORVU.MOREX.r3.7HG0693910.1	bisque4	Alpha 1,3 fucosyltransferase
HORVU.MOREX.r3.5HG0470030.1	bisque4	3-ketoacyl-CoA thiolase
HORVU.MOREX.r3.6HG0566420.1	bisque4	Glutathione S-transferase
HORVU.MOREX.r3.5HG0500890.1	bisque4	ABI five binding protein 3
HORVU.MOREX.r3.1HG0062680.1	bisque4	Gibberellin receptor GID1a
HORVU.MOREX.r3.6HG0607420.1	bisque4	Phosphatidic acid phosphatase-like
HORVU.MOREX.r3.3HG0225970.1	bisque4	lysophosphatidyl acyltransferase 5
HORVU.MOREX.r3.3HG0312240.1	bisque4	3'-N-debenzoyl-2'-deoxytaxol N-benzoyltransferase
HORVU.MOREX.r3.7HG0749520.1	bisque4	Receptor protein kinase, putative
HORVU.MOREX.r3.3HG0225300.1	bisque4	Disease resistance protein RGA2
HORVU.MOREX.r3.4HG0337000.1	bisque4	Regulator of Vps4 activity in the MVB pathway protein, putative
HORVU.MOREX.r3.3HG0326190.1	bisque4	ABC transporter ATP-binding protein
HORVU.MOREX.r3.6HG0595460.1	bisque4	RmlC-like cupins superfamily protein
HORVU.MOREX.r3.1HG0093030.1	bisque4	Mitochondrial carrier-like protein
HORVU.MOREX.r3.3HG0291900.1	bisque4	Peroxidase
HORVU.MOREX.r3.7HG0747690.1	bisque4	Hydroxycinnamoyl-CoA shikimate/quinate hydroxycinnamoyltransferase
HORVU.MOREX.r3.6HG0546750.1	bisque4	RING/U-box superfamily protein, putative
HORVU.MOREX.r3.1HG0088500.1	bisque4	60S ribosomal protein L18A
HORVU.MOREX.r3.2HG0121380.1	bisque4	Cytochrome P450
HORVU.MOREX.r3.3HG0247450.1	bisque4	Serine/threonine-protein kinase
HORVU.MOREX.r3.2HG0107960.1	bisque4	Phosphoinositide phospholipase C
HORVU.MOREX.r3.5HG0507880.1	bisque4	RING/U-box superfamily protein
HORVU.MOREX.r3.6HG0591590.1	bisque4	Protein HHL1, chloroplastic
HORVU.MOREX.r3.3HG0299690.1	bisque4	Late embryogenesis abundant (LEA) hydroxyproline-rich glycoprotein family
HORVU.MOREX.r3.2HG0197140.1	bisque4	Basic helix-loop-helix transcription factor
HORVU.MOREX.r3.2HG0099350.1	bisque4	Cytochrome P450
HORVU.MOREX.r3.2HG0198780.1	bisque4	Beta-glucosidase
HORVU.MOREX.r3.2HG0137620.1	bisque4	Phototropic-responsive NPH3 family protein
HORVU.MOREX.r3.7HG0660260.1	bisque4	Polyol transporter
HORVU.MOREX.r3.4HG0385190.1	bisque4	Alpha-taxilin, putative, expressed
HORVU.MOREX.r3.5HG0527680.1	bisque4	Protein DEFECTIVE IN EXINE FORMATION 1
HORVU.MOREX.r3.6HG0591210.1	bisque4	Protein kinase
HORVU.MOREX.r3.2HG0135120.1	bisque4	F-box protein
HORVU.MOREX.r3.7HG0711760.1	bisque4	Receptor-kinase, putative
HORVU.MOREX.r3.4HG0344400.1	bisque4	Chlorophyll a/b binding protein domain-containing protein
HORVU.MOREX.r3.6HG0555010.1	bisque4	RPM1-interacting protein 4 (RIN4) family protein
HORVU.MOREX.r3.1HG0067230.1	bisque4	Sulfite reductase [NADPH] hemoprotein beta-component
HORVU.MOREX.r3.6HG0578690.1	bisque4	Syntaxin, putative
HORVU.MOREX.r3.3HG0305440.1	bisque4	Late embryogenesis abundant protein
HORVU.MOREX.r3.6HG0543200.1	bisque4	Epoxide hydrolase 2
HORVU.MOREX.r3.7HG0703190.1	bisque4	Glycosyltransferase
HORVU.MOREX.r3.2HG0099550.1	bisque4	Cytochrome P450
HORVU.MOREX.r3.6HG0558300.1	bisque4	Purple acid phosphatase
HORVU.MOREX.r3.4HG0340220.1	bisque4	Eukaryotic translation initiation factor 3 subunit G
HORVU.MOREX.r3.4HG0331480.1	bisque4	mesoderm induction early response protein
HORVU.MOREX.r3.5HG0490790.1	bisque4	Cobyric acid synthase
HORVU.MOREX.r3.2HG0178660.1	bisque4	Cysteine desulfurase
HORVU.MOREX.r3.3HG0279310.1	bisque4	Structural constituent of cell wall, putative
HORVU.MOREX.r3.7HG0707540.1	bisque4	Glycosyltransferase
HORVU.MOREX.r3.3HG0294220.1	bisque4	Endoglucanase
HORVU.MOREX.r3.2HG0195290.1	bisque4	Receptor-like kinase
HORVU.MOREX.r3.6HG0578610.1	bisque4	TPX2 (targeting protein for Xklp2) protein family
HORVU.MOREX.r3.2HG0111460.1	bisque4	Ricin B lectin domain-containing protein
HORVU.MOREX.r3.2HG0186480.1	bisque4	1-aminocyclopropane-1-carboxylate synthase
HORVU.MOREX.r3.7HG0688100.1	bisque4	Transducin/WD40 repeat-like superfamily protein
HORVU.MOREX.r3.4HG0412650.1	bisque4	TVP38/TMEM64 family membrane protein
HORVU.MOREX.r3.2HG0217240.1	bisque4	Cell surface antigen I/II
HORVU.MOREX.r3.2HG0203120.1	bisque4	ERECTA-like 2
HORVU.MOREX.r3.6HG0616590.1	bisque4	Chaperone protein dnaJ
HORVU.MOREX.r3.7HG0653690.1	bisque4	Sulfotransferase
HORVU.MOREX.r3.7HG0669360.1	bisque4	Jasmonate zim-domain protein
HORVU.MOREX.r3.7HG0635010.1	bisque4	Disease resistance protein (NBS-LRR class) family
HORVU.MOREX.r3.5HG0487140.1	bisque4	RNA-binding protein
HORVU.MOREX.r3.2HG0165110.1	bisque4	Acetyl-coenzyme A synthetase
HORVU.MOREX.r3.6HG0617190.1	bisque4	Glycosyltransferase
HORVU.MOREX.r3.7HG0693570.1	bisque4	Ubiquitin carboxyl-terminal hydrolase family protein
HORVU.MOREX.r3.4HG0352340.1	bisque4	Poly (A) RNA polymerase cid14
HORVU.MOREX.r3.2HG0153830.1	bisque4	Aldo/keto reductase family-like protein
HORVU.MOREX.r3.2HG0197310.1	bisque4	MYB transcription factor
HORVU.MOREX.r3.1HG0045540.1	bisque4	Vacuolar protein sorting-associated protein 52
HORVU.MOREX.r3.2HG0119760.1	bisque4	GDSL esterase/lipase
HORVU.MOREX.r3.5HG0526080.1	bisque4	Zinc finger protein
HORVU.MOREX.r3.3HG0314570.1	bisque4	F-box family protein
HORVU.MOREX.r3.6HG0557060.1	bisque4	Calmodulin-binding family protein, putative, expressed
HORVU.MOREX.r3.3HG0273590.1	bisque4	Heat shock transcription factor
HORVU.MOREX.r3.2HG0140420.1	bisque4	Protein disulfide isomerase
HORVU.MOREX.r3.7HG0726150.1	bisque4	Leucine-rich repeat receptor-like protein kinase
HORVU.MOREX.r3.5HG0485270.1	bisque4	Ribose-5-phosphate isomerase A
HORVU.MOREX.r3.5HG0467870.1	bisque4	Kynurenine formamidase
HORVU.MOREX.r3.3HG0281260.1	bisque4	Receptor-like kinase
HORVU.MOREX.r3.3HG0224820.1	bisque4	Basic 7S globulin 2
HORVU.MOREX.r3.2HG0116500.1	bisque4	Adenosine deaminase-like protein
HORVU.MOREX.r3.2HG0111410.1	bisque4	NAC domain protein,
HORVU.MOREX.r3.4HG0390740.1	bisque4	Alpha/beta-Hydrolases superfamily protein
HORVU.MOREX.r3.2HG0125750.1	bisque4	Protein FAR1-RELATED SEQUENCE 5
HORVU.MOREX.r3.6HG0575410.1	bisque4	Glycosyltransferase
HORVU.MOREX.r3.1HG0068020.1	bisque4	Receptor kinase
HORVU.MOREX.r3.3HG0274050.1	bisque4	DWNN domain, a CCHC-type zinc finger
HORVU.MOREX.r3.5HG0490230.1	bisque4	Protein kinase family protein
HORVU.MOREX.r3.4HG0410200.1	bisque4	Adenylate kinase
HORVU.MOREX.r3.5HG0527840.1	bisque4	GRAM domain-containing protein / ABA-responsive
HORVU.MOREX.r3.6HG0622830.1	bisque4	Leucine-rich repeat receptor-like protein kinase family protein
HORVU.MOREX.r3.1HG0064730.1	bisque4	GTPase Der
HORVU.MOREX.r3.6HG0554450.1	bisque4	RNA binding protein, putative
HORVU.MOREX.r3.5HG0477750.1	bisque4	Homeobox protein, putative
HORVU.MOREX.r3.5HG0465640.1	bisque4	MYB-like transcription factor family protein
HORVU.MOREX.r3.6HG0550840.1	bisque4	Plant basic secretory family protein
HORVU.MOREX.r3.2HG0139040.1	bisque4	Protein kinase
HORVU.MOREX.r3.7HG0658950.1	bisque4	Peptidyl-prolyl cis-trans isomerase-like protein
HORVU.MOREX.r3.7HG0718140.1	bisque4	Initiator tRNA phosphoribosyl transferase family protein
HORVU.MOREX.r3.5HG0438560.1	bisque4	Calcium-transporting ATPase
HORVU.MOREX.r3.3HG0294720.1	bisque4	Subtilisin-like protease
HORVU.MOREX.r3.2HG0123790.1	bisque4	Calmodulin-binding transcription activator
HORVU.MOREX.r3.5HG0490380.1	bisque4	Calcium-binding EF-hand family protein-like
HORVU.MOREX.r3.3HG0307310.1	bisque4	magnesium transporter, putative (DUF803)
HORVU.MOREX.r3.2HG0192630.1	bisque4	alpha-1,2-Mannosidase
HORVU.MOREX.r3.6HG0560140.1	bisque4	Endoglucanase
HORVU.MOREX.r3.7HG0640970.1	bisque4	CYCLOPS
HORVU.MOREX.r3.2HG0099280.1	bisque4	Cytochrome P450
HORVU.MOREX.r3.7HG0684810.1	bisque4	Glycerophosphodiester phosphodiesterase
HORVU.MOREX.r3.3HG0295150.1	bisque4	DNA-(apurinic or apyrimidinic site) lyase
HORVU.MOREX.r3.5HG0516680.1	bisque4	TCP transcription factor
HORVU.MOREX.r3.2HG0210970.1	bisque4	Protein BPS1, chloroplastic-like protein
HORVU.MOREX.r3.6HG0629330.1	bisque4	ABC1-like kinase
HORVU.MOREX.r3.2HG0155790.1	bisque4	Autophagy-related protein 2
HORVU.MOREX.r3.5HG0471090.1	bisque4	transcription factor-like protein
HORVU.MOREX.r3.1HG0063980.1	bisque4	CASP-like protein
HORVU.MOREX.r3.1HG0094350.1	bisque4	mRNA splicing factor, thioredoxin-like U5 snRNP
HORVU.MOREX.r3.3HG0236140.1	bisque4	Receptor-like kinase
HORVU.MOREX.r3.7HG0689010.1	bisque4	Manganese-dependent ADP-ribose/CDP-alcohol diphosphatase
HORVU.MOREX.r3.4HG0393510.1	bisque4	Cyclin-J18-like
HORVU.MOREX.r3.2HG0110940.1	bisque4	VQ motif-containing family protein
HORVU.MOREX.r3.6HG0581570.1	bisque4	Leucine-rich repeat-containing protein 1
HORVU.MOREX.r3.1HG0027640.1	bisque4	Plant/MSJ11-3 protein, putative
HORVU.MOREX.r3.5HG0504040.1	bisque4	11S globulin seed storage protein 2
HORVU.MOREX.r3.2HG0106680.1	bisque4	Ubiquitin thioesterase
HORVU.MOREX.r3.2HG0172010.1	bisque4	transmembrane protein
HORVU.MOREX.r3.1HG0021970.1	bisque4	1-aminocyclopropane-1-carboxylate oxidase
HORVU.MOREX.r3.7HG0643110.1	bisque4	Tryptophan decarboxylase
HORVU.MOREX.r3.5HG0487860.1	bisque4	Glutathione S-transferase
HORVU.MOREX.r3.3HG0236860.1	bisque4	GW repeat- and PHD finger-containing protein NERD
HORVU.MOREX.r3.5HG0504340.1	bisque4	Mediator of RNA polymerase II transcription subunit 8
HORVU.MOREX.r3.4HG0352710.1	bisque4	Vacuolar sorting receptor family protein
HORVU.MOREX.r3.6HG0624600.1	bisque4	Ethylene-responsive transcription factor
HORVU.MOREX.r3.4HG0336940.1	bisque4	Basic blue protein
HORVU.MOREX.r3.3HG0255960.1	bisque4	Kinase family protein
HORVU.MOREX.r3.7HG0676180.1	bisque4	Pyrophosphate--fructose 6-phosphate 1-phosphotransferase subunit alpha
HORVU.MOREX.r3.6HG0543570.1	bisque4	High affinity nitrate transporter
HORVU.MOREX.r3.5HG0455440.1	bisque4	Transmembrane 9 superfamily member
HORVU.MOREX.r3.7HG0674440.1	bisque4	Aluminum activated malate transporter family protein
HORVU.MOREX.r3.3HG0218550.1	bisque4	receptor kinase 1
HORVU.MOREX.r3.5HG0475420.1	bisque4	Syntaxin-binding protein 5
HORVU.MOREX.r3.7HG0654820.1	bisque4	2-oxoglutarate (2OG) and Fe(II)-dependent oxygenase superfamily protein
HORVU.MOREX.r3.3HG0274610.1	bisque4	Cinnamoyl-CoA reductase
HORVU.MOREX.r3.3HG0281330.1	bisque4	Kinase family protein
HORVU.MOREX.r3.3HG0291620.1	bisque4	Regulatory protein NPR1
HORVU.MOREX.r3.3HG0303140.1	bisque4	ABC transporter ATP-binding protein ARB1
HORVU.MOREX.r3.1HG0034330.1	bisque4	Prolyl 4-hydroxylase alpha subunit, putative
HORVU.MOREX.r3.6HG0629960.1	bisque4	S-acyltransferase
HORVU.MOREX.r3.1HG0081970.1	bisque4	senescence regulator (Protein of unknown function, DUF584)
HORVU.MOREX.r3.3HG0227010.1	bisque4	Non-canonical purine NTP pyrophosphatase
HORVU.MOREX.r3.3HG0308830.1	bisque4	ATP-binding ABC transporter
HORVU.MOREX.r3.3HG0295980.1	bisque4	Protein kinase, putative
HORVU.MOREX.r3.7HG0654600.1	bisque4	Proline-rich cell wall protein-like protein
HORVU.MOREX.r3.6HG0613800.1	bisque4	BRCT domain-containing protein
HORVU.MOREX.r3.6HG0551080.1	bisque4	Disease resistance protein (NBS-LRR class) family
HORVU.MOREX.r3.7HG0637540.1	bisque4	Sulfotransferase
HORVU.MOREX.r3.3HG0261880.1	bisque4	DUF789 family protein
HORVU.MOREX.r3.1HG0048910.1	bisque4	Phospholipase ABHD3
HORVU.MOREX.r3.5HG0480100.1	bisque4	Cysteine protease
HORVU.MOREX.r3.7HG0747920.1	bisque4	Kinase family protein
HORVU.MOREX.r3.1HG0057910.1	bisque4	Dual specificity protein phosphatase
HORVU.MOREX.r3.2HG0201420.1	bisque4	Protein kinase
HORVU.MOREX.r3.6HG0617130.1	bisque4	Glycosyltransferase
HORVU.MOREX.r3.1HG0074140.1	bisque4	O-fucosyltransferase family protein
HORVU.MOREX.r3.5HG0474540.1	bisque4	Protein transport protein Sec61 subunit alpha
HORVU.MOREX.r3.2HG0190630.1	bisque4	Lecithin:cholesterol acyltransferase
HORVU.MOREX.r3.5HG0480430.1	bisque4	Aldehyde dehydrogenase
HORVU.MOREX.r3.1HG0046460.1	bisque4	Late embryogenesis abundant (LEA) hydroxyproline-rich glycoprotein
HORVU.MOREX.r3.4HG0378550.1	bisque4	Insulin-degrading enzyme
HORVU.MOREX.r3.7HG0751250.1	bisque4	Copalyl diphosphate synthase-like protein
HORVU.MOREX.r3.1HG0014430.1	bisque4	Beta 1, 3 galactosyltransferase
HORVU.MOREX.r3.5HG0498320.1	bisque4	Zinc finger, B-box
HORVU.MOREX.r3.1HG0064240.1	bisque4	Coatomer subunit delta
HORVU.MOREX.r3.1HG0087190.1	bisque4	Structural constituent of cell wall
HORVU.MOREX.r3.5HG0520650.1	bisque4	Argonaute family protein
HORVU.MOREX.r3.3HG0266440.1	bisque4	Ubiquitin carboxyl-terminal hydrolase
HORVU.MOREX.r3.1HG0020220.1	bisque4	Protein VERNALIZATION INSENSITIVE 3
HORVU.MOREX.r3.5HG0510250.1	bisque4	Dirigent protein
HORVU.MOREX.r3.6HG0552230.1	bisque4	Polyubiquitin
HORVU.MOREX.r3.1HG0066250.1	bisque4	Isopentenyl-diphosphate delta-isomerase
HORVU.MOREX.r3.2HG0186410.1	bisque4	Beta-carotene hydroxylase
HORVU.MOREX.r3.5HG0482040.1	bisque4	Early light-induced protein
HORVU.MOREX.r3.2HG0123910.1	bisque4	Kinase family protein
HORVU.MOREX.r3.4HG0340030.1	bisque4	beta-fructofuranosidase 5
HORVU.MOREX.r3.1HG0029080.1	bisque4	60S ribosomal protein L18a-like protein
HORVU.MOREX.r3.5HG0497480.1	bisque4	ATPase ASNA1 homolog
HORVU.MOREX.r3.4HG0351890.1	bisque4	Peroxidase
HORVU.MOREX.r3.1HG0048030.1	bisque4	Membrane steroid-binding protein
HORVU.MOREX.r3.1HG0094160.1	bisque4	Calcium-binding family protein
HORVU.MOREX.r3.1HG0094860.1	bisque4	ATP-dependent DNA helicase mph1
HORVU.MOREX.r3.1HG0065110.1	bisque4	Pectinesterase
HORVU.MOREX.r3.7HG0680970.1	bisque4	Mitochondrial transcription termination factor family protein
HORVU.MOREX.r3.6HG0609180.1	bisque4	Thioredoxin reductase
HORVU.MOREX.r3.5HG0530190.1	bisque4	Ferredoxin
HORVU.MOREX.r3.1HG0087450.1	bisque4	Homeobox protein
HORVU.MOREX.r3.3HG0297430.1	bisque4	Cytochrome P450 family cinnamate 4-hydroxylase
HORVU.MOREX.r3.7HG0665180.1	bisque4	Glycosyltransferase
HORVU.MOREX.r3.5HG0423100.1	bisque4	Pathogenesis-related thaumatin family protein
HORVU.MOREX.r3.5HG0456510.1	bisque4	Dihydrolipoamide acetyltransferase component of pyruvate dehydrogenase complex
HORVU.MOREX.r3.1HG0081080.1	bisque4	IQ domain-containing protein
HORVU.MOREX.r3.3HG0284030.1	bisque4	Cytokinin riboside 5'-monophosphate phosphoribohydrolase
HORVU.MOREX.r3.1HG0017460.1	bisque4	Peroxidase
HORVU.MOREX.r3.7HG0677020.1	bisque4	ATP-dependent DNA helicase RRM3
HORVU.MOREX.r3.3HG0313900.1	bisque4	Methyl esterase 1
HORVU.MOREX.r3.5HG0524510.1	bisque4	P-loop containing nucleoside triphosphate hydrolases superfamily protein
HORVU.MOREX.r3.4HG0399530.1	bisque4	Zinc finger protein
HORVU.MOREX.r3.4HG0336020.1	bisque4	RING finger protein
HORVU.MOREX.r3.7HG0657100.1	bisque4	Pheophorbide a oxygenase, chloroplastic
HORVU.MOREX.r3.2HG0099570.1	bisque4	Copalyl diphosphate synthase
HORVU.MOREX.r3.7HG0644030.1	bisque4	Seed maturation protein
HORVU.MOREX.r3.7HG0736930.1	bisque4	Embryo yellow protein
HORVU.MOREX.r3.7HG0729700.1	bisque4	Receptor protein kinase-like
HORVU.MOREX.r3.3HG0257080.1	bisque4	Zinc finger CCCH domain-containing protein 4
HORVU.MOREX.r3.4HG0379180.1	bisque4	ABC transporter B family protein
HORVU.MOREX.r3.1HG0079630.1	bisque4	Sec14p-like phosphatidylinositol transfer family protein
HORVU.MOREX.r3.3HG0233880.1	bisque4	Tryptophan aminotransferase
HORVU.MOREX.r3.3HG0246520.1	bisque4	Peptide-N4-(N-acetyl-beta-glucosaminyl)asparagine amidase A
HORVU.MOREX.r3.5HG0523210.1	bisque4	Transcription factor
HORVU.MOREX.r3.4HG0347740.1	bisque4	Transmembrane 9 superfamily member
HORVU.MOREX.r3.5HG0443600.1	bisque4	Adhesion G-protein coupled receptor G2
HORVU.MOREX.r3.5HG0520640.1	bisque4	Argonaute protein
HORVU.MOREX.r3.2HG0208660.1	bisque4	Heavy metal transport/detoxification superfamily protein
HORVU.MOREX.r3.6HG0606060.1	bisque4	Plastid ribulose-1,5 bisphosphate carboxylase/oxygenase large subunit N-methyltransferase-related protein
HORVU.MOREX.r3.5HG0475180.1	bisque4	F-box protein
HORVU.MOREX.r3.3HG0245120.1	bisque4	Cysteine protease, putative
HORVU.MOREX.r3.7HG0726130.1	bisque4	Isoprenylcysteine alpha-carbonyl methylesterase ICME protein
HORVU.MOREX.r3.2HG0184550.1	bisque4	SAUR-like auxin-responsive family protein
HORVU.MOREX.r3.5HG0438910.1	bisque4	BTB/POZ domain-containing protein
HORVU.MOREX.r3.3HG0283080.1	bisque4	Sodium channel protein type 5 subunit alpha
HORVU.MOREX.r3.2HG0181700.1	bisque4	L-allo-threonine aldolase
HORVU.MOREX.r3.UnG0775280.1	bisque4	DNA gyrase inhibitor YacG
HORVU.MOREX.r3.1HG0021960.1	bisque4	1-aminocyclopropane-1-carboxylate oxidase
HORVU.MOREX.r3.5HG0424470.1	bisque4	Leucine-rich repeat receptor-like protein kinase family protein
HORVU.MOREX.r3.1HG0045660.1	bisque4	Cotton fiber expressed protein-like protein
HORVU.MOREX.r3.2HG0216680.1	bisque4	1-deoxy-D-xylulose 5-phosphate synthase
HORVU.MOREX.r3.7HG0748670.1	bisque4	GDSL esterase/lipase
HORVU.MOREX.r3.1HG0041130.1	bisque4	BTB/POZ domain containing protein, expressed
HORVU.MOREX.r3.6HG0632210.1	bisque4	Electron transfer flavoprotein beta-subunit
HORVU.MOREX.r3.3HG0312010.1	bisque4	Transaldolase
HORVU.MOREX.r3.7HG0669350.1	bisque4	Jasmonate zim-domain protein
HORVU.MOREX.r3.7HG0648750.1	bisque4	ATP-dependent 6-phosphofructokinase
HORVU.MOREX.r3.2HG0153630.1	bisque4	Receptor-like kinase
HORVU.MOREX.r3.6HG0543580.1	bisque4	High affinity nitrate transporter
HORVU.MOREX.r3.7HG0657860.1	bisque4	Pyrophosphate-energized vacuolar membrane proton pump
HORVU.MOREX.r3.UnG0799160.1	bisque4	Mediator of RNA polymerase II transcription subunit 12
HORVU.MOREX.r3.6HG0599630.1	bisque4	LRR and NB-ARC domains-containing disease resistance protein
HORVU.MOREX.r3.5HG0528600.1	bisque4	Protein PLANT CADMIUM RESISTANCE 2
HORVU.MOREX.r3.4HG0341970.1	bisque4	4-coumarate-CoA ligase
HORVU.MOREX.r3.7HG0675090.1	bisque4	Carboxyl methyltransferase
HORVU.MOREX.r3.2HG0190600.1	bisque4	cysteine-rich/transmembrane domain A-like protein
HORVU.MOREX.r3.4HG0405990.1	bisque4	Transmembrane protein, putative
HORVU.MOREX.r3.4HG0369230.1	bisque4	F-actin capping protein beta subunit, putative, expressed
HORVU.MOREX.r3.1HG0058340.1	bisque4	Metalloendoproteinase 1, putative
HORVU.MOREX.r3.5HG0459370.1	bisque4	Pyruvate kinase
HORVU.MOREX.r3.3HG0292380.1	bisque4	Double stranded RNA binding protein 3
HORVU.MOREX.r3.5HG0460570.1	bisque4	Glycosyltransferase
HORVU.MOREX.r3.1HG0066190.1	bisque4	Receptor-like kinase
HORVU.MOREX.r3.7HG0686290.1	bisque4	WUS-interacting protein 2 isoform 1
HORVU.MOREX.r3.5HG0482470.1	bisque4	S-adenosylmethionine decarboxylase proenzyme
HORVU.MOREX.r3.7HG0714970.1	bisque4	Multiprotein-bridging factor, putative
HORVU.MOREX.r3.6HG0630390.1	bisque4	F-box family protein
HORVU.MOREX.r3.1HG0057490.1	bisque4	Kinase family protein
HORVU.MOREX.r3.4HG0341890.1	bisque4	WD repeat protein-like
HORVU.MOREX.r3.5HG0517120.1	bisque4	MD-2-related lipid recognition domain-containing protein / ML domain-containing protein
HORVU.MOREX.r3.4HG0418350.1	bisque4	BAG family molecular chaperone regulator 6
HORVU.MOREX.r3.1HG0049640.1	bisque4	Cytochrome P450 family protein
HORVU.MOREX.r3.4HG0411770.1	bisque4	Cytochrome P450, putative, expressed
HORVU.MOREX.r3.1HG0042770.1	bisque4	Vacuolar protein sorting-associated protein 2-like protein 2
HORVU.MOREX.r3.6HG0608130.1	bisque4	ATP synthase delta-subunit
HORVU.MOREX.r3.4HG0358720.1	bisque4	Box C/D snoRNA protein 1
HORVU.MOREX.r3.2HG0195690.1	bisque4	filamentous hemagglutinin transporter
HORVU.MOREX.r3.1HG0037180.1	bisque4	Carbon catabolite repressor 4-like protein
HORVU.MOREX.r3.4HG0408180.1	bisque4	Receptor-like kinase
HORVU.MOREX.r3.6HG0573350.1	bisque4	transcription factor-like protein
HORVU.MOREX.r3.3HG0280450.1	bisque4	Splicing factor 3a, subunit 3
HORVU.MOREX.r3.3HG0302610.1	bisque4	Calcium-dependent lipid-binding domain-containing protein
HORVU.MOREX.r3.2HG0119600.1	bisque4	Transcription elongation factor-related family protein
HORVU.MOREX.r3.5HG0496150.1	bisque4	Ral GTPase-activating protein subunit beta
HORVU.MOREX.r3.7HG0699980.1	bisque4	myb domain protein 66
HORVU.MOREX.r3.1HG0085320.1	bisque4	CASP-like protein
HORVU.MOREX.r3.7HG0744200.1	bisque4	Homeobox protein knotted-1, putative
HORVU.MOREX.r3.5HG0533790.1	bisque4	RPM1-interacting protein 4
HORVU.MOREX.r3.4HG0385730.1	bisque4	Arogenate dehydratase
HORVU.MOREX.r3.2HG0208650.1	bisque4	Heavy metal transport/detoxification superfamily protein
HORVU.MOREX.r3.7HG0734250.1	bisque4	Serine/threonine-protein kinase
HORVU.MOREX.r3.3HG0254600.1	bisque4	NAC domain-containing protein
HORVU.MOREX.r3.2HG0149400.1	bisque4	Developmental and secondary metabolism regulator veA
HORVU.MOREX.r3.1HG0016450.1	bisque4	Kinase, putative
HORVU.MOREX.r3.5HG0488870.1	bisque4	CsAtPR5
HORVU.MOREX.r3.3HG0275460.1	bisque4	Translation initiation factor IF-1, chloroplastic
HORVU.MOREX.r3.2HG0131600.1	bisque4	Glucan endo-1,3-beta-glucosidase, putative
HORVU.MOREX.r3.6HG0616680.1	bisque4	F-box family protein
HORVU.MOREX.r3.5HG0470090.1	bisque4	Indole-3-glycerol phosphate synthase
HORVU.MOREX.r3.3HG0300280.1	bisque4	NAC-domain protein
HORVU.MOREX.r3.5HG0530750.1	bisque4	Post-GPI attachment to proteins factor 3
HORVU.MOREX.r3.1HG0079940.1	bisque4	Pentatricopeptide repeat-containing protein
HORVU.MOREX.r3.2HG0191970.1	bisque4	Protein phosphatase 2c, putative
HORVU.MOREX.r3.1HG0009460.1	bisque4	polyadenylate-binding protein 1-B-binding protein
HORVU.MOREX.r3.7HG0678110.1	bisque4	DNA mismatch repair protein MutL
HORVU.MOREX.r3.6HG0615850.1	bisque4	CDP-diacylglycerol--glycerol-3-phosphate 3-phosphatidyltransferase, putative
HORVU.MOREX.r3.7HG0732860.1	bisque4	Polyubiquitin
HORVU.MOREX.r3.1HG0014570.1	bisque4	Myb/SANT-like DNA-binding domain protein
HORVU.MOREX.r3.7HG0715490.1	bisque4	SWIB/MDM2, Plus-3 and GYF domain-containing protein
HORVU.MOREX.r3.4HG0339400.1	bisque4	Serine/threonine-protein kinase
HORVU.MOREX.r3.6HG0620260.1	bisque4	LURP-one-like protein
HORVU.MOREX.r3.5HG0526030.1	bisque4	Zinc finger protein
HORVU.MOREX.r3.7HG0701500.1	bisque4	Phospholipase a1-chloroplastic-like
HORVU.MOREX.r3.6HG0598830.1	bisque4	Vesicle-associated protein 1-1
HORVU.MOREX.r3.5HG0504350.1	bisque4	PRLI-interacting factor, putative
HORVU.MOREX.r3.7HG0678990.1	bisque4	Alanine:glyoxylate aminotransferase
HORVU.MOREX.r3.1HG0005420.1	bisque4	Glycosyltransferase
HORVU.MOREX.r3.3HG0310750.1	bisque4	Serine/arginine repetitive matrix protein 2, putative
HORVU.MOREX.r3.5HG0494070.1	bisque4	Purple acid phosphatase
HORVU.MOREX.r3.2HG0199060.1	bisque4	SNF2 domain-containing protein / helicase domain-containing protein / zinc finger protein-like protein
HORVU.MOREX.r3.4HG0339960.1	bisque4	serine-type endopeptidase inhibitor
HORVU.MOREX.r3.5HG0431990.1	bisque4	Acetyl-CoA carboxylase, putative
HORVU.MOREX.r3.7HG0665920.1	bisque4	Zinc finger (C3HC4-type RING finger) family protein
HORVU.MOREX.r3.1HG0015140.1	bisque4	Xyloglucan 6-xylosyltransferase 1
HORVU.MOREX.r3.1HG0072720.1	bisque4	Blue copper protein
HORVU.MOREX.r3.7HG0670510.1	bisque4	Protein NRT1/ PTR FAMILY 1.1
HORVU.MOREX.r3.5HG0420480.1	bisque4	BEL1-like homeodomain protein 6
HORVU.MOREX.r3.3HG0330590.1	bisque4	Glutathione S-transferase
HORVU.MOREX.r3.3HG0267300.1	bisque4	HAT dimerisation domain-containing protein-like
HORVU.MOREX.r3.2HG0117850.1	bisque4	TVP38/TMEM64 family membrane protein
HORVU.MOREX.r3.5HG0468510.1	bisque4	IQ domain-containing protein
HORVU.MOREX.r3.4HG0394590.1	bisque4	Homeobox-leucine zipper protein
HORVU.MOREX.r3.4HG0412030.1	bisque4	vacuolar sorting-associated protein (DUF946)
HORVU.MOREX.r3.3HG0229090.1	bisque4	Receptor-kinase, putative
HORVU.MOREX.r3.5HG0465420.1	bisque4	LOB domain-containing protein, putative
HORVU.MOREX.r3.2HG0171890.1	bisque4	Aspartic proteinase nepenthesin-1
HORVU.MOREX.r3.2HG0210950.1	bisque4	Tetratricopeptide repeat
HORVU.MOREX.r3.2HG0128030.1	bisque4	IgA FC receptor
HORVU.MOREX.r3.7HG0676130.1	bisque4	Diacylglycerol O-acyltransferase 2
HORVU.MOREX.r3.2HG0191250.1	bisque4	Coatomer subunit epsilon
HORVU.MOREX.r3.6HG0624390.1	bisque4	Two-component response regulator
HORVU.MOREX.r3.2HG0144110.1	bisque4	Ubiquinol-cytochrome C chaperone family protein
HORVU.MOREX.r3.2HG0142210.1	bisque4	Chromatin assembly factor-1
HORVU.MOREX.r3.1HG0076620.1	bisque4	Inorganic pyrophosphatase family protein
HORVU.MOREX.r3.3HG0300200.1	bisque4	Transposon Ty1-OR Gag-Pol polyprotein
HORVU.MOREX.r3.6HG0560020.1	bisque4	phospholipase-like protein (PEARLI 4) family protein
HORVU.MOREX.r3.5HG0489860.1	bisque4	WRKY transcription factor
HORVU.MOREX.r3.5HG0517290.1	bisque4	Aldehyde oxidase, putative
HORVU.MOREX.r3.3HG0313890.1	bisque4	PsbP family protein, expressed
HORVU.MOREX.r3.4HG0389240.1	bisque4	DUF3527 domain protein
HORVU.MOREX.r3.4HG0335270.1	bisque4	DUF538 family protein, putative (Protein of unknown function, DUF538)
HORVU.MOREX.r3.3HG0325690.1	bisque4	Histidine decarboxylase
HORVU.MOREX.r3.5HG0459870.1	bisque4	Calmodulin-binding family protein, putative, expressed
HORVU.MOREX.r3.3HG0311600.1	bisque4	Glutathione S-transferase
HORVU.MOREX.r3.5HG0495910.1	bisque4	Respiratory burst oxidase homolog
HORVU.MOREX.r3.2HG0112960.1	bisque4	Ethylene-responsive transcription factor
HORVU.MOREX.r3.4HG0333540.1	bisque4	Acetyltransferase, GNAT family protein, expressed
HORVU.MOREX.r3.7HG0654260.1	bisque4	Subtilisin-like protease
HORVU.MOREX.r3.4HG0410930.1	bisque4	Non-specific serine/threonine protein kinase
HORVU.MOREX.r3.5HG0479750.1	bisque4	Brevis radix-like protein
HORVU.MOREX.r3.4HG0400580.1	bisque4	Protein phosphatase 2c, putative
HORVU.MOREX.r3.2HG0099480.1	bisque4	Cytochrome P450
HORVU.MOREX.r3.7HG0750940.1	bisque4	Dirigent protein
HORVU.MOREX.r3.5HG0510130.1	bisque4	DUF1677 family protein
HORVU.MOREX.r3.7HG0743270.1	bisque4	WRKY transcription factor
HORVU.MOREX.r3.3HG0314810.1	bisque4	Tetraspanin family protein, putative
HORVU.MOREX.r3.7HG0676300.1	bisque4	Protein DETOXIFICATION
HORVU.MOREX.r3.6HG0613770.1	bisque4	Tetraacyldisaccharide 4'-kinase family protein
HORVU.MOREX.r3.4HG0398960.1	bisque4	Bifunctional protein HldE
HORVU.MOREX.r3.3HG0300600.1	bisque4	Acidic endochitinase
HORVU.MOREX.r3.3HG0219300.1	bisque4	G-type lectin S-receptor-like Serine/Threonine-kinase
HORVU.MOREX.r3.1HG0076690.1	bisque4	Peroxidase
HORVU.MOREX.r3.7HG0678160.1	bisque4	Disease resistance protein
HORVU.MOREX.r3.7HG0751680.1	bisque4	NAC domain-containing protein
HORVU.MOREX.r3.3HG0316460.1	bisque4	Disease resistance protein (NBS-LRR class) family
HORVU.MOREX.r3.7HG0665260.1	bisque4	Myb transcription factor
HORVU.MOREX.r3.3HG0278780.1	bisque4	Acyl carrier protein
HORVU.MOREX.r3.5HG0510840.1	bisque4	U3 small nucleolar RNA-associated protein 18-like protein
HORVU.MOREX.r3.3HG0311690.1	bisque4	Fatty acid oxidation complex subunit alpha
HORVU.MOREX.r3.3HG0248480.1	bisque4	Cytochrome P450
HORVU.MOREX.r3.2HG0198540.1	bisque4	Matrilin-3
HORVU.MOREX.r3.1HG0026010.1	bisque4	Kinase interacting (KIP1-like) family protein
HORVU.MOREX.r3.4HG0416760.1	bisque4	Non-structural protein 1
HORVU.MOREX.r3.7HG0658270.1	bisque4	Hyp O-arabinosyltransferase-like protein
HORVU.MOREX.r3.6HG0596750.1	bisque4	Senescence regulator
HORVU.MOREX.r3.3HG0226460.1	bisque4	Receptor-like kinase
HORVU.MOREX.r3.3HG0237300.1	bisque4	Starch synthase, chloroplastic/amyloplastic
HORVU.MOREX.r3.7HG0664280.1	bisque4	Pentatricopeptide repeat-containing protein
HORVU.MOREX.r3.6HG0622970.1	bisque4	Sugar transporter, putative
HORVU.MOREX.r3.2HG0115600.1	bisque4	Short-chain dehydrogenase/reductase
HORVU.MOREX.r3.6HG0597590.1	bisque4	Protein disulfide-isomerase
HORVU.MOREX.r3.6HG0578410.1	bisque4	Beta-1,3-N-acetylglucosaminyltransferase manic fringe
HORVU.MOREX.r3.3HG0314320.1	bisque4	Leucine-rich repeat receptor-like protein kinase family protein
HORVU.MOREX.r3.5HG0484260.1	bisque4	S-adenosyl-L-methionine-dependent methyltransferases superfamily protein
HORVU.MOREX.r3.5HG0523850.1	bisque4	Protein ELC
HORVU.MOREX.r3.2HG0198920.1	bisque4	Phosphatidylinositol-4-phosphate 5-kinase, putative
HORVU.MOREX.r3.5HG0459940.1	bisque4	Hippocampus abundant transcript-like protein 1
HORVU.MOREX.r3.1HG0019270.1	bisque4	2-oxoglutarate (2OG) and Fe(II)-dependent oxygenase superfamily protein, putative
HORVU.MOREX.r3.2HG0193510.1	bisque4	Gpcr-type g protein 2
HORVU.MOREX.r3.7HG0693390.1	bisque4	Glutaredoxin family protein
HORVU.MOREX.r3.5HG0449980.1	bisque4	Translation initiation factor IF-2
HORVU.MOREX.r3.1HG0087910.1	bisque4	Glutaredoxin, putative
HORVU.MOREX.r3.4HG0331220.1	bisque4	SPFH domain/band 7 family protein
HORVU.MOREX.r3.3HG0224530.1	bisque4	GDSL esterase/lipase
HORVU.MOREX.r3.4HG0337820.1	bisque4	UDP-glucose 6-dehydrogenase
HORVU.MOREX.r3.UnG0777960.1	bisque4	P-loop containing nucleoside triphosphate hydrolases superfamily protein
HORVU.MOREX.r3.4HG0341130.1	bisque4	RING/U-box superfamily protein
HORVU.MOREX.r3.2HG0154360.1	bisque4	HAD-superfamily hydrolase, subfamily IG, 5'-nucleotidase
HORVU.MOREX.r3.2HG0112660.1	bisque4	Peroxidase
HORVU.MOREX.r3.7HG0728390.1	bisque4	Exocyst complex component EXO70A1
HORVU.MOREX.r3.4HG0400860.1	bisque4	D-tagatose-1,6-bisphosphate aldolase subunit
HORVU.MOREX.r3.5HG0486530.1	bisque4	Ethylene-responsive transcription factor
HORVU.MOREX.r3.2HG0133450.1	bisque4	Remorin
HORVU.MOREX.r3.7HG0748520.1	bisque4	2-oxoglutarate (2OG) and Fe(II)-dependent oxygenase superfamily protein
HORVU.MOREX.r3.6HG0565880.1	bisque4	Polyubiquitin
HORVU.MOREX.r3.6HG0546230.1	bisque4	Disease resistance protein RPM1
HORVU.MOREX.r3.6HG0609880.1	bisque4	ADP,ATP carrier protein, mitochondrial
HORVU.MOREX.r3.3HG0315330.1	bisque4	Retrovirus-related Pol polyprotein from transposon TNT 1-94
HORVU.MOREX.r3.2HG0172470.1	bisque4	UPSTREAM OF FLC protein (DUF966)
HORVU.MOREX.r3.1HG0020440.1	bisque4	Kinase family protein
HORVU.MOREX.r3.7HG0688080.1	bisque4	DUF241 domain protein, putative (DUF241)
HORVU.MOREX.r3.3HG0304780.1	bisque4	Peptidyl serine alpha-galactosyltransferase
HORVU.MOREX.r3.7HG0715130.1	bisque4	Arginine deiminase
HORVU.MOREX.r3.6HG0557700.1	bisque4	Receptor-like protein kinase
HORVU.MOREX.r3.6HG0606430.1	bisque4	Peptide transporter
HORVU.MOREX.r3.2HG0134770.1	bisque4	Glycosyltransferase
HORVU.MOREX.r3.2HG0111350.1	bisque4	NAC domain-containing protein
HORVU.MOREX.r3.2HG0095620.1	bisque4	Curved DNA-binding protein
HORVU.MOREX.r3.6HG0579780.1	bisque4	Vacuolar-processing enzyme
HORVU.MOREX.r3.7HG0681950.1	bisque4	Chorismate mutase
HORVU.MOREX.r3.6HG0598890.1	bisque4	Thylakoid lumenal protein, chloroplastic
HORVU.MOREX.r3.3HG0237580.1	bisque4	Heat-shock protein, putative
HORVU.MOREX.r3.5HG0517330.1	bisque4	Aldehyde oxidase, putative
HORVU.MOREX.r3.3HG0236050.1	bisque4	Basic helix loop helix (BHLH) family transcription factor
HORVU.MOREX.r3.6HG0561260.1	bisque4	Receptor kinase
HORVU.MOREX.r3.5HG0501120.1	bisque4	26S proteasome regulatory subunit
HORVU.MOREX.r3.5HG0514950.1	bisque4	Actin-depolymerizing factor
HORVU.MOREX.r3.1HG0038930.1	bisque4	Chitinase
HORVU.MOREX.r3.4HG0416080.1	bisque4	Matrix metalloproteinase
HORVU.MOREX.r3.2HG0125880.1	bisque4	Rela/spot homolog 3 family protein
HORVU.MOREX.r3.7HG0716900.1	bisque4	Transmembrane 9 superfamily member
HORVU.MOREX.r3.4HG0386490.1	bisque4	Receptor-like kinase, putative
HORVU.MOREX.r3.2HG0126000.1	bisque4	Stress responsive alpha-beta barrel domain protein
HORVU.MOREX.r3.3HG0257310.1	bisque4	Glucosidase 2 subunit beta
HORVU.MOREX.r3.1HG0002020.1	bisque4	O-methyltransferase-like protein
HORVU.MOREX.r3.5HG0514340.1	bisque4	NAC domain-containing protein, putative
HORVU.MOREX.r3.6HG0630900.1	bisque4	transmembrane protein, putative (DUF594)
HORVU.MOREX.r3.7HG0728250.1	bisque4	NBS-LRR-like resistance protein
HORVU.MOREX.r3.2HG0187680.1	bisque4	Glutathione S-transferase
HORVU.MOREX.r3.6HG0617580.1	bisque4	Ethylene-responsive transcription factor
HORVU.MOREX.r3.5HG0420850.1	bisque4	transmembrane protein, putative (DUF707)
HORVU.MOREX.r3.4HG0364910.1	bisque4	B3 domain-containing protein REM-like 1
HORVU.MOREX.r3.1HG0049060.1	bisque4	Heavy-metal-associated domain-containing protein, putative, expressed
HORVU.MOREX.r3.5HG0424690.1	bisque4	Sucrose-phosphatase
HORVU.MOREX.r3.2HG0105210.1	bisque4	Cytochrome P450 family protein, expressed
HORVU.MOREX.r3.1HG0067250.1	bisque4	Secretory carrier-associated membrane protein
HORVU.MOREX.r3.7HG0708040.1	bisque4	Cleavage and polyadenylation specificity factor subunit 5
HORVU.MOREX.r3.5HG0498480.1	bisque4	Glycosyltransferase
HORVU.MOREX.r3.3HG0293560.1	bisque4	Secretory carrier-associated membrane protein
HORVU.MOREX.r3.4HG0354460.1	bisque4	Alpha/beta-Hydrolases superfamily protein
HORVU.MOREX.r3.7HG0725960.1	bisque4	ATP-citrate synthase, putative
HORVU.MOREX.r3.5HG0517520.1	bisque4	Purine permease-like protein
HORVU.MOREX.r3.5HG0526580.1	bisque4	Scarecrow transcription factor family protein
HORVU.MOREX.r3.3HG0247830.1	bisque4	Dual specificity protein phosphatase
HORVU.MOREX.r3.4HG0385110.1	bisque4	Non-specific serine/threonine protein kinase
HORVU.MOREX.r3.5HG0519730.1	bisque4	DNA-binding protein SMUBP-2
HORVU.MOREX.r3.5HG0478830.1	bisque4	Xyloglucan endotransglucosylase/hydrolase
HORVU.MOREX.r3.7HG0723280.1	bisque4	PLATZ transcription factor family protein
HORVU.MOREX.r3.1HG0064880.1	bisque4	Alpha/beta-Hydrolases superfamily protein
HORVU.MOREX.r3.3HG0325230.1	bisque4	Abscisic stress ripening
HORVU.MOREX.r3.3HG0304410.1	bisque4	Plant cadmium resistance protein
HORVU.MOREX.r3.2HG0213380.1	bisque4	Cysteine protease
HORVU.MOREX.r3.5HG0514690.1	bisque4	Calmodulin-binding protein
HORVU.MOREX.r3.3HG0240080.1	bisque4	Aminotransferase
HORVU.MOREX.r3.3HG0304830.1	bisque4	Protein kinase
HORVU.MOREX.r3.6HG0628340.1	bisque4	U-box domain-containing family protein
HORVU.MOREX.r3.2HG0205400.1	bisque4	Chloride channel protein
HORVU.MOREX.r3.1HG0079650.1	bisque4	Myb/SANT-like DNA-binding domain protein
HORVU.MOREX.r3.5HG0433160.1	bisque4	alpha/beta-Hydrolases superfamily protein
HORVU.MOREX.r3.6HG0627090.1	bisque4	Alcohol dehydrogenase 3
HORVU.MOREX.r3.1HG0092910.1	bisque4	FAD-binding Berberine family protein
HORVU.MOREX.r3.5HG0423030.1	bisque4	Thaumatin-like protein
HORVU.MOREX.r3.4HG0331500.1	bisque4	Hydroxyproline-rich glycoprotein
HORVU.MOREX.r3.1HG0048120.1	bisque4	Pyridoxine/pyridoxamine 5'-phosphate oxidase
HORVU.MOREX.r3.7HG0750090.1	bisque4	4-hydroxy-4-methyl-2-oxoglutarate aldolase
HORVU.MOREX.r3.7HG0719440.1	bisque4	Heme oxygenase 1
HORVU.MOREX.r3.7HG0663990.1	bisque4	Scarecrow transcription factor family protein
HORVU.MOREX.r3.1HG0072060.1	bisque4	Phosphatidylethanolamine-binding protein
HORVU.MOREX.r3.6HG0551350.1	bisque4	StAR-related lipid transfer protein
HORVU.MOREX.r3.4HG0336870.1	bisque4	Microsomal glutathione S-transferase 3
HORVU.MOREX.r3.5HG0462600.1	bisque4	Serine/threonine-protein kinase
HORVU.MOREX.r3.4HG0394690.1	bisque4	F-box family protein
HORVU.MOREX.r3.3HG0288620.1	bisque4	VQ motif-containing protein
HORVU.MOREX.r3.4HG0385640.1	bisque4	Hydrophobic family protein
HORVU.MOREX.r3.5HG0478580.1	bisque4	Inositol-1,4,5-trisphosphate 5-phosphatase 4 isoform 1
HORVU.MOREX.r3.2HG0096750.1	bisque4	WRKY transcription factor
HORVU.MOREX.r3.6HG0616320.1	bisque4	HIT-type Zinc finger family protein
HORVU.MOREX.r3.3HG0296500.1	bisque4	Ribosomal protein L34e superfamily protein
HORVU.MOREX.r3.2HG0193070.1	bisque4	Aldose 1-epimerase family protein
HORVU.MOREX.r3.1HG0057580.1	bisque4	PRA1 family protein
HORVU.MOREX.r3.3HG0251900.1	bisque4	WRKY transcription factor
HORVU.MOREX.r3.7HG0748380.1	bisque4	Zim17-type zinc finger protein
HORVU.MOREX.r3.3HG0283700.1	bisque4	Basic helix-loop-helix (BHLH) family transcription factor
HORVU.MOREX.r3.7HG0707780.1	bisque4	Nicalin
HORVU.MOREX.r3.4HG0364120.1	bisque4	Lipase
HORVU.MOREX.r3.2HG0103170.1	bisque4	Glycosyltransferase
HORVU.MOREX.r3.5HG0501500.1	bisque4	Glucan endo-1,3-beta-glucosidase 3
HORVU.MOREX.r3.1HG0005710.1	bisque4	L-ascorbate oxidase
HORVU.MOREX.r3.5HG0484070.1	bisque4	WRKY transcription factor
HORVU.MOREX.r3.5HG0498900.1	bisque4	Alpha/beta hydrolase, putative
HORVU.MOREX.r3.5HG0524150.1	bisque4	Elongation factor-like GTPase 1
HORVU.MOREX.r3.5HG0489580.1	bisque4	Nuclear factor Y subunit C
HORVU.MOREX.r3.3HG0247210.1	bisque4	V-type proton ATPase subunit E
HORVU.MOREX.r3.2HG0125840.1	bisque4	Kinase family protein
HORVU.MOREX.r3.2HG0174620.1	bisque4	Amino acid permease
HORVU.MOREX.r3.2HG0185100.1	bisque4	Homeobox protein, putative
HORVU.MOREX.r3.5HG0495550.1	bisque4	Disease resistance protein (TIR-NBS-LRR class)
HORVU.MOREX.r3.2HG0188380.1	bisque4	Rop guanine nucleotide exchange factor, putative
HORVU.MOREX.r3.2HG0208720.1	bisque4	Heavy metal transport/detoxification superfamily protein
HORVU.MOREX.r3.1HG0027090.1	bisque4	Lactoylglutathione lyase
HORVU.MOREX.r3.6HG0570860.1	bisque4	Squamosa promoter-binding-like protein
HORVU.MOREX.r3.5HG0453870.1	bisque4	D(2) dopamine receptor
HORVU.MOREX.r3.2HG0123490.1	bisque4	Lipid transfer protein
HORVU.MOREX.r3.2HG0170090.1	bisque4	Regulator of nonsense transcripts UPF3
HORVU.MOREX.r3.3HG0281270.1	bisque4	Kinase family protein
HORVU.MOREX.r3.UnG0771370.1	bisque4	Cysteine/Histidine-rich C1 domain family protein
HORVU.MOREX.r3.5HG0436680.1	bisque4	Peroxisomal membrane protein PMP22
HORVU.MOREX.r3.7HG0655710.1	bisque4	Serine/threonine-protein kinase
HORVU.MOREX.r3.7HG0667790.1	bisque4	Pyridoxamine 5'-phosphate oxidase family protein
HORVU.MOREX.r3.3HG0328300.1	bisque4	Heavy metal transport/detoxification superfamily protein
HORVU.MOREX.r3.3HG0273720.1	bisque4	Cytochrome P450
HORVU.MOREX.r3.2HG0205290.1	bisque4	Tryptophan decarboxylase
HORVU.MOREX.r3.6HG0574230.1	bisque4	60 kDa chaperonin
HORVU.MOREX.r3.6HG0607560.1	bisque4	Adenine nucleotide alpha hydrolases-like superfamily protein
HORVU.MOREX.r3.2HG0144980.1	bisque4	Mediator of RNA polymerase II transcription subunit 11
HORVU.MOREX.r3.2HG0152860.1	bisque4	Peroxisomal (S)-2-hydroxy-acid oxidase
HORVU.MOREX.r3.6HG0568410.1	bisque4	Zinc finger protein, putative
HORVU.MOREX.r3.2HG0132430.1	bisque4	Transcription factor jumonji (jmjC) domain-containing protein
HORVU.MOREX.r3.7HG0695170.1	bisque4	RNA-binding family protein
HORVU.MOREX.r3.7HG0688330.1	bisque4	Cation-chloride cotransporter 1
HORVU.MOREX.r3.7HG0664260.1	bisque4	12-oxophytodienoate reductase-like protein
HORVU.MOREX.r3.2HG0116390.1	bisque4	RING finger protein
HORVU.MOREX.r3.3HG0319610.1	bisque4	KH domain-containing, RNA-binding, signal transduction-associated protein 1
HORVU.MOREX.r3.1HG0008980.1	bisque4	TOX high mobility group box protein, putative (DUF1635)
HORVU.MOREX.r3.7HG0665940.1	bisque4	Phosphatidylinositol:ceramide inositolphosphotransferase
HORVU.MOREX.r3.5HG0518200.1	bisque4	Receptor lectin kinase
HORVU.MOREX.r3.3HG0254030.1	bisque4	Kinase family protein
HORVU.MOREX.r3.1HG0024050.1	bisque4	Poly [ADP-ribose] polymerase
HORVU.MOREX.r3.7HG0664700.1	bisque4	RING/U-box superfamily protein, putative
HORVU.MOREX.r3.6HG0631370.1	bisque4	Pathogenesis-related protein PR-4
HORVU.MOREX.r3.6HG0546880.1	bisque4	Glycerol kinase
HORVU.MOREX.r3.5HG0494290.1	bisque4	Ascorbate oxidase
HORVU.MOREX.r3.5HG0433150.1	bisque4	Calmodulin
HORVU.MOREX.r3.1HG0056160.1	bisque4	Altered inheritance of mitochondria protein 32
HORVU.MOREX.r3.1HG0000130.1	bisque4	Paired amphipathic helix protein Sin3
HORVU.MOREX.r3.4HG0331520.1	bisque4	Protein UPSTREAM OF FLC
HORVU.MOREX.r3.1HG0090830.1	bisque4	U-box domain-containing protein
HORVU.MOREX.r3.4HG0337230.1	bisque4	Phosphoglucosamine mutase
HORVU.MOREX.r3.2HG0174420.1	bisque4	Heavy metal transport/detoxification protein
HORVU.MOREX.r3.7HG0635020.1	bisque4	disease resistance family protein / LRR family protein
HORVU.MOREX.r3.2HG0186970.1	bisque4	Peptidoglycan-binding LysM domain-containing protein
HORVU.MOREX.r3.6HG0591940.1	bisque4	Zinc finger protein ubi-d4 B
HORVU.MOREX.r3.6HG0604670.1	bisque4	Phosphoethanolamine N-methyltransferase
HORVU.MOREX.r3.7HG0712360.1	bisque4	Protein reticulata-related 1, chloroplastic
HORVU.MOREX.r3.4HG0391730.1	bisque4	UDP-glucuronate 4-epimerase 4
HORVU.MOREX.r3.7HG0749230.1	bisque4	O-methyltransferase
HORVU.MOREX.r3.2HG0141740.1	bisque4	DNA/RNA helicase
HORVU.MOREX.r3.2HG0116700.1	bisque4	Chromodomain helicase DNA-binding protein, putative
HORVU.MOREX.r3.2HG0182810.1	bisque4	Yellow stripe-like transporter 12
HORVU.MOREX.r3.2HG0211930.1	bisque4	Cytochrome P450 family protein, expressed
HORVU.MOREX.r3.5HG0481630.1	bisque4	ATP-dependent zinc metalloprotease FtsH
HORVU.MOREX.r3.5HG0517260.1	bisque4	Glutamate carboxypeptidase 2
HORVU.MOREX.r3.4HG0339350.1	bisque4	transmembrane protein
HORVU.MOREX.r3.3HG0298740.1	bisque4	Erythroid differentiation-related factor 1-like protein
HORVU.MOREX.r3.2HG0168460.1	bisque4	zinc finger MYM-type-like protein
HORVU.MOREX.r3.2HG0185830.1	bisque4	Ethylene-responsive transcription factor
HORVU.MOREX.r3.3HG0301510.1	bisque4	8-amino-7-oxononanoate synthase
HORVU.MOREX.r3.3HG0315990.1	bisque4	Jasmonate O-methyltransferase
HORVU.MOREX.r3.6HG0604400.1	bisque4	WD-repeat 1
HORVU.MOREX.r3.5HG0431140.1	bisque4	Glucan 1,3-beta-glucosidase
HORVU.MOREX.r3.7HG0732130.1	bisque4	Cytochrome P450
HORVU.MOREX.r3.4HG0401890.1	bisque4	Kinase family protein
HORVU.MOREX.r3.4HG0339790.1	bisque4	4-hydroxy-3-methylbut-2-enyl diphosphate reductase
HORVU.MOREX.r3.5HG0512600.1	bisque4	Peroxidase
HORVU.MOREX.r3.2HG0186080.1	bisque4	2-oxoglutarate (2OG) and Fe(II)-dependent oxygenase superfamily protein
HORVU.MOREX.r3.5HG0484590.1	bisque4	O-methyltransferase
HORVU.MOREX.r3.UnG0760600.1	bisque4	P-loop containing nucleoside triphosphate hydrolases superfamily protein
HORVU.MOREX.r3.5HG0509190.1	bisque4	phosphoglucosamine mutase family protein
HORVU.MOREX.r3.7HG0717840.1	bisque4	ABC transporter-like family-protein
HORVU.MOREX.r3.4HG0335900.1	bisque4	staurosporin and temperature sensitive 3-like A
HORVU.MOREX.r3.4HG0392320.1	bisque4	3-ketoacyl-CoA synthase
HORVU.MOREX.r3.3HG0267430.1	bisque4	Leucine-rich repeat receptor protein kinase
HORVU.MOREX.r3.5HG0509280.1	bisque4	Structural constituent of ribosome protein
HORVU.MOREX.r3.1HG0046440.1	bisque4	Ripening related protein family
HORVU.MOREX.r3.1HG0025900.1	bisque4	homeobox protein knotted-1-like 6
HORVU.MOREX.r3.3HG0234040.1	bisque4	Inhibitor protein
HORVU.MOREX.r3.1HG0004110.1	bisque4	DUF868 family protein
HORVU.MOREX.r3.6HG0572290.1	bisque4	26S protease regulatory subunit
HORVU.MOREX.r3.5HG0419520.1	bisque4	Microtubule-associated protein 70-2
HORVU.MOREX.r3.5HG0458840.1	bisque4	NAC-domain protein
HORVU.MOREX.r3.1HG0078880.1	bisque4	Short transient receptor potential channel 3
HORVU.MOREX.r3.2HG0111500.1	bisque4	NAC domain protein
HORVU.MOREX.r3.4HG0353260.1	bisque4	Cytochrome P450-like protein
HORVU.MOREX.r3.5HG0480840.1	bisque4	egg cell-secreted-like protein (DUF1278)
HORVU.MOREX.r3.5HG0504670.1	bisque4	Acetyl-coenzyme A synthetase
HORVU.MOREX.r3.7HG0721660.1	bisque4	Serine/threonine-protein kinase mTOR
HORVU.MOREX.r3.4HG0331890.1	bisque4	Haloacid dehalogenase-like hydrolase superfamily protein
HORVU.MOREX.r3.1HG0059190.1	bisque4	Cytochrome P450
HORVU.MOREX.r3.5HG0499610.1	bisque4	DUF1442 family protein
HORVU.MOREX.r3.2HG0211220.1	bisque4	Peroxisome biogenesis protein 22
HORVU.MOREX.r3.2HG0139080.1	bisque4	Aspartic proteinase nepenthesin-1
HORVU.MOREX.r3.7HG0692820.1	bisque4	2-oxoglutarate/malate translocator, chloroplastic
HORVU.MOREX.r3.5HG0479460.1	bisque4	SprT-like domain-containing protein Spartan
HORVU.MOREX.r3.5HG0428260.1	bisque4	Bidirectional sugar transporter SWEET
HORVU.MOREX.r3.5HG0426030.1	bisque4	RING/U-box superfamily protein
HORVU.MOREX.r3.1HG0078400.1	bisque4	Tyrosine decarboxylase
HORVU.MOREX.r3.2HG0155180.1	bisque4	F-box family protein
HORVU.MOREX.r3.7HG0643120.1	bisque4	Tryptophan decarboxylase
HORVU.MOREX.r3.3HG0241380.1	bisque4	ABC subfamily C transporter
HORVU.MOREX.r3.5HG0490450.1	bisque4	E3 ubiquitin-protein ligase-like protein
HORVU.MOREX.r3.5HG0479070.1	bisque4	Myb factor
HORVU.MOREX.r3.2HG0196270.1	bisque4	S-acyltransferase
HORVU.MOREX.r3.2HG0122430.1	bisque4	Transcription factor
HORVU.MOREX.r3.3HG0235760.1	bisque4	Lectin receptor kinase
HORVU.MOREX.r3.6HG0598420.1	bisque4	E3 ubiquitin-protein ligase
HORVU.MOREX.r3.3HG0229310.1	bisque4	Receptor-like protein kinase
HORVU.MOREX.r3.7HG0740470.1	bisque4	Oxygen-dependent choline dehydrogenase
HORVU.MOREX.r3.5HG0507280.1	bisque4	E3 ubiquitin-protein ligase RGLG2
HORVU.MOREX.r3.7HG0651000.1	bisque4	Disease resistance protein (NBS-LRR class) family
HORVU.MOREX.r3.1HG0046330.1	bisque4	Plant basic secretory family protein
HORVU.MOREX.r3.3HG0233030.1	bisque4	Ring finger protein, putative
HORVU.MOREX.r3.1HG0074710.1	bisque4	Zinc finger protein
HORVU.MOREX.r3.2HG0163380.1	bisque4	Bifunctional uridylyltransferase/uridylyl-removing enzyme
HORVU.MOREX.r3.5HG0502220.1	bisque4	SAUR-like auxin-responsive protein family
HORVU.MOREX.r3.2HG0202460.1	bisque4	C2 domain-containing protein
HORVU.MOREX.r3.6HG0604540.1	bisque4	Protein SLOW GREEN 1, chloroplastic
HORVU.MOREX.r3.7HG0657900.1	bisque4	NBS-LRR disease resistance protein, putative
HORVU.MOREX.r3.4HG0401480.1	bisque4	3'-5' exonuclease domain-containing family protein
HORVU.MOREX.r3.7HG0683800.1	bisque4	Exocyst complex component, putative
HORVU.MOREX.r3.1HG0038890.1	bisque4	ABC transporter G family member
HORVU.MOREX.r3.5HG0524840.1	bisque4	Alpha-ketoglutarate-dependent dioxygenase AlkB-like protein
HORVU.MOREX.r3.2HG0198010.1	bisque4	Polyadenylate-binding protein-interacting protein 4
HORVU.MOREX.r3.7HG0698910.1	bisque4	DnaJ homolog subfamily C member 2
HORVU.MOREX.r3.6HG0575710.1	bisque4	Kynurenine formamidase
HORVU.MOREX.r3.1HG0048890.1	bisque4	Phospholipase ABHD3
HORVU.MOREX.r3.3HG0306710.1	bisque4	PHD finger alfin-like protein
HORVU.MOREX.r3.3HG0322050.1	bisque4	GPI-anchored lorelei-like protein
HORVU.MOREX.r3.7HG0744590.1	bisque4	Retrotransposon protein, putative, Ty1-copia subclass
HORVU.MOREX.r3.5HG0420210.1	bisque4	Plasma membrane ATPase
HORVU.MOREX.r3.5HG0517640.1	bisque4	Glucan endo-1,3-beta-glucosidase, putative
HORVU.MOREX.r3.3HG0219000.1	bisque4	Serine/threonine-protein kinase
HORVU.MOREX.r3.1HG0053610.1	bisque4	Xyloglucan endotransglucosylase/hydrolase
HORVU.MOREX.r3.7HG0748530.1	bisque4	Dirigent protein
HORVU.MOREX.r3.7HG0685280.1	bisque4	rRNA N-glycosidase
HORVU.MOREX.r3.3HG0286080.1	bisque4	Lachrymatory-factor synthase
HORVU.MOREX.r3.1HG0090150.1	bisque4	Serine protease
HORVU.MOREX.r3.5HG0480630.1	bisque4	Erect panicle 2 protein
HORVU.MOREX.r3.4HG0347710.1	bisque4	Tumor necrosis factor receptor superfamily member 3
HORVU.MOREX.r3.2HG0156680.1	bisque4	WRKY transcription factor
HORVU.MOREX.r3.5HG0443220.1	bisque4	5-methylthioadenosine/S-adenosylhomocysteine deaminase
HORVU.MOREX.r3.2HG0170160.1	bisque4	Cleft lip and palate transmembrane 1
HORVU.MOREX.r3.7HG0664300.1	bisque4	Laccase
HORVU.MOREX.r3.2HG0125760.1	bisque4	Protein FAR1-RELATED SEQUENCE 5
HORVU.MOREX.r3.1HG0044970.1	bisque4	Cytochrome c oxidase assembly protein COX19
HORVU.MOREX.r3.2HG0099640.1	bisque4	Glycosyltransferase
HORVU.MOREX.r3.7HG0710960.1	bisque4	Ufm1-specific protease 2
HORVU.MOREX.r3.1HG0022760.1	bisque4	BTB/POZ/MATH-domain protein
HORVU.MOREX.r3.2HG0174650.1	bisque4	WPP domain-interacting protein 1
HORVU.MOREX.r3.1HG0025060.1	bisque4	centrosomal protein of 135 kDa-like protein
HORVU.MOREX.r3.3HG0301320.1	bisque4	Cytochrome P450, expressed
HORVU.MOREX.r3.1HG0080220.1	bisque4	Vesicle transport V-SNARE protein
HORVU.MOREX.r3.1HG0046780.1	bisque4	Alpha-1,3-mannosyl-glycoprotein 4-beta-N-acetylglucosaminyltransferase A
HORVU.MOREX.r3.7HG0681750.1	bisque4	Pumilio-like protein
HORVU.MOREX.r3.5HG0468160.1	bisque4	V-type proton ATPase subunit H
HORVU.MOREX.r3.7HG0745210.1	bisque4	NF-X1-type zinc finger protein NFXL1
HORVU.MOREX.r3.2HG0197430.1	bisque4	E3 ubiquitin-protein ligase RNF14
HORVU.MOREX.r3.2HG0108120.1	bisque4	26S protease regulatory subunit
HORVU.MOREX.r3.7HG0637130.1	bisque4	F-box protein
HORVU.MOREX.r3.7HG0669230.1	bisque4	MACPF domain-containing protein
HORVU.MOREX.r3.2HG0190680.1	bisque4	Aminotransferase
HORVU.MOREX.r3.7HG0661640.1	bisque4	Pathogenesis-related protein 1
HORVU.MOREX.r3.2HG0119200.1	bisque4	ATP synthase mitochondrial F1 complex assembly factor 2
HORVU.MOREX.r3.3HG0331080.1	bisque4	Plant cadmium resistance protein
HORVU.MOREX.r3.6HG0545980.1	bisque4	BHLH transcription factor
HORVU.MOREX.r3.2HG0143450.1	bisque4	HAT transposon superfamily protein, putative
HORVU.MOREX.r3.7HG0680860.1	bisque4	Calcium-dependent ARF-type GTPase activating protein family
HORVU.MOREX.r3.3HG0274530.1	bisque4	Octicosapeptide/Phox/Bem1p (PB1) domain-containing protein / tetratricopeptide repeat (TPR)-containing protein
HORVU.MOREX.r3.1HG0049770.1	bisque4	Serine carboxypeptidase S28 family protein
HORVU.MOREX.r3.2HG0213040.1	bisque4	Ethylene-responsive transcription factor, putative
HORVU.MOREX.r3.4HG0396690.1	bisque4	Purple acid phosphatase
HORVU.MOREX.r3.2HG0177940.1	bisque4	Nitrate transporter 1.2
HORVU.MOREX.r3.3HG0251700.1	bisque4	Glucan endo-1,3-beta-glucosidase
HORVU.MOREX.r3.1HG0021350.1	bisque4	Glutathione S-transferase
HORVU.MOREX.r3.5HG0499030.1	bisque4	ATP-dependent Clp protease ATP-binding subunit
HORVU.MOREX.r3.4HG0406320.1	bisque4	RING/FYVE/PHD zinc finger-containing protein
HORVU.MOREX.r3.1HG0002040.1	bisque4	Glutathione S-transferase
HORVU.MOREX.r3.7HG0747610.1	bisque4	Eukaryotic aspartyl protease family protein
HORVU.MOREX.r3.6HG0607800.1	bisque4	Alpha/beta-hydrolase superfamily protein
HORVU.MOREX.r3.3HG0246800.1	bisque4	helicase with zinc finger protein
HORVU.MOREX.r3.7HG0707250.1	bisque4	Tubby-like F-box protein
HORVU.MOREX.r3.1HG0014790.1	bisque4	Peptide methionine sulfoxide reductase MsrB
HORVU.MOREX.r3.7HG0656250.1	bisque4	Proteasome subunit alpha type
HORVU.MOREX.r3.2HG0203890.1	bisque4	Golgin candidate 2
HORVU.MOREX.r3.2HG0169880.1	bisque4	T-complex protein 11
HORVU.MOREX.r3.2HG0122550.1	bisque4	Chymotrypsin inhibitor
HORVU.MOREX.r3.6HG0627070.1	bisque4	3(2),5-bisphosphate nucleotidase HAL2
HORVU.MOREX.r3.1HG0089070.1	bisque4	Receptor-like kinase
HORVU.MOREX.r3.4HG0394900.1	bisque4	squamosa promoter binding protein-like 7
HORVU.MOREX.r3.1HG0083780.1	bisque4	Protein kinase family protein
HORVU.MOREX.r3.4HG0345950.1	bisque4	Cysteine desulfurase
HORVU.MOREX.r3.4HG0402000.1	bisque4	Kinase interacting (KIP1-like) family protein, putative
HORVU.MOREX.r3.3HG0255730.1	bisque4	26S proteasome regulatory subunit
HORVU.MOREX.r3.2HG0099360.1	bisque4	Kaurene synthase
HORVU.MOREX.r3.4HG0396920.1	bisque4	Dentin sialophosphoprotein-related, putative
HORVU.MOREX.r3.5HG0505320.1	bisque4	NADPH--cytochrome P450 reductase
HORVU.MOREX.r3.5HG0469130.1	bisque4	Armadillo/beta-catenin-like repeat family protein
HORVU.MOREX.r3.3HG0330980.1	bisque4	Protein IQ-DOMAIN 1
HORVU.MOREX.r3.3HG0298060.1	bisque4	4,5-dioxygenase-like protein
HORVU.MOREX.r3.7HG0709350.1	bisque4	RING/U-box superfamily protein
HORVU.MOREX.r3.7HG0736780.1	bisque4	Homeodomain-like superfamily protein
HORVU.MOREX.r3.4HG0399700.1	bisque4	Serine acetyltransferase 3
HORVU.MOREX.r3.5HG0518060.1	bisque4	Glycosyltransferase
HORVU.MOREX.r3.3HG0221960.1	bisque4	CLAVATA3/ESR (CLE)-related protein 27
HORVU.MOREX.r3.2HG0208930.1	bisque4	Exocyst subunit exo70 family protein
HORVU.MOREX.r3.7HG0639630.1	bisque4	F-box protein
HORVU.MOREX.r3.7HG0714870.1	bisque4	Glycosyltransferase
HORVU.MOREX.r3.1HG0000690.1	bisque4	Receptor protein kinase, putative
HORVU.MOREX.r3.5HG0532190.1	bisque4	Patatin
HORVU.MOREX.r3.7HG0748640.1	bisque4	Serine/threonine-protein kinase
HORVU.MOREX.r3.2HG0145370.1	bisque4	ATP-dependent DNA helicase
HORVU.MOREX.r3.7HG0663070.1	bisque4	Oxidoreductase/ transition metal ion binding protein
HORVU.MOREX.r3.2HG0164340.1	bisque4	Ethylene-responsive transcription factor
HORVU.MOREX.r3.6HG0594080.1	bisque4	Leucine-rich repeat (LRR) family protein
HORVU.MOREX.r3.7HG0729520.1	bisque4	cDNA clone:002-103-C12, full insert sequence
HORVU.MOREX.r3.7HG0679100.1	bisque4	Glycerophosphodiester phosphodiesterase
HORVU.MOREX.r3.4HG0380400.1	bisque4	Endoplasmic reticulum-Golgi intermediate compartment protein 3
HORVU.MOREX.r3.6HG0541940.1	bisque4	S-adenosyl-L-methionine-dependent methyltransferases superfamily protein
HORVU.MOREX.r3.1HG0094890.1	bisque4	Phosphatase 2C
HORVU.MOREX.r3.7HG0657430.1	bisque4	Hexosyltransferase
HORVU.MOREX.r3.6HG0595840.1	bisque4	UDP-glucose 6-dehydrogenase
HORVU.MOREX.r3.4HG0401520.1	bisque4	Photosynthetic NDH subcomplex B 2
HORVU.MOREX.r3.5HG0469490.1	bisque4	Heavy metal transport/detoxification superfamily protein
HORVU.MOREX.r3.3HG0273160.1	bisque4	Kinase family protein
[truncated: 22,500 more rows]
