# Supplementary material for: The putative endo-1,4-β-D-glucanase GLU3 regulates cellulose biosynthesis in barley roots
Source: Plant Physiol. 2025 Jul 17;198(3):kiaf311. doi: 10.1093/plphys/kiaf311 (PMC12311300; doi:10.1093/plphys/kiaf311)
Supplement: kiaf311_Supplementary_Data [file kiaf311_supplementary_data.zip › Table S4.xlsx]

## Sheet: ALL_9_BP
Supplementary Table S4. Gene Ontology analysis of modules strongly associated with genotype and overlapping with tissue type-related modules.
module	GO.ID	Term	Annotated	Significant	Expected	Rank in classicFisher	classicFisher	elimFisher	topgoFisher	parentchildFisher
bisque4	GO:0006468	protein phosphorylation	2435	420	174.02	1	< 1e-30	< 1e-30	< 1e-30	1.2e-11
bisque4	GO:0007178	transmembrane receptor protein serine/threonine kinase signaling pathway	91	23	6.5	11	7.1e-08	7.1e-08	7.1e-08	6.0e-06
bisque4	GO:0009751	response to salicylic acid	20	10	1.43	12	3.2e-07	3.2e-07	3.2e-07	2.5e-07
bisque4	GO:0031098	stress-activated protein kinase signaling cascade	49	11	3.5	34	0.00056	0.00056	4.1e-06	8.6e-07
bisque4	GO:0006470	protein dephosphorylation	175	30	12.51	16	6.7e-06	6.7e-06	7.3e-06	0.23168
bisque4	GO:0006979	response to oxidative stress	352	44	25.16	29	0.00022	0.00022	1.1e-05	2.7e-05
bisque4	GO:0005975	carbohydrate metabolic process	1569	172	112.13	9	9.3e-09	5.3e-06	1.2e-05	1.5e-08
bisque4	GO:0006914	autophagy	171	18	12.22	231	0.06387	0.06387	3.3e-05	0.44288
bisque4	GO:0009737	response to abscisic acid	48	15	3.43	13	7.0e-07	3.7e-05	3.7e-05	5.7e-05
bisque4	GO:0042744	hydrogen peroxide catabolic process	210	32	15.01	21	4.0e-05	4.0e-05	4.0e-05	0.00896
bisque4	GO:0009723	response to ethylene	22	7	1.57	36	0.00062	0.00062	8.6e-05	0.01108
bisque4	GO:0009733	response to auxin	96	19	6.86	22	4.3e-05	4.3e-05	0.00023	0.01041
bisque4	GO:0006486	protein glycosylation	159	23	11.36	39	0.00096	0.00096	0.00029	0.60946
bisque4	GO:0009611	response to wounding	141	19	10.08	67	0.00561	0.00561	0.00031	0.00310
bisque4	GO:0071365	cellular response to auxin stimulus	21	4	1.5	217	0.05860	0.05860	0.00036	0.29809
bisque4	GO:0009809	lignin biosynthetic process	16	6	1.14	35	0.00057	0.00057	0.00057	0.06950
bisque4	GO:0016311	dephosphorylation	356	55	25.44	10	5.3e-08	0.00103	0.00078	0.07734
bisque4	GO:0006520	amino acid metabolic process	1377	90	98.41	1692	0.83014	0.96340	0.00085	0.83323
bisque4	GO:0008152	metabolic process	23561	1668	1683.77	1749	0.85284	1.00000	0.00091	0.85284
bisque4	GO:0018108	peptidyl-tyrosine phosphorylation	95	14	6.79	83	0.00748	0.00748	0.00143	0.78503
bisque4	GO:0009414	response to water deprivation	32	8	2.29	43	0.00150	0.00150	0.00150	0.00112
bisque4	GO:0009826	unidimensional cell growth	40	9	2.86	45	0.00172	0.00172	0.00213	1.1e-05
bisque4	GO:0010039	response to iron ion	14	5	1	48	0.00215	0.00215	0.00215	0.00302
bisque4	GO:0006004	fucose metabolic process	34	8	2.43	49	0.00227	0.00227	0.00227	0.02903
bisque4	GO:0006890	retrograde vesicle-mediated transport, Golgi to endoplasmic reticulum	15	5	1.07	55	0.00304	0.00304	0.00304	0.00330
bisque4	GO:0007034	vacuolar transport	50	8	3.57	149	0.02445	0.02445	0.00364	0.01162
bisque4	GO:0006559	L-phenylalanine catabolic process	22	6	1.57	56	0.00364	0.00364	0.00364	0.46584
bisque4	GO:0009753	response to jasmonic acid	16	5	1.14	60	0.00416	0.00416	0.00416	0.03436
bisque4	GO:0006839	mitochondrial transport	62	11	4.43	59	0.00415	0.00415	0.00473	0.00109
bisque4	GO:0000096	sulfur amino acid metabolic process	140	13	10.01	385	0.20126	0.20126	0.00510	0.45158
bisque4	GO:0009738	abscisic acid-activated signaling pathway	17	5	1.21	65	0.00555	0.00555	0.00555	0.01129
bisque4	GO:0009094	L-phenylalanine biosynthetic process	11	4	0.79	68	0.00571	0.00571	0.00571	0.35267
bisque4	GO:0010200	response to chitin	11	4	0.79	69	0.00571	0.00571	0.00571	0.00821
bisque4	GO:0015976	carbon utilization	11	4	0.79	70	0.00571	0.00571	0.00571	0.01878
bisque4	GO:0043455	regulation of secondary metabolic process	11	4	0.79	71	0.00571	0.00571	0.00571	0.00245
bisque4	GO:0006002	fructose 6-phosphate metabolic process	24	6	1.72	74	0.00581	0.00581	0.00581	0.06943
bisque4	GO:0050832	defense response to fungus	25	6	1.79	80	0.00719	0.00719	0.00719	0.01780
bisque4	GO:0006970	response to osmotic stress	75	14	5.36	37	0.00078	0.00078	0.00800	0.00041
bisque4	GO:0009813	flavonoid biosynthetic process	12	4	0.86	85	0.00808	0.00808	0.00808	0.00213
bisque4	GO:0019511	peptidyl-proline hydroxylation	12	4	0.86	86	0.00808	0.00808	0.00808	0.27198
bisque4	GO:0007010	cytoskeleton organization	380	27	27.16	855	0.54141	0.54141	0.00843	0.00321
bisque4	GO:0006506	GPI anchor biosynthetic process	19	5	1.36	90	0.00925	0.00925	0.00925	0.02521
bisque4	GO:0015914	phospholipid transport	27	6	1.93	93	0.01063	0.01063	0.01063	0.09782
bisque4	GO:0046283	anthocyanin-containing compound metabolic process	13	4	0.93	94	0.01102	0.01102	0.01102	0.01587
bisque4	GO:0006096	glycolytic process	201	23	14.36	128	0.01727	0.01727	0.01157	0.28846
bisque4	GO:0015031	protein transport	714	52	51.03	694	0.46427	0.46427	0.01313	0.73259
bisque4	GO:0009058	biosynthetic process	11464	584	819.27	2532	1.00000	1.00000	0.01454	1.00000
bisque4	GO:0000281	mitotic cytokinesis	14	4	1	107	0.01457	0.01457	0.01457	0.00285
bisque4	GO:0006405	RNA export from nucleus	21	3	1.5	368	0.18640	0.18640	0.01459	0.11585
bisque4	GO:0046351	disaccharide biosynthetic process	21	3	1.5	369	0.18640	0.18640	0.01459	0.33347
bisque4	GO:0045489	pectin biosynthetic process	29	6	2.07	113	0.01510	0.01510	0.01510	0.09577
bisque4	GO:0010951	negative regulation of endopeptidase activity	105	14	7.5	130	0.01735	0.01735	0.01735	0.15516
bisque4	GO:0008295	spermidine biosynthetic process	30	6	2.14	132	0.01776	0.01776	0.01776	0.53771
bisque4	GO:0046889	positive regulation of lipid biosynthetic process	27	5	1.93	187	0.04004	0.04004	0.01876	0.02560
bisque4	GO:0017148	negative regulation of translation	65	9	4.65	191	0.04086	0.04086	0.02188	0.00025
bisque4	GO:0008299	isoprenoid biosynthetic process	152	17	10.86	198	0.04417	0.04417	0.02388	0.00138
bisque4	GO:0009800	cinnamic acid biosynthetic process	17	4	1.21	152	0.02920	0.02920	0.02920	0.05880
bisque4	GO:0006570	tyrosine metabolic process	10	3	0.71	155	0.02989	0.02989	0.02989	0.02914
bisque4	GO:0009688	abscisic acid biosynthetic process	10	3	0.71	156	0.02989	0.02989	0.02989	0.03318
bisque4	GO:0010102	lateral root morphogenesis	10	3	0.71	157	0.02989	0.02989	0.02989	0.79720
bisque4	GO:0072595	maintenance of protein localization in organelle	10	3	0.71	158	0.02989	0.02989	0.02989	0.03088
bisque4	GO:0006629	lipid metabolic process	1144	104	81.76	79	0.00669	0.13301	0.03189	0.00880
bisque4	GO:0044550	secondary metabolite biosynthetic process	98	20	7	18	1.7e-05	0.03351	0.03351	8.9e-08
bisque4	GO:0048316	seed development	65	10	4.65	121	0.01649	0.01649	0.03445	0.00208
bisque4	GO:0006075	(1->3)-beta-D-glucan biosynthetic process	26	5	1.86	168	0.03459	0.03459	0.03459	0.30168
bisque4	GO:0009102	biotin biosynthetic process	26	5	1.86	169	0.03459	0.03459	0.03459	0.00685
bisque4	GO:0006527	arginine catabolic process	18	4	1.29	173	0.03547	0.03547	0.03547	0.10407
bisque4	GO:0010565	regulation of cellular ketone metabolic process	44	7	3.14	172	0.03518	0.03518	0.03888	0.00654
bisque4	GO:0032107	regulation of response to nutrient levels	11	3	0.79	177	0.03896	0.03896	0.03896	0.10059
bisque4	GO:0051205	protein insertion into membrane	11	3	0.79	178	0.03896	0.03896	0.03896	0.03935
bisque4	GO:1902932	positive regulation of alcohol biosynthetic process	11	3	0.79	179	0.03896	0.03896	0.03896	0.02445
bisque4	GO:0016579	protein deubiquitination	128	15	9.15	186	0.03991	0.03991	0.03991	0.47457
bisque4	GO:0016042	lipid catabolic process	183	23	13.08	76	0.00592	0.00592	0.04014	0.09655
bisque4	GO:0006635	fatty acid beta-oxidation	65	9	4.65	192	0.04086	0.04086	0.04086	0.49444
bisque4	GO:0030091	protein repair	19	4	1.36	194	0.04246	0.04246	0.04246	0.10030
bisque4	GO:0014889	muscle atrophy	15	3	1.07	255	0.08696	0.08696	0.04413	0.21584
bisque4	GO:0120255	olefinic compound biosynthetic process	39	10	2.79	31	0.00032	0.00032	0.04894	1.4e-05
bisque4	GO:0009846	pollen germination	12	3	0.86	205	0.04926	0.04926	0.04926	0.00969
bisque4	GO:0051492	regulation of stress fiber assembly	12	3	0.86	206	0.04926	0.04926	0.04926	0.16541
cyan	GO:0016192	vesicle-mediated transport	537	17	3.45	3	7.9e-08	2.2e-06	4.7e-08	0.00017
cyan	GO:0006886	intracellular protein transport	341	11	2.19	11	1.4e-05	1.4e-05	1.1e-06	0.05207
cyan	GO:0015031	protein transport	714	20	4.59	1	4.0e-08	0.0005	0.00048	9.7e-06
cyan	GO:0006570	tyrosine metabolic process	10	2	0.06	18	0.0018	0.0018	0.00179	0.00488
cyan	GO:0009094	L-phenylalanine biosynthetic process	11	2	0.07	19	0.0022	0.0022	0.00218	0.21569
cyan	GO:0009637	response to blue light	13	2	0.08	21	0.0031	0.0031	0.00306	0.01439
cyan	GO:0016579	protein deubiquitination	128	4	0.82	27	0.0095	0.0095	0.00950	0.49911
cyan	GO:0045893	positive regulation of DNA-templated transcription	322	4	2.07	225	0.1541	0.1541	0.01094	0.03128
cyan	GO:0006511	ubiquitin-dependent protein catabolic process	301	6	1.93	31	0.0135	0.0135	0.01347	0.96072
cyan	GO:0048609	multicellular organismal reproductive process	151	3	0.97	102	0.0739	0.0739	0.01485	0.11013
cyan	GO:0045489	pectin biosynthetic process	29	2	0.19	37	0.0149	0.0149	0.01489	0.03129
cyan	GO:0010228	vegetative to reproductive phase transition of meristem	30	2	0.19	40	0.0159	0.0159	0.01588	0.02972
cyan	GO:0009095	aromatic amino acid family biosynthetic process, prephenate pathway	14	3	0.09	15	9.0e-05	0.0190	0.01896	0.00255
cyan	GO:0006888	endoplasmic reticulum to Golgi vesicle-mediated transport	89	3	0.57	45	0.0198	0.0198	0.01982	0.40631
cyan	GO:0006887	exocytosis	78	3	0.5	33	0.0140	0.0140	0.01999	0.36510
cyan	GO:0010411	xyloglucan metabolic process	39	2	0.25	49	0.0261	0.0261	0.02606	0.08470
cyan	GO:0006470	protein dephosphorylation	175	4	1.12	50	0.0267	0.0267	0.02671	0.10374
cyan	GO:0009651	response to salt stress	58	3	0.37	25	0.0062	0.0062	0.02707	0.45696
cyan	GO:0042546	cell wall biogenesis	208	4	1.34	69	0.0457	0.0457	0.03093	0.09925
cyan	GO:0071482	cellular response to light stimulus	43	2	0.28	54	0.0312	0.0312	0.03123	0.14233
cyan	GO:1905392	plant organ morphogenesis	36	2	0.23	47	0.0224	0.0224	0.03159	0.02171
cyan	GO:0009914	hormone transport	71	2	0.46	110	0.0766	0.0766	0.03163	0.23409
cyan	GO:0009739	response to gibberellin	17	2	0.11	23	0.0052	0.0052	0.03776	0.00991
cyan	GO:0006900	vesicle budding from membrane	31	2	0.2	41	0.0169	0.0169	0.03778	0.20518
cyan	GO:0071695	anatomical structure maturation	51	2	0.33	65	0.0427	0.0427	0.04266	0.03851
cyan	GO:0006782	protoporphyrinogen IX biosynthetic process	52	2	0.33	66	0.0442	0.0442	0.04418	0.16573
cyan	GO:0006189	'de novo' IMP biosynthetic process	54	2	0.35	70	0.0473	0.0473	0.04729	0.96364
cyan	GO:0006568	tryptophan metabolic process	55	2	0.35	72	0.0489	0.0489	0.04887	0.12346
cyan	GO:0140352	export from cell	179	4	1.15	53	0.0287	0.0287	0.04976	0.02597
plum3	GO:1901998	toxin transport	10	2	0.01	1	1.8e-05	1.8e-05	1.8e-05	3.7e-05
plum3	GO:0034502	protein localization to chromosome	13	2	0.01	2	3.1e-05	3.1e-05	3.1e-05	0.0054
plum3	GO:0072594	establishment of protein localization to organelle	125	2	0.08	10	0.0029	0.0029	0.0029	0.0272
plum3	GO:0070897	transcription preinitiation complex assembly	10	1	0.01	19	0.0064	0.0064	0.0064	0.0909
plum3	GO:0002011	morphogenesis of an epithelial sheet	11	1	0.01	21	0.0071	0.0071	0.0071	0.1429
plum3	GO:0015918	sterol transport	11	1	0.01	22	0.0071	0.0071	0.0071	0.0965
plum3	GO:0042475	odontogenesis of dentin-containing tooth	11	1	0.01	23	0.0071	0.0071	0.0071	0.7333
plum3	GO:0010660	regulation of muscle cell apoptotic process	12	1	0.01	26	0.0077	0.0077	0.0077	0.0524
plum3	GO:0032204	regulation of telomere maintenance	12	1	0.01	27	0.0077	0.0077	0.0077	0.0252
plum3	GO:0090090	negative regulation of canonical Wnt signaling pathway	12	1	0.01	28	0.0077	0.0077	0.0077	0.6667
plum3	GO:0007338	single fertilization	14	1	0.01	33	0.0090	0.0090	0.0090	0.6364
plum3	GO:0021915	neural tube development	15	1	0.01	35	0.0097	0.0097	0.0097	0.0253
plum3	GO:0060041	retina development in camera-type eye	15	1	0.01	36	0.0097	0.0097	0.0097	0.0188
plum3	GO:0045944	positive regulation of transcription by RNA polymerase II	251	2	0.16	38	0.0113	0.0113	0.0113	0.0195
plum3	GO:0009953	dorsal/ventral pattern formation	18	1	0.01	40	0.0116	0.0116	0.0116	0.2022
plum3	GO:0043605	amide catabolic process	18	1	0.01	41	0.0116	0.0116	0.0116	0.0122
plum3	GO:0035282	segmentation	19	1	0.01	44	0.0122	0.0122	0.0122	0.2135
plum3	GO:0060536	cartilage morphogenesis	19	1	0.01	45	0.0122	0.0122	0.0122	0.1111
plum3	GO:0001837	epithelial to mesenchymal transition	20	1	0.01	46	0.0129	0.0129	0.0129	0.4878
plum3	GO:0009396	folic acid-containing compound biosynthetic process	20	1	0.01	47	0.0129	0.0129	0.0129	0.3175
plum3	GO:0009952	anterior/posterior pattern specification	20	1	0.01	48	0.0129	0.0129	0.0129	0.2247
plum3	GO:0006536	glutamate metabolic process	21	1	0.01	49	0.0135	0.0135	0.0135	0.0134
plum3	GO:0030177	positive regulation of Wnt signaling pathway	21	1	0.01	50	0.0135	0.0135	0.0135	0.0824
plum3	GO:0046653	tetrahydrofolate metabolic process	21	1	0.01	51	0.0135	0.0135	0.0135	0.6563
plum3	GO:0050821	protein stabilization	21	1	0.01	52	0.0135	0.0135	0.0135	0.6563
plum3	GO:0009229	thiamine diphosphate biosynthetic process	22	1	0.01	55	0.0141	0.0141	0.0141	0.0181
plum3	GO:0048593	camera-type eye morphogenesis	22	1	0.01	56	0.0141	0.0141	0.0141	0.3548
plum3	GO:0008037	cell recognition	23	1	0.01	62	0.0148	0.0148	0.0148	0.0155
plum3	GO:0009065	glutamine family amino acid catabolic process	23	1	0.01	63	0.0148	0.0148	0.0148	0.0740
plum3	GO:0014033	neural crest cell differentiation	24	1	0.02	64	0.0154	0.0154	0.0154	0.4528
plum3	GO:0009798	axis specification	25	1	0.02	65	0.0160	0.0160	0.0160	0.2381
plum3	GO:0009880	embryonic pattern specification	26	1	0.02	66	0.0167	0.0167	0.0167	0.1903
plum3	GO:0021987	cerebral cortex development	28	1	0.02	70	0.0180	0.0180	0.0180	0.0349
plum3	GO:0006469	negative regulation of protein kinase activity	29	1	0.02	74	0.0186	0.0186	0.0186	0.2377
plum3	GO:0006560	proline metabolic process	29	1	0.02	75	0.0186	0.0186	0.0186	0.1250
plum3	GO:0051054	positive regulation of DNA metabolic process	29	1	0.02	76	0.0186	0.0186	0.0186	0.0292
plum3	GO:0060021	roof of mouth development	29	1	0.02	77	0.0186	0.0186	0.0186	0.0362
plum3	GO:0072659	protein localization to plasma membrane	30	1	0.02	78	0.0192	0.0192	0.0192	0.3529
plum3	GO:0010557	positive regulation of macromolecule biosynthetic process	356	3	0.23	4	0.0015	0.0015	0.0196	0.0034
plum3	GO:0021549	cerebellum development	31	1	0.02	82	0.0199	0.0199	0.0199	0.0386
plum3	GO:0009228	thiamine biosynthetic process	32	1	0.02	84	0.0205	0.0205	0.0205	0.6809
plum3	GO:0071900	regulation of protein serine/threonine kinase activity	35	1	0.02	93	0.0224	0.0224	0.0224	0.3431
plum3	GO:0097306	cellular response to alcohol	35	1	0.02	94	0.0224	0.0224	0.0224	0.0673
plum3	GO:0070201	regulation of establishment of protein localization	75	2	0.05	3	0.0011	0.0011	0.0230	0.0094
plum3	GO:0007369	gastrulation	36	1	0.02	99	0.0230	0.0230	0.0230	0.3214
plum3	GO:0007548	sex differentiation	37	1	0.02	101	0.0237	0.0237	0.0237	0.2022
plum3	GO:0060541	respiratory system development	37	1	0.02	102	0.0237	0.0237	0.0237	0.0825
plum3	GO:1904951	positive regulation of establishment of protein localization	37	1	0.02	103	0.0237	0.0237	0.0237	0.0980
plum3	GO:0009793	embryo development ending in seed dormancy	39	1	0.03	108	0.0249	0.0249	0.0249	0.1503
plum3	GO:0006403	RNA localization	44	1	0.03	116	0.0281	0.0281	0.0281	0.1284
plum3	GO:0045787	positive regulation of cell cycle	44	1	0.03	117	0.0281	0.0281	0.0281	0.0887
plum3	GO:0031328	positive regulation of cellular biosynthetic process	372	3	0.24	5	0.0017	0.0017	0.0287	0.0050
plum3	GO:0051091	positive regulation of DNA-binding transcription factor activity	48	1	0.03	122	0.0306	0.0306	0.0306	0.2779
plum3	GO:0006367	transcription initiation at RNA polymerase II promoter	52	1	0.03	127	0.0331	0.0331	0.0331	0.0578
plum3	GO:0007204	positive regulation of cytosolic calcium ion concentration	58	1	0.04	133	0.0368	0.0368	0.0368	0.2017
plum3	GO:0009651	response to salt stress	58	1	0.04	134	0.0368	0.0368	0.0368	0.7733
plum3	GO:0071805	potassium ion transmembrane transport	58	1	0.04	135	0.0368	0.0368	0.0368	0.1483
plum3	GO:0032984	protein-containing complex disassembly	60	1	0.04	136	0.0381	0.0381	0.0381	0.1932
plum3	GO:0043434	response to peptide hormone	68	1	0.04	149	0.0431	0.0431	0.0431	0.1722
plum3	GO:0009658	chloroplast organization	69	1	0.04	150	0.0437	0.0437	0.0437	0.8625
plum3	GO:0032502	developmental process	1763	3	1.14	233	0.1016	0.5961	0.0449	0.1016
plum3	GO:0006898	receptor-mediated endocytosis	75	1	0.05	156	0.0474	0.0474	0.0474	0.4076
plum3	GO:0051347	positive regulation of transferase activity	78	1	0.05	161	0.0493	0.0493	0.0493	0.4936
plum3	GO:0060560	developmental growth involved in morphogenesis	79	1	0.05	163	0.0499	0.0499	0.0499	0.1090
darkgreen	GO:0042744	hydrogen peroxide catabolic process	210	22	1.06	1	7.7e-23	7.7e-23	7.7e-23	5.7e-16
darkgreen	GO:0006979	response to oxidative stress	352	23	1.77	4	3.7e-19	3.7e-19	9.3e-21	9.9e-15
darkgreen	GO:0009664	plant-type cell wall organization	59	7	0.3	7	1.9e-08	1.9e-08	1.9e-08	0.0034
darkgreen	GO:0006468	protein phosphorylation	2435	26	12.24	14	0.00019	0.00019	0.00019	0.0345
darkgreen	GO:0030244	cellulose biosynthetic process	57	3	0.29	19	0.00298	0.00298	0.00298	0.2183
darkgreen	GO:0005975	carbohydrate metabolic process	1569	15	7.89	28	0.01261	0.07044	0.00537	0.0088
darkgreen	GO:0010411	xyloglucan metabolic process	39	2	0.2	30	0.01647	0.01647	0.01647	0.2221
darkgreen	GO:0032388	positive regulation of intracellular transport	21	2	0.11	25	0.00495	0.00495	0.01983	0.0011
darkgreen	GO:0007165	signal transduction	1401	9	7.04	209	0.27298	0.27298	0.03129	0.2195
darkgreen	GO:0007635	chemosensory behavior	10	1	0.05	36	0.04916	0.04916	0.04916	0.0240
darkgreen	GO:0019566	arabinose metabolic process	10	1	0.05	37	0.04916	0.04916	0.04916	0.6250
darkgreen	GO:0019673	GDP-mannose metabolic process	10	1	0.05	38	0.04916	0.04916	0.04916	0.1538
darkgreen	GO:0031113	regulation of microtubule polymerization	10	1	0.05	39	0.04916	0.04916	0.04916	0.1010
lightsteelblue	GO:0046274	lignin catabolic process	36	8	0.48	1	2.1e-08	2.1e-08	2.1e-08	0.03414
lightsteelblue	GO:0042744	hydrogen peroxide catabolic process	210	14	2.82	4	1.1e-06	1.1e-06	1.1e-06	0.00025
lightsteelblue	GO:0006979	response to oxidative stress	352	15	4.73	12	9.5e-05	9.5e-05	3.3e-05	0.00017
lightsteelblue	GO:0042545	cell wall modification	51	6	0.68	10	6.1e-05	6.1e-05	6.1e-05	0.02630
lightsteelblue	GO:0005975	carbohydrate metabolic process	1569	36	21.07	21	0.00128	0.00128	7.1e-05	0.00034
lightsteelblue	GO:0006829	zinc ion transport	18	4	0.24	11	8.4e-05	8.4e-05	8.4e-05	0.00847
lightsteelblue	GO:0006468	protein phosphorylation	2435	52	32.7	15	0.00058	0.00058	0.00067	0.14027
lightsteelblue	GO:0016579	protein deubiquitination	128	7	1.72	22	0.00176	0.00176	0.00176	0.63114
lightsteelblue	GO:0046470	phosphatidylcholine metabolic process	33	4	0.44	17	0.00096	0.00096	0.00304	0.00088
lightsteelblue	GO:0043086	negative regulation of catalytic activity	219	6	2.94	83	0.07599	0.07599	0.00363	0.06042
lightsteelblue	GO:0008643	carbohydrate transport	141	6	1.89	33	0.01216	0.01216	0.00878	0.01066
lightsteelblue	GO:0006950	response to stress	2366	38	31.78	140	0.14320	0.77730	0.00940	0.83879
lightsteelblue	GO:0016042	lipid catabolic process	183	6	2.46	62	0.03764	0.03764	0.00962	0.16882
lightsteelblue	GO:0006171	cAMP biosynthetic process	12	2	0.16	31	0.01086	0.01086	0.01086	0.00333
lightsteelblue	GO:0009725	response to hormone	390	12	5.24	27	0.00688	0.00688	0.01222	0.00974
lightsteelblue	GO:0060003	copper ion export	15	2	0.2	38	0.01683	0.01683	0.01683	0.77206
lightsteelblue	GO:0006873	intracellular monoatomic ion homeostasis	136	3	1.83	291	0.27607	0.27607	0.01688	0.77436
lightsteelblue	GO:0016132	brassinosteroid biosynthetic process	16	2	0.21	40	0.01907	0.01907	0.01907	0.36923
lightsteelblue	GO:0006835	dicarboxylic acid transport	18	2	0.24	45	0.02388	0.02388	0.02388	0.14842
lightsteelblue	GO:0008156	negative regulation of DNA replication	18	2	0.24	46	0.02388	0.02388	0.02388	0.00704
lightsteelblue	GO:0009177	pyrimidine deoxyribonucleoside monophosphate biosynthetic process	18	2	0.24	47	0.02388	0.02388	0.02388	0.08644
lightsteelblue	GO:0009832	plant-type cell wall biogenesis	18	2	0.24	48	0.02388	0.02388	0.02388	0.03948
lightsteelblue	GO:0045490	pectin catabolic process	18	2	0.24	49	0.02388	0.02388	0.02388	0.17353
lightsteelblue	GO:0006182	cGMP biosynthetic process	20	2	0.27	52	0.02914	0.02914	0.02914	0.00931
lightsteelblue	GO:0009751	response to salicylic acid	20	2	0.27	53	0.02914	0.02914	0.02914	0.02698
lightsteelblue	GO:0006536	glutamate metabolic process	21	2	0.28	55	0.03193	0.03193	0.03193	0.00764
lightsteelblue	GO:0009221	pyrimidine deoxyribonucleotide biosynthetic process	21	2	0.28	56	0.03193	0.03193	0.03193	0.06770
lightsteelblue	GO:0032197	transposition, RNA-mediated	21	2	0.28	57	0.03193	0.03193	0.03193	0.09498
lightsteelblue	GO:0009733	response to auxin	96	4	1.29	64	0.04062	0.04062	0.04062	0.33815
lightsteelblue	GO:0006869	lipid transport	98	4	1.32	67	0.04327	0.04327	0.04327	0.04457
lightsteelblue	GO:0006075	(1->3)-beta-D-glucan biosynthetic process	26	2	0.35	68	0.04730	0.04730	0.04730	0.09550
lightsteelblue	GO:0009102	biotin biosynthetic process	26	2	0.35	69	0.04730	0.04730	0.04730	0.02070
lightsteelblue	GO:0032259	methylation	504	9	6.77	258	0.23886	0.23886	0.04834	0.17584
darkolivegreen	GO:0005975	carbohydrate metabolic process	1569	10	1.58	1	1.6e-06	0.0028	0.0017	2.6e-07
darkolivegreen	GO:0006020	inositol metabolic process	10	1	0.01	4	0.0100	0.0100	0.0100	0.0416
darkolivegreen	GO:0019673	GDP-mannose metabolic process	10	1	0.01	5	0.0100	0.0100	0.0100	0.1538
darkolivegreen	GO:0019685	photosynthesis, dark reaction	79	2	0.08	3	0.0029	0.0029	0.0106	0.0062
darkolivegreen	GO:0006672	ceramide metabolic process	11	1	0.01	6	0.0110	0.0110	0.0110	0.0039
darkolivegreen	GO:0043101	purine-containing compound salvage	13	1	0.01	7	0.0130	0.0130	0.0130	0.0061
darkolivegreen	GO:0051103	DNA ligation involved in DNA repair	13	1	0.01	8	0.0130	0.0130	0.0130	0.0129
darkolivegreen	GO:0036068	light-independent chlorophyll biosynthetic process	15	1	0.02	10	0.0150	0.0150	0.0150	0.3191
darkolivegreen	GO:0046128	purine ribonucleoside metabolic process	15	1	0.02	11	0.0150	0.0150	0.0150	0.2308
darkolivegreen	GO:0006096	glycolytic process	201	2	0.2	13	0.0173	0.0173	0.0173	0.5737
darkolivegreen	GO:0006167	AMP biosynthetic process	20	1	0.02	22	0.0199	0.0199	0.0199	0.0319
darkolivegreen	GO:0046173	polyol biosynthetic process	22	1	0.02	24	0.0219	0.0219	0.0219	0.1401
darkolivegreen	GO:0006012	galactose metabolic process	25	1	0.03	26	0.0248	0.0248	0.0248	0.1190
darkolivegreen	GO:0019320	hexose catabolic process	25	1	0.03	27	0.0248	0.0248	0.0248	0.1147
darkolivegreen	GO:1901615	organic hydroxy compound metabolic process	321	2	0.32	40	0.0411	0.0411	0.0280	0.0305
darkolivegreen	GO:0009414	response to water deprivation	32	1	0.03	30	0.0317	0.0317	0.0317	0.0400
darkolivegreen	GO:0005984	disaccharide metabolic process	33	1	0.03	31	0.0327	0.0327	0.0327	0.1275
darkolivegreen	GO:0046470	phosphatidylcholine metabolic process	33	1	0.03	32	0.0327	0.0327	0.0327	0.0248
darkolivegreen	GO:0009423	chorismate biosynthetic process	40	1	0.04	37	0.0395	0.0395	0.0395	0.5263
darkolivegreen	GO:0044275	cellular carbohydrate catabolic process	45	1	0.05	41	0.0443	0.0443	0.0443	0.1173
darkolivegreen	GO:0016226	iron-sulfur cluster assembly	46	1	0.05	42	0.0453	0.0453	0.0453	0.1271
darkolivegreen	GO:0042455	ribonucleoside biosynthetic process	49	1	0.05	46	0.0481	0.0481	0.0481	0.7424
darkolivegreen	GO:0016311	dephosphorylation	356	2	0.36	47	0.0495	0.0495	0.0495	0.1004
violet	GO:0005975	carbohydrate metabolic process	1569	10	1.58	1	1.6e-06	0.0028	0.0017	2.6e-07
violet	GO:0006020	inositol metabolic process	10	1	0.01	4	0.0100	0.0100	0.0100	0.0416
violet	GO:0019673	GDP-mannose metabolic process	10	1	0.01	5	0.0100	0.0100	0.0100	0.1538
violet	GO:0019685	photosynthesis, dark reaction	79	2	0.08	3	0.0029	0.0029	0.0106	0.0062
violet	GO:0006672	ceramide metabolic process	11	1	0.01	6	0.0110	0.0110	0.0110	0.0039
violet	GO:0043101	purine-containing compound salvage	13	1	0.01	7	0.0130	0.0130	0.0130	0.0061
violet	GO:0051103	DNA ligation involved in DNA repair	13	1	0.01	8	0.0130	0.0130	0.0130	0.0129
violet	GO:0036068	light-independent chlorophyll biosynthetic process	15	1	0.02	10	0.0150	0.0150	0.0150	0.3191
violet	GO:0046128	purine ribonucleoside metabolic process	15	1	0.02	11	0.0150	0.0150	0.0150	0.2308
violet	GO:0006096	glycolytic process	201	2	0.2	13	0.0173	0.0173	0.0173	0.5737
violet	GO:0006167	AMP biosynthetic process	20	1	0.02	22	0.0199	0.0199	0.0199	0.0319
violet	GO:0046173	polyol biosynthetic process	22	1	0.02	24	0.0219	0.0219	0.0219	0.1401
violet	GO:0006012	galactose metabolic process	25	1	0.03	26	0.0248	0.0248	0.0248	0.1190
violet	GO:0019320	hexose catabolic process	25	1	0.03	27	0.0248	0.0248	0.0248	0.1147
violet	GO:1901615	organic hydroxy compound metabolic process	321	2	0.32	40	0.0411	0.0411	0.0280	0.0305
violet	GO:0009414	response to water deprivation	32	1	0.03	30	0.0317	0.0317	0.0317	0.0400
violet	GO:0005984	disaccharide metabolic process	33	1	0.03	31	0.0327	0.0327	0.0327	0.1275
violet	GO:0046470	phosphatidylcholine metabolic process	33	1	0.03	32	0.0327	0.0327	0.0327	0.0248
violet	GO:0009423	chorismate biosynthetic process	40	1	0.04	37	0.0395	0.0395	0.0395	0.5263
violet	GO:0044275	cellular carbohydrate catabolic process	45	1	0.05	41	0.0443	0.0443	0.0443	0.1173
violet	GO:0016226	iron-sulfur cluster assembly	46	1	0.05	42	0.0453	0.0453	0.0453	0.1271
violet	GO:0042455	ribonucleoside biosynthetic process	49	1	0.05	46	0.0481	0.0481	0.0481	0.7424
violet	GO:0016311	dephosphorylation	356	2	0.36	47	0.0495	0.0495	0.0495	0.1004
honeydew1	GO:0006886	intracellular protein transport	341	14	2.4	3	1.6e-07	2.9e-06	2.2e-06	0.0016
honeydew1	GO:0016192	vesicle-mediated transport	537	13	3.78	22	0.00012	0.00012	2.4e-05	0.0012
honeydew1	GO:0006004	fucose metabolic process	34	4	0.24	20	9.4e-05	9.4e-05	9.4e-05	0.0026
honeydew1	GO:0006468	protein phosphorylation	2435	33	17.14	24	0.00020	0.00020	0.00026	0.9367
honeydew1	GO:0006506	GPI anchor biosynthetic process	19	3	0.13	27	0.00031	0.00031	0.00031	0.0022
honeydew1	GO:0006486	protein glycosylation	159	8	1.12	13	1.8e-05	1.8e-05	0.00036	0.0037
honeydew1	GO:0006470	protein dephosphorylation	175	7	1.23	26	0.00025	0.00025	0.00078	0.0223
honeydew1	GO:0031122	cytoplasmic microtubule organization	11	2	0.08	37	0.00260	0.00260	0.00260	0.0128
honeydew1	GO:0009793	embryo development ending in seed dormancy	39	3	0.27	38	0.00260	0.00260	0.00260	0.0075
honeydew1	GO:0010091	trichome branching	12	2	0.08	39	0.00311	0.00311	0.00311	0.0165
honeydew1	GO:0009832	plant-type cell wall biogenesis	18	2	0.13	47	0.00700	0.00700	0.00700	0.0129
honeydew1	GO:0030865	cortical cytoskeleton organization	18	2	0.13	48	0.00700	0.00700	0.00700	0.0195
honeydew1	GO:0006614	SRP-dependent cotranslational protein targeting to membrane	20	2	0.14	51	0.00862	0.00862	0.00862	0.6333
honeydew1	GO:0009396	folic acid-containing compound biosynthetic process	20	2	0.14	52	0.00862	0.00862	0.00862	0.0973
honeydew1	GO:0048366	leaf development	22	2	0.15	58	0.01038	0.01038	0.01038	0.4968
honeydew1	GO:0007165	signal transduction	1401	15	9.86	122	0.07050	0.07050	0.01108	0.0630
honeydew1	GO:0006487	protein N-linked glycosylation	25	2	0.18	63	0.01329	0.01329	0.01329	0.3667
honeydew1	GO:0045489	pectin biosynthetic process	29	2	0.2	70	0.01766	0.01766	0.01766	0.0584
honeydew1	GO:0009228	thiamine biosynthetic process	32	2	0.23	76	0.02129	0.02129	0.02129	0.4588
honeydew1	GO:0010468	regulation of gene expression	3635	17	25.59	770	0.97832	0.97832	0.02374	0.1427
honeydew1	GO:0016126	sterol biosynthetic process	35	2	0.25	81	0.02519	0.02519	0.02519	0.1858
honeydew1	GO:0031098	stress-activated protein kinase signaling cascade	49	2	0.34	104	0.04671	0.04671	0.04671	0.0434
honeydew1	GO:0015031	protein transport	714	20	5.03	4	1.8e-07	0.03828	0.04701	5.6e-05
darkviolet	GO:0005975	carbohydrate metabolic process	1569	10	1.58	1	1.6e-06	0.0028	0.0017	2.6e-07
darkviolet	GO:0006020	inositol metabolic process	10	1	0.01	4	0.0100	0.0100	0.0100	0.0416
darkviolet	GO:0019673	GDP-mannose metabolic process	10	1	0.01	5	0.0100	0.0100	0.0100	0.1538
darkviolet	GO:0019685	photosynthesis, dark reaction	79	2	0.08	3	0.0029	0.0029	0.0106	0.0062
darkviolet	GO:0006672	ceramide metabolic process	11	1	0.01	6	0.0110	0.0110	0.0110	0.0039
darkviolet	GO:0043101	purine-containing compound salvage	13	1	0.01	7	0.0130	0.0130	0.0130	0.0061
darkviolet	GO:0051103	DNA ligation involved in DNA repair	13	1	0.01	8	0.0130	0.0130	0.0130	0.0129
darkviolet	GO:0036068	light-independent chlorophyll biosynthetic process	15	1	0.02	10	0.0150	0.0150	0.0150	0.3191
darkviolet	GO:0046128	purine ribonucleoside metabolic process	15	1	0.02	11	0.0150	0.0150	0.0150	0.2308
darkviolet	GO:0006096	glycolytic process	201	2	0.2	13	0.0173	0.0173	0.0173	0.5737
darkviolet	GO:0006167	AMP biosynthetic process	20	1	0.02	22	0.0199	0.0199	0.0199	0.0319
darkviolet	GO:0046173	polyol biosynthetic process	22	1	0.02	24	0.0219	0.0219	0.0219	0.1401
darkviolet	GO:0006012	galactose metabolic process	25	1	0.03	26	0.0248	0.0248	0.0248	0.1190
darkviolet	GO:0019320	hexose catabolic process	25	1	0.03	27	0.0248	0.0248	0.0248	0.1147
darkviolet	GO:1901615	organic hydroxy compound metabolic process	321	2	0.32	40	0.0411	0.0411	0.0280	0.0305
darkviolet	GO:0009414	response to water deprivation	32	1	0.03	30	0.0317	0.0317	0.0317	0.0400
darkviolet	GO:0005984	disaccharide metabolic process	33	1	0.03	31	0.0327	0.0327	0.0327	0.1275
darkviolet	GO:0046470	phosphatidylcholine metabolic process	33	1	0.03	32	0.0327	0.0327	0.0327	0.0248
darkviolet	GO:0009423	chorismate biosynthetic process	40	1	0.04	37	0.0395	0.0395	0.0395	0.5263
darkviolet	GO:0044275	cellular carbohydrate catabolic process	45	1	0.05	41	0.0443	0.0443	0.0443	0.1173
darkviolet	GO:0016226	iron-sulfur cluster assembly	46	1	0.05	42	0.0453	0.0453	0.0453	0.1271
darkviolet	GO:0042455	ribonucleoside biosynthetic process	49	1	0.05	46	0.0481	0.0481	0.0481	0.7424
darkviolet	GO:0016311	dephosphorylation	356	2	0.36	47	0.0495	0.0495	0.0495	0.1004
