# Supplementary material for: The putative endo-1,4-β-D-glucanase GLU3 regulates cellulose biosynthesis in barley roots
Source: Plant Physiol. 2025 Jul 17;198(3):kiaf311. doi: 10.1093/plphys/kiaf311 (PMC12311300; doi:10.1093/plphys/kiaf311)
Supplement: kiaf311_Supplementary_Data [file kiaf311_supplementary_data.zip › Table S5.xlsx]

## Sheet: Sheet1
Supplementary Table S5. List of oligonucleotide primers.
Name	Purpose	Barley identifier	Sequence 5'-3'
SSR1-qRT-F	HvGLU3 qRT-PCR	HORVU.MOREX.r3.2HG0178520.1	CCGTCGACAAGAACACCATG
SSR1-qRT-R			TTGCACTACCAACCGAACCTG
Tub-F	qRT-PCR, reference gene	HORVU.MOREX.r3.1HG0082050.1	GAGGTTTGACGGTGCTCTGA
Tub-R			GGTGATCTCGGCAACAGACA
Findit-SSR1-F	Isolation of hvglu3-2	HORVU.MOREX.r3.1HG0082050.1	ACAACATCAAGTTCCACTTC
Findit-SSR1-F			CACTTGATGAGCTCCCT
SSR1-attB1-fw	HvGLU3 cloning (2in1 system)	HORVU.MOREX.r3.2HG0178520.1	GGGGACA AGT TTG TAC AAA AAA GCA GGC TTA ATGCACTCCCAGAACCACTG
SSR1-attB4-rv (-TGA)	HvGLU3 cloning (2in1 system, without stop codon)		GGGGAC AAC TTT GTA TAG AAA AGT TGG GTG CGGCTTCCACGTGGCCG
SSR1-attB4-rv (+ TGA)	HvGLU3 cloning (2in1 system, with stop codon)		GGGGACAACTTTGTATAGAAAAGTTGGGT TCACGGCTTCCACGTGGC
HvCESA1-attb3-F	HvCESA1 cloning (2in1 system)	HORVU.MOREX.r3.6HG0550800.1	GGGGACA ACT TTG TAT AAT AAA GTT GGA ATGGCCACCAACCGGGGG
HvCESA1-attb2-R (+TGA)	HvCESA1 cloning (2in1 system, with stop codon)		GGGGACCACTTTGTACAAGAAAGCTGGGT TCAGCAGTTGACGCCGCA
HvCESA1-attb2-R (-TGA)	HvCESA1 cloning (2in1 system, without stop codon)		GGGGAC CAC TTT GTA CAA GAA AGC TGG GTG GCAGTTGACGCCGCACTG
HvCESA2-attb3-F	HvCESA2 cloning (2in1 system)	HORVU.MOREX.r3.1HG0027850.1	GGGGACA ACT TTG TAT AAT AAA GTT GGA ATGGCGGCCAACCGGGGGAT
HvCESA2-attb2-R (+TGA)	HvCESA2 cloning (2in1 system, with stop codon)		GGGG ACCACTTTGTACAAGAAAGCTGGGT TCAGCAGTTGACGCCACACT
HvCESA2-attb2-R (-TGA)	HvCESA2 cloning (2in1 system, without stop codon)		GGGG AC CAC TTT GTA CAA GAA AGC TGG GTG GCAGTTGACGCCACACT
HvCESA3-attb3-F	HvCESA3 cloning (2in1 system)	HORVU.MOREX.r3.2HG0111610.1	GGGGACA ACT TTG TAT AAT AAA GTT GGA ATGGACGGCGACGCGGAC
HvCESA3-attb2-R (+TGA)	HvCESA3 cloning (2in1 system, with stop codon)		GGGGACCACTTTGTACAAGAAAGCTGGGT CTAGCAGTTGATGCCACAG
HvCESA3-attb2-R (-TGA)	HvCESA3 cloning (2in1 system, without stop codon)		GGGGAC CAC TTT GTA CAA GAA AGC TGG GTG GCAGTTGATGCCACAGGT
HvCESA4-attb3-F	HvCESA4 cloning (2in1 system)	HORVU.MOREX.r3.1HG0041280.1	GGGGACA ACT TTG TAT AAT AAA GTT GGA ATGGACACCGGCGAGCCC
HvCESA4-attb2-R (+TGA)	HvCESA4 cloning (2in1 system, with stop codon)		GGGGACCACTTTGTACAAGAAAGCTGGGT TCAGCACTGTACTCCACAC
HvCESA4-attb2-R (-TGA)	HvCESA4 cloning (2in1 system, without stop codon)		GGGGAC CAC TTT GTA CAA GAA AGC TGG GTG GCACTGTACTCCACACGGC
HvCESA5-attb3-F	HvCESA5 cloning (2in1 system)	HORVU.MOREX.r3.5HG0522880.1	GGGGACA ACT TTG TAT AAT AAA GTT GGA ATGGCAGGCGCGGCGAAATC
HvCESA5-attb2-R (+TGA)	HvCESA5 cloning (2in1 system, with stop codon)		GGGGACCACTTTGTACAAGAAAGCTGGGT CTAGCAGTTGATGCCACAC
HvCESA5-attb2-R (-TGA)	HvCESA5 cloning (2in1 system, without stop codon)		GGGGAC CAC TTT GTA CAA GAA AGC TGG GTG GCAGTTGATGCCACACAT
HvCESA6-attb3-F	HvCESA6 cloning (2in1 system)	HORVU.MOREX.r3.5HG0530450.2	GGGGACA ACT TTG TAT AAT AAA GTT GGA ATGGAGGCCAGCGCGGGGC
HvCESA6-attb2-R (+TGA)	HvCESA6 cloning (2in1 system, with stop codon)		GGGGACCACTTTGTACAAGAAAGCTGGGT CTAGGTGCAGTCCAGACCGC
HvCESA6-attb2-R (-TGA)	HvCESA6 cloning (2in1 system, without stop codon)		GGGGAC CAC TTT GTA CAA GAA AGC TGG GTG GGTGCAGTCCAGACCGCAC
HvCESA7-attb3-F	HvCESA7 cloning (2in1 system)	HORVU.MOREX.r3.5HG0482670.1	GGGGACA ACT TTG TAT AAT AAA GTT GGA ATGGAGGCGGGCGCCGGG
HvCESA7-attb2-R (+TGA)	HvCESA7 cloning (2in1 system, with stop codon)		GGGGACCACTTTGTACAAGAAAGCTGGGT TCAGCAGTTGATGCCGCAC
HvCESA7-attb2-R (-TGA)	HvCESA7 cloning (2in1 system, without stop codon)		GGGGAC CAC TTT GTA CAA GAA AGC TGG GTG GCAGTTGATGCCGCACTG
